# Supplementary material for: Direct visualization of critical hydrogen atoms in a pyridoxal 5′-phosphate enzyme
Source: Nat Commun. 2017 Oct 16;8:955. doi: 10.1038/s41467-017-01060-y (PMC5643538; doi:10.1038/s41467-017-01060-y)
Supplement: Supplementary file 4 — Supplementary Data 1 [file 41467_2017_1060_MOESM4_ESM.txt]

33
llp.geom.B3PW91.def2tzvpp.smd.opt_step41
C        5.4451317        0.2315315       -1.1875776
C        4.1815607       -0.5069665       -1.6018676
C        2.9140677        0.1272365       -1.0441006
C        1.6569557       -0.6303105       -1.4469926
N        0.4555327        0.0229925       -0.9744236
N       -3.8606483        0.6446655        1.5851944
C       -3.6924763        0.9881345        0.3120494
C       -4.7370183        1.7842405       -0.3708306
C       -2.4959453        0.5885635       -0.3900486
O       -2.3723003        0.8917105       -1.6004766
C       -1.5459413       -0.1655995        0.3930624
C       -0.2911813       -0.6488115       -0.1940676
C       -1.8206283       -0.5126535        1.7255504
C       -0.8620553       -1.3150535        2.5563984
C       -2.9902283       -0.0840235        2.3133074
H        5.5554477        0.2481785       -0.1001456
H        0.1218687       -0.8443535        2.5960024
H        6.3383717       -0.2401905       -1.6028446
H        4.2430177       -1.5491505       -1.2709086
H        2.8344287        1.1620945       -1.3895526
H        1.7201437       -1.6707935       -1.0948416
H       -4.3165003        2.7228665       -0.7392806
H        0.0003787       -1.6668625        0.1000274
H       -0.7239583       -2.3193755        2.1489584
H       -3.2632243       -0.2842975        3.3373294
H        5.4276927        1.2685915       -1.5319736
H        4.1173357       -0.5387625       -2.6944516
H        2.9742727        0.1676765        0.0487404
H        1.6050097       -0.6620875       -2.5401216
H       -5.5773533        2.0048175        0.2888914
H       -1.2296783       -1.4185945        3.5770024
H       -5.1028513        1.2488555       -1.2500876
H       -4.7092283        0.9557305        2.0420794
