# Supplementary material for: Direct visualization of critical hydrogen atoms in a pyridoxal 5′-phosphate enzyme
Source: Nat Commun. 2017 Oct 16;8:955. doi: 10.1038/s41467-017-01060-y (PMC5643538; doi:10.1038/s41467-017-01060-y)
Supplement: Supplementary file 5 — Supplementary Data 2 [file 41467_2017_1060_MOESM5_ESM.txt]

32
llp.n1.B3PW91.def2tzvpp.smd.opt_step54
C        5.2085299        0.6605648       -1.4551398
C        4.0970289       -0.3781502       -1.4552078
C        2.7238849        0.2179468       -1.1744998
C        1.6152639       -0.8266382       -1.1646658
N        0.3093219       -0.2371522       -0.9782908
N       -4.1502201        0.5492878        1.5867152
C       -3.7555161        1.0477458        0.4360972
C       -4.6533001        2.0110688       -0.2703208
C       -2.4898351        0.7246598       -0.2028828
O       -2.2141601        1.2463588       -1.3218908
C       -1.6428041       -0.1888692        0.5225372
C       -0.3336431       -0.6124022        0.0633472
C       -2.1073711       -0.7088992        1.7579142
C       -1.3127521       -1.6740552        2.5966162
C       -3.3404631       -0.3159962        2.2293192
H        5.2768809        1.1663978       -0.4884248
H       -0.3563161       -1.2545852        2.9198792
H        6.1816669        0.2085108       -1.6612458
H        4.3188419       -1.1488442       -0.7088538
H        2.4889919        0.9778768       -1.9260758
H        1.8370469       -1.5861382       -0.3960948
H       -4.1502601        2.9672918       -0.4411138
H        0.1476759       -1.3501942        0.7196992
H       -1.0924571       -2.6041042        2.0659372
H       -3.7081731       -0.7039232        3.1744692
H        5.0322209        1.4275718       -2.2137438
H        4.0762789       -0.8908492       -2.4229608
H        2.7365359        0.7336868       -0.2082778
H        1.6240579       -1.3440572       -2.1315848
H       -5.5565101        2.1806288        0.3155882
H       -1.8770561       -1.9345152        3.4935652
H       -4.9333911        1.6397768       -1.2604108
