# Supplementary material for: Direct visualization of critical hydrogen atoms in a pyridoxal 5′-phosphate enzyme
Source: Nat Commun. 2017 Oct 16;8:955. doi: 10.1038/s41467-017-01060-y (PMC5643538; doi:10.1038/s41467-017-01060-y)
Supplement: Supplementary file 6 — Supplementary Data 3 [file 41467_2017_1060_MOESM6_ESM.txt]

34
llp.nh.geom.B3PW91.def2tzvpp.smd.opt_step34
C        5.2114216        0.7601355       -1.7163467
C        4.1604626       -0.3363895       -1.6493977
C        2.8119166        0.1755255       -1.1584667
C        1.7794586       -0.9398005       -1.1015477
N        0.4762596       -0.4576585       -0.6807387
N       -3.8834464        0.6137765        1.4187043
C       -3.3429894        1.1417975        0.3360333
C       -4.0531384        2.1948605       -0.4154267
C       -2.0453264        0.6623285       -0.0844857
O       -1.5096324        1.1482515       -1.1133577
C       -1.4486114       -0.3627225        0.7283713
C       -0.1720554       -0.8759425        0.3569973
C       -2.1056754       -0.8666625        1.8791113
C       -1.5090904       -1.9242905        2.7534193
C       -3.3317414       -0.3541035        2.1978783
H        5.3786466        1.2100565       -0.7347817
H       -0.0167734        0.2884745       -1.2047757
H       -0.5756124       -1.5828265        3.2059943
H        6.1675656        0.3684965       -2.0678417
H        4.5064666       -1.1369275       -0.9880377
H        2.4520766        0.9667295       -1.8226317
H        2.0851986       -1.7273595       -0.4118387
H       -4.2234484        1.8691215       -1.4441787
H        0.2956446       -1.6547755        0.9495803
H       -1.2905704       -2.8331295        2.1891703
H       -3.9147354       -0.6673645        3.0491393
H        4.9088506        1.5576205       -2.3989577
H        4.0365246       -0.7881025       -2.6384327
H        2.9212956        0.6191215       -0.1646947
H        1.6609356       -1.3875735       -2.0914737
H       -3.4329264        3.0919545       -0.4750467
H       -2.1950504       -2.1847115        3.5572943
H       -5.0073824        2.4464355        0.0467073
H       -4.7945184        0.9656555        1.6940593
