# Supplementary material for: Direct visualization of critical hydrogen atoms in a pyridoxal 5′-phosphate enzyme
Source: Nat Commun. 2017 Oct 16;8:955. doi: 10.1038/s41467-017-01060-y (PMC5643538; doi:10.1038/s41467-017-01060-y)
Supplement: Supplementary file 7 — Supplementary Data 4 [file 41467_2017_1060_MOESM7_ESM.txt]

34
llp.oh.geom.B3Pw91.def2tzvpp.smd.opt_step44
C        5.2281536        0.7386874       -1.5323901
C        4.1501116       -0.3309256       -1.6084931
C        2.7893196        0.1745004       -1.1465831
C        1.7264486       -0.9163796       -1.2075421
N        0.4269566       -0.4159886       -0.8127121
N       -3.8422054        0.5765464        1.4494989
C       -3.3339994        1.0892484        0.3266779
C       -4.0843034        2.1200894       -0.4249251
C       -2.0817924        0.6047364       -0.0819291
O       -1.5638534        1.1034464       -1.1924651
C       -1.4240854       -0.3770476        0.6838569
C       -0.1240424       -0.8743496        0.2425539
C       -2.0224234       -0.8647106        1.8622639
C       -1.3738814       -1.8920986        2.7343489
C       -3.2500824       -0.3578826        2.2151989
H        5.3529226        1.1042484       -0.5100771
H       -0.6626984        0.6399394       -1.3126061
H       -0.4021794       -1.5481166        3.0933969
H        6.1933176        0.3521644       -1.8650121
H        4.4434446       -1.1912106       -0.9983281
H        2.4768456        1.0197744       -1.7663621
H        2.0194496       -1.7675186       -0.5821651
H       -4.3320004        1.7533104       -1.4234251
H        0.3573686       -1.6500756        0.8395359
H       -1.2143924       -2.8276676        2.1949859
H       -3.7895004       -0.6649436        3.0980749
H        4.9804816        1.5967724       -2.1619321
H        4.0686806       -0.6987226       -2.6361141
H        2.8621466        0.5456054       -0.1195331
H        1.6401566       -1.2725696       -2.2378501
H       -3.4685234        3.0112934       -0.5585781
H       -1.9963454       -2.1048956        3.6015329
H       -5.0037094        2.3971794        0.0900029
H       -4.7457864        0.9275594        1.7470949
