# Supplementary material for: Direct visualization of critical hydrogen atoms in a pyridoxal 5′-phosphate enzyme
Source: Nat Commun. 2017 Oct 16;8:955. doi: 10.1038/s41467-017-01060-y (PMC5643538; doi:10.1038/s41467-017-01060-y)
Supplement: Supplementary file 8 — Supplementary Data 5 [file 41467_2017_1060_MOESM8_ESM.txt]

 
 *********************************** NBO 6.0 ***********************************
             N A T U R A L   A T O M I C   O R B I T A L   A N D
          N A T U R A L   B O N D   O R B I T A L   A N A L Y S I S
 ************************* Andrii Kovalevskyi (101084) *************************
  (c) Copyright 1996-2016 Board of Regents of the University of Wisconsin System
      on behalf of the Theoretical Chemistry Institute.  All rights reserved.

          Cite this program as:

          NBO 6.0.  E. D. Glendening, J. K. Badenhoop, A. E. Reed,
          J. E. Carpenter, J. A. Bohmann, C. M. Morales, C. R. Landis,
          and F. Weinhold (Theoretical Chemistry Institute, University
          of Wisconsin, Madison, WI, 2013); http://nbo6.chem.wisc.edu/

       /CYCLES / : Terminate NBO search after 20 cycle(s)

 Filename set to llp.SB_N

 Job title:  internal


 NATURAL POPULATIONS:  Natural atomic orbital occupancies

  NAO Atom No lang   Type(AO)    Occupancy      Energy
 -------------------------------------------------------
   1    C  1  s      Cor( 1s)     1.99999     -10.13847
   2    C  1  s      Val( 2s)     1.11139      -0.20425
   3    C  1  s      Ryd( 3s)     0.00047       1.37072
   4    C  1  s      Ryd( 4s)     0.00000       4.23888
   5    C  1  s      Ryd( 5s)     0.00000      20.32059
   6    C  1  px     Val( 2p)     1.11255      -0.07047
   7    C  1  px     Ryd( 3p)     0.00067       0.79015
   8    C  1  px     Ryd( 4p)     0.00009       2.00365
   9    C  1  py     Val( 2p)     1.17597      -0.07792
  10    C  1  py     Ryd( 3p)     0.00037       0.79035
  11    C  1  py     Ryd( 4p)     0.00002       1.77334
  12    C  1  pz     Val( 2p)     1.19807      -0.08198
  13    C  1  pz     Ryd( 3p)     0.00045       0.81182
  14    C  1  pz     Ryd( 4p)     0.00003       1.73640
  15    C  1  dxy    Ryd( 3d)     0.00136       2.05196
  16    C  1  dxy    Ryd( 4d)     0.00004       3.43239
  17    C  1  dxz    Ryd( 3d)     0.00081       1.91544
  18    C  1  dxz    Ryd( 4d)     0.00005       3.30935
  19    C  1  dyz    Ryd( 3d)     0.00074       1.88129
  20    C  1  dyz    Ryd( 4d)     0.00002       3.29665
  21    C  1  dx2y2  Ryd( 3d)     0.00142       1.83236
  22    C  1  dx2y2  Ryd( 4d)     0.00005       3.55335
  23    C  1  dz2    Ryd( 3d)     0.00229       1.80984
  24    C  1  dz2    Ryd( 4d)     0.00002       3.77969
  25    C  1  f(0)   Ryd( 4f)     0.00052       3.63878
  26    C  1  f(c1)  Ryd( 4f)     0.00004       3.41953
  27    C  1  f(s1)  Ryd( 4f)     0.00001       3.32131
  28    C  1  f(c2)  Ryd( 4f)     0.00002       3.47929
  29    C  1  f(s2)  Ryd( 4f)     0.00003       3.44670
  30    C  1  f(c3)  Ryd( 4f)     0.00002       3.49363
  31    C  1  f(s3)  Ryd( 4f)     0.00044       3.59826

  32    C  2  s      Cor( 1s)     1.99999     -10.14671
  33    C  2  s      Val( 2s)     1.05317      -0.18766
  34    C  2  s      Ryd( 3s)     0.00181       1.51736
  35    C  2  s      Ryd( 4s)     0.00003       7.37538
  36    C  2  s      Ryd( 5s)     0.00000      15.40910
  37    C  2  px     Val( 2p)     1.01786      -0.04931
  38    C  2  px     Ryd( 3p)     0.00094       0.96941
  39    C  2  px     Ryd( 4p)     0.00012       1.64980
  40    C  2  py     Val( 2p)     1.14438      -0.07103
  41    C  2  py     Ryd( 3p)     0.00085       0.99420
  42    C  2  py     Ryd( 4p)     0.00007       1.53789
  43    C  2  pz     Val( 2p)     1.16958      -0.07390
  44    C  2  pz     Ryd( 3p)     0.00099       1.04866
  45    C  2  pz     Ryd( 4p)     0.00009       1.54124
  46    C  2  dxy    Ryd( 3d)     0.00063       2.29901
  47    C  2  dxy    Ryd( 4d)     0.00016       3.52825
  48    C  2  dxz    Ryd( 3d)     0.00042       2.19293
  49    C  2  dxz    Ryd( 4d)     0.00021       3.35262
  50    C  2  dyz    Ryd( 3d)     0.00062       2.12102
  51    C  2  dyz    Ryd( 4d)     0.00012       3.32267
  52    C  2  dx2y2  Ryd( 3d)     0.00105       2.20366
  53    C  2  dx2y2  Ryd( 4d)     0.00028       3.61734
  54    C  2  dz2    Ryd( 3d)     0.00189       2.09907
  55    C  2  dz2    Ryd( 4d)     0.00008       3.79738
  56    C  2  f(0)   Ryd( 4f)     0.00049       3.71700
  57    C  2  f(c1)  Ryd( 4f)     0.00003       3.58612
  58    C  2  f(s1)  Ryd( 4f)     0.00001       3.40850
  59    C  2  f(c2)  Ryd( 4f)     0.00002       3.52655
  60    C  2  f(s2)  Ryd( 4f)     0.00003       3.45468
  61    C  2  f(c3)  Ryd( 4f)     0.00002       3.68400
  62    C  2  f(s3)  Ryd( 4f)     0.00041       3.67825

  63    C  3  s      Cor( 1s)     1.99999     -10.14429
  64    C  3  s      Val( 2s)     1.06028      -0.18633
  65    C  3  s      Ryd( 3s)     0.00190       1.49835
  66    C  3  s      Ryd( 4s)     0.00004       4.60775
  67    C  3  s      Ryd( 5s)     0.00000      18.92883
  68    C  3  px     Val( 2p)     1.00805      -0.04867
  69    C  3  px     Ryd( 3p)     0.00233       0.88765
  70    C  3  px     Ryd( 4p)     0.00013       1.86903
  71    C  3  py     Val( 2p)     1.14824      -0.06943
  72    C  3  py     Ryd( 3p)     0.00091       0.89763
  73    C  3  py     Ryd( 4p)     0.00007       1.67117
  74    C  3  pz     Val( 2p)     1.16915      -0.07310
  75    C  3  pz     Ryd( 3p)     0.00126       0.98236
  76    C  3  pz     Ryd( 4p)     0.00011       1.62918
  77    C  3  dxy    Ryd( 3d)     0.00091       2.29887
  78    C  3  dxy    Ryd( 4d)     0.00015       3.62334
  79    C  3  dxz    Ryd( 3d)     0.00047       2.17015
  80    C  3  dxz    Ryd( 4d)     0.00019       3.44154
  81    C  3  dyz    Ryd( 3d)     0.00071       2.08605
  82    C  3  dyz    Ryd( 4d)     0.00013       3.40886
  83    C  3  dx2y2  Ryd( 3d)     0.00100       2.21044
  84    C  3  dx2y2  Ryd( 4d)     0.00023       3.68603
  85    C  3  dz2    Ryd( 3d)     0.00189       2.10582
  86    C  3  dz2    Ryd( 4d)     0.00009       3.84811
  87    C  3  f(0)   Ryd( 4f)     0.00052       3.72563
  88    C  3  f(c1)  Ryd( 4f)     0.00003       3.60131
  89    C  3  f(s1)  Ryd( 4f)     0.00001       3.40603
  90    C  3  f(c2)  Ryd( 4f)     0.00002       3.53370
  91    C  3  f(s2)  Ryd( 4f)     0.00003       3.46468
  92    C  3  f(c3)  Ryd( 4f)     0.00003       3.70169
  93    C  3  f(s3)  Ryd( 4f)     0.00046       3.66600

  94    C  4  s      Cor( 1s)     1.99999     -10.17040
  95    C  4  s      Val( 2s)     1.03925      -0.18606
  96    C  4  s      Ryd( 3s)     0.00368       1.39563
  97    C  4  s      Ryd( 4s)     0.00005       5.13069
  98    C  4  s      Ryd( 5s)     0.00000      18.36974
  99    C  4  px     Val( 2p)     0.93191      -0.04859
 100    C  4  px     Ryd( 3p)     0.00234       1.01002
 101    C  4  px     Ryd( 4p)     0.00014       1.43662
 102    C  4  py     Val( 2p)     1.10005      -0.07239
 103    C  4  py     Ryd( 3p)     0.00187       1.05342
 104    C  4  py     Ryd( 4p)     0.00028       1.27999
 105    C  4  pz     Val( 2p)     1.15698      -0.08618
 106    C  4  pz     Ryd( 3p)     0.00153       1.09362
 107    C  4  pz     Ryd( 4p)     0.00025       1.48503
 108    C  4  dxy    Ryd( 3d)     0.00077       2.83134
 109    C  4  dxy    Ryd( 4d)     0.00020       3.45476
 110    C  4  dxz    Ryd( 3d)     0.00045       2.43374
 111    C  4  dxz    Ryd( 4d)     0.00014       3.24670
 112    C  4  dyz    Ryd( 3d)     0.00056       2.37142
 113    C  4  dyz    Ryd( 4d)     0.00009       3.18084
 114    C  4  dx2y2  Ryd( 3d)     0.00095       2.40095
 115    C  4  dx2y2  Ryd( 4d)     0.00033       3.41732
 116    C  4  dz2    Ryd( 3d)     0.00211       2.36297
 117    C  4  dz2    Ryd( 4d)     0.00007       3.60932
 118    C  4  f(0)   Ryd( 4f)     0.00044       3.79842
 119    C  4  f(c1)  Ryd( 4f)     0.00003       3.57454
 120    C  4  f(s1)  Ryd( 4f)     0.00001       3.43778
 121    C  4  f(c2)  Ryd( 4f)     0.00002       3.61981
 122    C  4  f(s2)  Ryd( 4f)     0.00002       3.53244
 123    C  4  f(c3)  Ryd( 4f)     0.00002       3.73799
 124    C  4  f(s3)  Ryd( 4f)     0.00040       3.77041

 125    N  5  s      Cor( 1s)     1.99999     -14.29534
 126    N  5  s      Val( 2s)     1.39716      -0.38791
 127    N  5  s      Ryd( 3s)     0.00154       1.41096
 128    N  5  s      Ryd( 4s)     0.00007       4.88365
 129    N  5  s      Ryd( 5s)     0.00000      28.36639
 130    N  5  px     Val( 2p)     1.16489      -0.12050
 131    N  5  px     Ryd( 3p)     0.00280       0.88042
 132    N  5  px     Ryd( 4p)     0.00008       3.23991
 133    N  5  py     Val( 2p)     1.59804      -0.18377
 134    N  5  py     Ryd( 3p)     0.00569       0.67634
 135    N  5  py     Ryd( 4p)     0.00026       3.05043
 136    N  5  pz     Val( 2p)     1.18712      -0.15147
 137    N  5  pz     Ryd( 3p)     0.00199       0.73679
 138    N  5  pz     Ryd( 4p)     0.00005       2.78315
 139    N  5  dxy    Ryd( 3d)     0.00514       1.82415
 140    N  5  dxy    Ryd( 4d)     0.00007       5.13793
 141    N  5  dxz    Ryd( 3d)     0.00250       2.02314
 142    N  5  dxz    Ryd( 4d)     0.00009       5.12876
 143    N  5  dyz    Ryd( 3d)     0.00442       1.69345
 144    N  5  dyz    Ryd( 4d)     0.00006       4.98345
 145    N  5  dx2y2  Ryd( 3d)     0.00225       1.80009
 146    N  5  dx2y2  Ryd( 4d)     0.00017       5.05940
 147    N  5  dz2    Ryd( 3d)     0.00264       1.59586
 148    N  5  dz2    Ryd( 4d)     0.00006       4.91467
 149    N  5  f(0)   Ryd( 4f)     0.00008       4.52760
 150    N  5  f(c1)  Ryd( 4f)     0.00016       4.66494
 151    N  5  f(s1)  Ryd( 4f)     0.00005       4.50413
 152    N  5  f(c2)  Ryd( 4f)     0.00015       4.59269
 153    N  5  f(s2)  Ryd( 4f)     0.00020       4.79481
 154    N  5  f(c3)  Ryd( 4f)     0.00003       4.78793
 155    N  5  f(s3)  Ryd( 4f)     0.00011       4.68651

 156    N  6  s      Cor( 1s)     1.99999     -14.40024
 157    N  6  s      Val( 2s)     1.23040      -0.45502
 158    N  6  s      Ryd( 3s)     0.00055       2.15996
 159    N  6  s      Ryd( 4s)     0.00002       2.40766
 160    N  6  s      Ryd( 5s)     0.00000      27.85633
 161    N  6  px     Val( 2p)     1.40339      -0.27353
 162    N  6  px     Ryd( 3p)     0.00331       1.15254
 163    N  6  px     Ryd( 4p)     0.00014       2.79810
 164    N  6  py     Val( 2p)     1.41408      -0.27701
 165    N  6  py     Ryd( 3p)     0.00129       0.87231
 166    N  6  py     Ryd( 4p)     0.00016       2.37263
 167    N  6  pz     Val( 2p)     1.32689      -0.24903
 168    N  6  pz     Ryd( 3p)     0.00193       1.07233
 169    N  6  pz     Ryd( 4p)     0.00010       2.82799
 170    N  6  dxy    Ryd( 3d)     0.00184       1.96601
 171    N  6  dxy    Ryd( 4d)     0.00004       5.07151
 172    N  6  dxz    Ryd( 3d)     0.00188       2.06314
 173    N  6  dxz    Ryd( 4d)     0.00021       5.28722
 174    N  6  dyz    Ryd( 3d)     0.00152       2.05529
 175    N  6  dyz    Ryd( 4d)     0.00010       5.02680
 176    N  6  dx2y2  Ryd( 3d)     0.00098       1.71739
 177    N  6  dx2y2  Ryd( 4d)     0.00008       4.97447
 178    N  6  dz2    Ryd( 3d)     0.00254       2.12398
 179    N  6  dz2    Ryd( 4d)     0.00013       5.26355
 180    N  6  f(0)   Ryd( 4f)     0.00040       4.75692
 181    N  6  f(c1)  Ryd( 4f)     0.00011       4.78953
 182    N  6  f(s1)  Ryd( 4f)     0.00027       4.60490
 183    N  6  f(c2)  Ryd( 4f)     0.00020       4.53889
 184    N  6  f(s2)  Ryd( 4f)     0.00032       4.56265
 185    N  6  f(c3)  Ryd( 4f)     0.00025       4.31311
 186    N  6  f(s3)  Ryd( 4f)     0.00027       4.39340

 187    C  7  s      Cor( 1s)     1.99999     -10.21966
 188    C  7  s      Val( 2s)     0.92151      -0.14132
 189    C  7  s      Ryd( 3s)     0.00200       1.51987
 190    C  7  s      Ryd( 4s)     0.00021       1.51150
 191    C  7  s      Ryd( 5s)     0.00000      21.11760
 192    C  7  px     Val( 2p)     1.04110      -0.06588
 193    C  7  px     Ryd( 3p)     0.00326       1.18487
 194    C  7  px     Ryd( 4p)     0.00030       1.66581
 195    C  7  py     Val( 2p)     0.96983      -0.10704
 196    C  7  py     Ryd( 3p)     0.00293       0.98887
 197    C  7  py     Ryd( 4p)     0.00024       1.36439
 198    C  7  pz     Val( 2p)     0.87009      -0.00993
 199    C  7  pz     Ryd( 3p)     0.00372       1.16368
 200    C  7  pz     Ryd( 4p)     0.00043       1.47334
 201    C  7  dxy    Ryd( 3d)     0.00051       3.05307
 202    C  7  dxy    Ryd( 4d)     0.00017       3.06680
 203    C  7  dxz    Ryd( 4d)     0.00051       3.14931
 204    C  7  dxz    Ryd( 3d)     0.00062       3.50656
 205    C  7  dyz    Ryd( 3d)     0.00059       3.10666
 206    C  7  dyz    Ryd( 4d)     0.00028       2.93458
 207    C  7  dx2y2  Ryd( 3d)     0.00055       2.76858
 208    C  7  dx2y2  Ryd( 4d)     0.00026       2.79425
 209    C  7  dz2    Ryd( 4d)     0.00048       3.79443
 210    C  7  dz2    Ryd( 3d)     0.00057       3.50515
 211    C  7  f(0)   Ryd( 4f)     0.00036       3.62832
 212    C  7  f(c1)  Ryd( 4f)     0.00015       3.85308
 213    C  7  f(s1)  Ryd( 4f)     0.00013       3.50731
 214    C  7  f(c2)  Ryd( 4f)     0.00020       3.52172
 215    C  7  f(s2)  Ryd( 4f)     0.00033       3.51744
 216    C  7  f(c3)  Ryd( 4f)     0.00031       3.32230
 217    C  7  f(s3)  Ryd( 4f)     0.00030       3.40282

 218    C  8  s      Cor( 1s)     1.99999     -10.16269
 219    C  8  s      Val( 2s)     1.11822      -0.22119
 220    C  8  s      Ryd( 3s)     0.00072       1.62543
 221    C  8  s      Ryd( 4s)     0.00000       1.66022
 222    C  8  s      Ryd( 5s)     0.00000      21.58120
 223    C  8  px     Val( 2p)     1.13548      -0.09559
 224    C  8  px     Ryd( 3p)     0.00101       0.72557
 225    C  8  px     Ryd( 4p)     0.00015       1.74990
 226    C  8  py     Val( 2p)     1.19059      -0.10773
 227    C  8  py     Ryd( 3p)     0.00058       0.66318
 228    C  8  py     Ryd( 4p)     0.00016       1.66180
 229    C  8  pz     Val( 2p)     1.20271      -0.10555
 230    C  8  pz     Ryd( 3p)     0.00184       0.75048
 231    C  8  pz     Ryd( 4p)     0.00008       1.68015
 232    C  8  dxy    Ryd( 3d)     0.00171       1.92239
 233    C  8  dxy    Ryd( 4d)     0.00003       3.61306
 234    C  8  dxz    Ryd( 3d)     0.00238       1.76861
 235    C  8  dxz    Ryd( 4d)     0.00006       3.85000
 236    C  8  dyz    Ryd( 3d)     0.00190       1.76801
 237    C  8  dyz    Ryd( 4d)     0.00005       3.68191
 238    C  8  dx2y2  Ryd( 3d)     0.00085       1.71712
 239    C  8  dx2y2  Ryd( 4d)     0.00005       3.44330
 240    C  8  dz2    Ryd( 3d)     0.00073       1.83940
 241    C  8  dz2    Ryd( 4d)     0.00006       3.42134
 242    C  8  f(0)   Ryd( 4f)     0.00005       3.40193
 243    C  8  f(c1)  Ryd( 4f)     0.00011       3.58247
 244    C  8  f(s1)  Ryd( 4f)     0.00009       3.51341
 245    C  8  f(c2)  Ryd( 4f)     0.00027       3.50758
 246    C  8  f(s2)  Ryd( 4f)     0.00041       3.48871
 247    C  8  f(c3)  Ryd( 4f)     0.00009       3.52109
 248    C  8  f(s3)  Ryd( 4f)     0.00004       3.44902

 249    C  9  s      Cor( 1s)     1.99999     -10.21904
 250    C  9  s      Val( 2s)     0.84972      -0.08362
 251    C  9  s      Ryd( 3s)     0.00509       1.88064
 252    C  9  s      Ryd( 4s)     0.00027       1.99563
 253    C  9  s      Ryd( 5s)     0.00000      20.21855
 254    C  9  px     Val( 2p)     0.98627      -0.03140
 255    C  9  px     Ryd( 3p)     0.00248       1.28658
 256    C  9  px     Ryd( 4p)     0.00056       1.37073
 257    C  9  py     Val( 2p)     0.91070      -0.07653
 258    C  9  py     Ryd( 3p)     0.00142       1.12205
 259    C  9  py     Ryd( 4p)     0.00018       1.10186
 260    C  9  pz     Val( 2p)     0.86015       0.01561
 261    C  9  pz     Ryd( 3p)     0.01093       1.36379
 262    C  9  pz     Ryd( 4p)     0.00026       1.29548
 263    C  9  dxy    Ryd( 3d)     0.00046       2.84954
 264    C  9  dxy    Ryd( 4d)     0.00016       2.91509
 265    C  9  dxz    Ryd( 3d)     0.00233       2.93993
 266    C  9  dxz    Ryd( 4d)     0.00040       3.23219
 267    C  9  dyz    Ryd( 3d)     0.00194       2.81645
 268    C  9  dyz    Ryd( 4d)     0.00029       2.84651
 269    C  9  dx2y2  Ryd( 3d)     0.00046       2.63400
 270    C  9  dx2y2  Ryd( 4d)     0.00013       2.69962
 271    C  9  dz2    Ryd( 4d)     0.00071       3.10719
 272    C  9  dz2    Ryd( 3d)     0.00083       3.57874
 273    C  9  f(0)   Ryd( 4f)     0.00034       3.70583
 274    C  9  f(c1)  Ryd( 4f)     0.00012       3.82813
 275    C  9  f(s1)  Ryd( 4f)     0.00020       3.59004
 276    C  9  f(c2)  Ryd( 4f)     0.00017       3.44527
 277    C  9  f(s2)  Ryd( 4f)     0.00030       3.46268
 278    C  9  f(c3)  Ryd( 4f)     0.00017       3.32356
 279    C  9  f(s3)  Ryd( 4f)     0.00017       3.41969

 280    O 10  s      Cor( 1s)     2.00000     -19.05159
 281    O 10  s      Val( 2s)     1.70577      -0.63594
 282    O 10  s      Ryd( 3s)     0.00024       1.50333
 283    O 10  s      Ryd( 4s)     0.00002       6.46071
 284    O 10  s      Ryd( 5s)     0.00000      40.14144
 285    O 10  px     Val( 2p)     1.82913      -0.22301
 286    O 10  px     Ryd( 3p)     0.00176       0.77009
 287    O 10  px     Ryd( 4p)     0.00004       3.27863
 288    O 10  py     Val( 2p)     1.64295      -0.22135
 289    O 10  py     Ryd( 3p)     0.00231       0.65890
 290    O 10  py     Ryd( 4p)     0.00002       3.06836
 291    O 10  pz     Val( 2p)     1.51684      -0.22127
 292    O 10  pz     Ryd( 3p)     0.00116       0.61695
 293    O 10  pz     Ryd( 4p)     0.00015       3.72982
 294    O 10  dxy    Ryd( 3d)     0.00027       1.69823
 295    O 10  dxy    Ryd( 4d)     0.00000       6.46165
 296    O 10  dxz    Ryd( 3d)     0.00306       2.12370
 297    O 10  dxz    Ryd( 4d)     0.00005       6.71786
 298    O 10  dyz    Ryd( 3d)     0.00380       2.02542
 299    O 10  dyz    Ryd( 4d)     0.00003       6.64005
 300    O 10  dx2y2  Ryd( 3d)     0.00025       1.69329
 301    O 10  dx2y2  Ryd( 4d)     0.00000       6.42876
 302    O 10  dz2    Ryd( 3d)     0.00680       2.22431
 303    O 10  dz2    Ryd( 4d)     0.00001       6.73996
 304    O 10  f(0)   Ryd( 4f)     0.00011       6.19273
 305    O 10  f(c1)  Ryd( 4f)     0.00010       6.16852
 306    O 10  f(s1)  Ryd( 4f)     0.00010       6.05985
 307    O 10  f(c2)  Ryd( 4f)     0.00002       5.57101
 308    O 10  f(s2)  Ryd( 4f)     0.00002       5.59085
 309    O 10  f(c3)  Ryd( 4f)     0.00000       5.23653
 310    O 10  f(s3)  Ryd( 4f)     0.00000       5.24525

 311    C 11  s      Cor( 1s)     1.99999     -10.17284
 312    C 11  s      Val( 2s)     0.95021      -0.11414
 313    C 11  s      Ryd( 3s)     0.00067       1.44893
 314    C 11  s      Ryd( 4s)     0.00020       1.81198
 315    C 11  s      Ryd( 5s)     0.00000      19.74092
 316    C 11  px     Val( 2p)     1.06611      -0.04482
 317    C 11  px     Ryd( 3p)     0.00374       1.01737
 318    C 11  px     Ryd( 4p)     0.00035       2.07501
 319    C 11  py     Val( 2p)     1.04830      -0.08540
 320    C 11  py     Ryd( 3p)     0.00392       0.80713
 321    C 11  py     Ryd( 4p)     0.00018       1.71507
 322    C 11  pz     Val( 2p)     1.06369      -0.03007
 323    C 11  pz     Ryd( 3p)     0.00441       0.96298
 324    C 11  pz     Ryd( 4p)     0.00024       2.07419
 325    C 11  dxy    Ryd( 3d)     0.00098       3.20214
 326    C 11  dxy    Ryd( 4d)     0.00018       3.69770
 327    C 11  dxz    Ryd( 3d)     0.00072       3.09042
 328    C 11  dxz    Ryd( 4d)     0.00037       4.03402
 329    C 11  dyz    Ryd( 3d)     0.00057       2.36653
 330    C 11  dyz    Ryd( 4d)     0.00021       3.62441
 331    C 11  dx2y2  Ryd( 3d)     0.00059       2.55251
 332    C 11  dx2y2  Ryd( 4d)     0.00016       3.47998
 333    C 11  dz2    Ryd( 3d)     0.00089       2.62042
 334    C 11  dz2    Ryd( 4d)     0.00022       4.05851
 335    C 11  f(0)   Ryd( 4f)     0.00041       3.64485
 336    C 11  f(c1)  Ryd( 4f)     0.00016       3.71680
 337    C 11  f(s1)  Ryd( 4f)     0.00022       3.50106
 338    C 11  f(c2)  Ryd( 4f)     0.00020       3.49309
 339    C 11  f(s2)  Ryd( 4f)     0.00044       3.56362
 340    C 11  f(c3)  Ryd( 4f)     0.00040       3.36355
 341    C 11  f(s3)  Ryd( 4f)     0.00037       3.43063

 342    C 12  s      Cor( 1s)     1.99999     -10.19442
 343    C 12  s      Val( 2s)     0.94996      -0.12555
 344    C 12  s      Ryd( 3s)     0.00636       1.26166
 345    C 12  s      Ryd( 4s)     0.00018       1.55374
 346    C 12  s      Ryd( 5s)     0.00001      21.71331
 347    C 12  px     Val( 2p)     0.95962      -0.03274
 348    C 12  px     Ryd( 3p)     0.00280       0.98984
 349    C 12  px     Ryd( 4p)     0.00030       1.58185
 350    C 12  py     Val( 2p)     1.07552      -0.04414
 351    C 12  py     Ryd( 3p)     0.00326       1.12547
 352    C 12  py     Ryd( 4p)     0.00054       1.30177
 353    C 12  pz     Val( 2p)     0.90338      -0.06471
 354    C 12  pz     Ryd( 3p)     0.00276       0.98836
 355    C 12  pz     Ryd( 4p)     0.00023       1.37771
 356    C 12  dxy    Ryd( 3d)     0.00096       2.95681
 357    C 12  dxy    Ryd( 4d)     0.00028       2.98601
 358    C 12  dxz    Ryd( 3d)     0.00055       3.13954
 359    C 12  dxz    Ryd( 4d)     0.00034       3.02414
 360    C 12  dyz    Ryd( 3d)     0.00066       2.85235
 361    C 12  dyz    Ryd( 4d)     0.00021       2.69581
 362    C 12  dx2y2  Ryd( 3d)     0.00105       2.81900
 363    C 12  dx2y2  Ryd( 4d)     0.00025       3.01294
 364    C 12  dz2    Ryd( 3d)     0.00079       2.68582
 365    C 12  dz2    Ryd( 4d)     0.00014       2.63054
 366    C 12  f(0)   Ryd( 4f)     0.00022       3.39289
 367    C 12  f(c1)  Ryd( 4f)     0.00028       3.55812
 368    C 12  f(s1)  Ryd( 4f)     0.00016       3.35694
 369    C 12  f(c2)  Ryd( 4f)     0.00036       3.56793
 370    C 12  f(s2)  Ryd( 4f)     0.00036       3.50936
 371    C 12  f(c3)  Ryd( 4f)     0.00013       3.55427
 372    C 12  f(s3)  Ryd( 4f)     0.00023       3.57036

 373    C 13  s      Cor( 1s)     1.99999     -10.18964
 374    C 13  s      Val( 2s)     0.91826      -0.11403
 375    C 13  s      Ryd( 3s)     0.00058       1.54396
 376    C 13  s      Ryd( 4s)     0.00007       1.38985
 377    C 13  s      Ryd( 5s)     0.00000      19.87703
 378    C 13  px     Val( 2p)     1.03102      -0.04527
 379    C 13  px     Ryd( 3p)     0.00287       1.06824
 380    C 13  px     Ryd( 4p)     0.00019       2.03885
 381    C 13  py     Val( 2p)     0.99599      -0.09079
 382    C 13  py     Ryd( 3p)     0.00183       0.93373
 383    C 13  py     Ryd( 4p)     0.00012       1.61126
 384    C 13  pz     Val( 2p)     1.04721      -0.02919
 385    C 13  pz     Ryd( 3p)     0.00217       1.08719
 386    C 13  pz     Ryd( 4p)     0.00018       2.11704
 387    C 13  dxy    Ryd( 3d)     0.00071       3.01079
 388    C 13  dxy    Ryd( 4d)     0.00020       3.43540
 389    C 13  dxz    Ryd( 4d)     0.00051       2.95471
 390    C 13  dxz    Ryd( 3d)     0.00054       3.78920
 391    C 13  dyz    Ryd( 3d)     0.00059       2.77781
 392    C 13  dyz    Ryd( 4d)     0.00023       3.35361
 393    C 13  dx2y2  Ryd( 3d)     0.00065       2.52392
 394    C 13  dx2y2  Ryd( 4d)     0.00018       3.20290
 395    C 13  dz2    Ryd( 3d)     0.00087       2.83692
 396    C 13  dz2    Ryd( 4d)     0.00034       3.77687
 397    C 13  f(0)   Ryd( 4f)     0.00041       3.63319
 398    C 13  f(c1)  Ryd( 4f)     0.00022       3.68622
 399    C 13  f(s1)  Ryd( 4f)     0.00023       3.46253
 400    C 13  f(c2)  Ryd( 4f)     0.00023       3.49632
 401    C 13  f(s2)  Ryd( 4f)     0.00041       3.51033
 402    C 13  f(c3)  Ryd( 4f)     0.00026       3.33450
 403    C 13  f(s3)  Ryd( 4f)     0.00033       3.38437

 404    C 14  s      Cor( 1s)     1.99999     -10.15980
 405    C 14  s      Val( 2s)     1.10971      -0.21442
 406    C 14  s      Ryd( 3s)     0.00046       1.60729
 407    C 14  s      Ryd( 4s)     0.00001       1.65101
 408    C 14  s      Ryd( 5s)     0.00000      21.69096
 409    C 14  px     Val( 2p)     1.16392      -0.09560
 410    C 14  px     Ryd( 3p)     0.00097       0.69953
 411    C 14  px     Ryd( 4p)     0.00008       1.76564
 412    C 14  py     Val( 2p)     1.18209      -0.10053
 413    C 14  py     Ryd( 3p)     0.00067       0.65696
 414    C 14  py     Ryd( 4p)     0.00011       1.68265
 415    C 14  pz     Val( 2p)     1.17701      -0.09783
 416    C 14  pz     Ryd( 3p)     0.00120       0.79606
 417    C 14  pz     Ryd( 4p)     0.00014       1.77600
 418    C 14  dxy    Ryd( 3d)     0.00154       2.09839
 419    C 14  dxy    Ryd( 4d)     0.00004       3.52001
 420    C 14  dxz    Ryd( 3d)     0.00134       2.13994
 421    C 14  dxz    Ryd( 4d)     0.00002       3.44033
 422    C 14  dyz    Ryd( 3d)     0.00116       2.05211
 423    C 14  dyz    Ryd( 4d)     0.00003       3.40594
 424    C 14  dx2y2  Ryd( 3d)     0.00128       1.79141
 425    C 14  dx2y2  Ryd( 4d)     0.00005       3.48285
 426    C 14  dz2    Ryd( 3d)     0.00130       1.78896
 427    C 14  dz2    Ryd( 4d)     0.00010       3.67524
 428    C 14  f(0)   Ryd( 4f)     0.00023       3.52030
 429    C 14  f(c1)  Ryd( 4f)     0.00024       3.74060
 430    C 14  f(s1)  Ryd( 4f)     0.00003       3.44223
 431    C 14  f(c2)  Ryd( 4f)     0.00006       3.52732
 432    C 14  f(s2)  Ryd( 4f)     0.00010       3.35193
 433    C 14  f(c3)  Ryd( 4f)     0.00002       3.36344
 434    C 14  f(s3)  Ryd( 4f)     0.00031       3.69953

 435    C 15  s      Cor( 1s)     1.99999     -10.20259
 436    C 15  s      Val( 2s)     0.93824      -0.14044
 437    C 15  s      Ryd( 3s)     0.00152       1.65693
 438    C 15  s      Ryd( 4s)     0.00004       1.63032
 439    C 15  s      Ryd( 5s)     0.00000      20.59500
 440    C 15  px     Val( 2p)     0.98016      -0.05140
 441    C 15  px     Ryd( 3p)     0.00444       0.95007
 442    C 15  px     Ryd( 4p)     0.00037       1.42474
 443    C 15  py     Val( 2p)     1.01607      -0.10522
 444    C 15  py     Ryd( 3p)     0.00424       0.80345
 445    C 15  py     Ryd( 4p)     0.00034       1.20212
 446    C 15  pz     Val( 2p)     1.10847      -0.07095
 447    C 15  pz     Ryd( 3p)     0.00334       1.15604
 448    C 15  pz     Ryd( 4p)     0.00044       1.52182
 449    C 15  dxy    Ryd( 3d)     0.00049       3.00566
 450    C 15  dxy    Ryd( 4d)     0.00018       3.01833
 451    C 15  dxz    Ryd( 3d)     0.00087       3.18426
 452    C 15  dxz    Ryd( 4d)     0.00032       3.47047
 453    C 15  dyz    Ryd( 3d)     0.00053       2.83278
 454    C 15  dyz    Ryd( 4d)     0.00019       2.88949
 455    C 15  dx2y2  Ryd( 3d)     0.00061       2.52085
 456    C 15  dx2y2  Ryd( 4d)     0.00009       2.76977
 457    C 15  dz2    Ryd( 3d)     0.00076       2.70059
 458    C 15  dz2    Ryd( 4d)     0.00046       3.45422
 459    C 15  f(0)   Ryd( 4f)     0.00035       3.58578
 460    C 15  f(c1)  Ryd( 4f)     0.00021       3.75721
 461    C 15  f(s1)  Ryd( 4f)     0.00018       3.42022
 462    C 15  f(c2)  Ryd( 4f)     0.00017       3.50446
 463    C 15  f(s2)  Ryd( 4f)     0.00031       3.49774
 464    C 15  f(c3)  Ryd( 4f)     0.00039       3.42024
 465    C 15  f(s3)  Ryd( 4f)     0.00024       3.58450

 466    H 16  s      Val( 1s)     0.79612       0.04895
 467    H 16  s      Ryd( 2s)     0.00066       0.88478
 468    H 16  s      Ryd( 3s)     0.00002       1.88233
 469    H 16  px     Ryd( 3p)     0.00007       3.92497
 470    H 16  px     Ryd( 2p)     0.00008       1.54476
 471    H 16  py     Ryd( 2p)     0.00006       3.88937
 472    H 16  py     Ryd( 3p)     0.00003       1.51395
 473    H 16  pz     Ryd( 2p)     0.00032       4.35334
 474    H 16  pz     Ryd( 3p)     0.00001       2.20382
 475    H 16  dxy    Ryd( 3d)     0.00000       3.64867
 476    H 16  dxz    Ryd( 3d)     0.00002       4.41035
 477    H 16  dyz    Ryd( 3d)     0.00002       4.38640
 478    H 16  dx2y2  Ryd( 3d)     0.00000       3.67723
 479    H 16  dz2    Ryd( 3d)     0.00007       4.73326

 480    H 17  s      Val( 1s)     0.76409       0.04479
 481    H 17  s      Ryd( 2s)     0.00055       0.81614
 482    H 17  s      Ryd( 3s)     0.00003       1.94224
 483    H 17  px     Ryd( 2p)     0.00025       4.36847
 484    H 17  px     Ryd( 3p)     0.00003       2.19288
 485    H 17  py     Ryd( 2p)     0.00012       4.05769
 486    H 17  py     Ryd( 3p)     0.00003       1.64776
 487    H 17  pz     Ryd( 2p)     0.00010       4.01076
 488    H 17  pz     Ryd( 3p)     0.00007       1.57294
 489    H 17  dxy    Ryd( 3d)     0.00004       4.47543
 490    H 17  dxz    Ryd( 3d)     0.00002       4.31177
 491    H 17  dyz    Ryd( 3d)     0.00000       3.76797
 492    H 17  dx2y2  Ryd( 3d)     0.00002       4.46196
 493    H 17  dz2    Ryd( 3d)     0.00001       3.96329

 494    H 18  s      Val( 1s)     0.78814       0.05245
 495    H 18  s      Ryd( 2s)     0.00028       0.77985
 496    H 18  s      Ryd( 3s)     0.00002       1.95408
 497    H 18  px     Ryd( 2p)     0.00029       4.18422
 498    H 18  px     Ryd( 3p)     0.00005       2.13062
 499    H 18  py     Ryd( 2p)     0.00011       3.84258
 500    H 18  py     Ryd( 3p)     0.00004       1.83068
 501    H 18  pz     Ryd( 2p)     0.00011       3.82066
 502    H 18  pz     Ryd( 3p)     0.00002       1.81886
 503    H 18  dxy    Ryd( 3d)     0.00004       4.30579
 504    H 18  dxz    Ryd( 3d)     0.00004       4.23959
 505    H 18  dyz    Ryd( 3d)     0.00001       3.83392
 506    H 18  dx2y2  Ryd( 3d)     0.00003       4.31194
 507    H 18  dz2    Ryd( 3d)     0.00001       4.08146

 508    H 19  s      Val( 1s)     0.80197       0.04362
 509    H 19  s      Ryd( 2s)     0.00099       0.86353
 510    H 19  s      Ryd( 3s)     0.00001       1.98389
 511    H 19  px     Ryd( 3p)     0.00008       4.09273
 512    H 19  px     Ryd( 2p)     0.00011       1.53934
 513    H 19  py     Ryd( 2p)     0.00030       3.91748
 514    H 19  py     Ryd( 3p)     0.00003       2.68093
 515    H 19  pz     Ryd( 2p)     0.00009       4.05608
 516    H 19  pz     Ryd( 3p)     0.00002       1.62751
 517    H 19  dxy    Ryd( 3d)     0.00003       4.37081
 518    H 19  dxz    Ryd( 3d)     0.00001       3.67160
 519    H 19  dyz    Ryd( 3d)     0.00005       4.33986
 520    H 19  dx2y2  Ryd( 3d)     0.00006       4.36619
 521    H 19  dz2    Ryd( 3d)     0.00002       4.05349

 522    H 20  s      Val( 1s)     0.79020       0.05241
 523    H 20  s      Ryd( 2s)     0.00110       0.85289
 524    H 20  s      Ryd( 3s)     0.00001       1.98641
 525    H 20  px     Ryd( 2p)     0.00008       4.11760
 526    H 20  px     Ryd( 3p)     0.00008       1.58230
 527    H 20  py     Ryd( 2p)     0.00030       3.94399
 528    H 20  py     Ryd( 3p)     0.00002       2.71730
 529    H 20  pz     Ryd( 2p)     0.00010       4.07019
 530    H 20  pz     Ryd( 3p)     0.00002       1.66723
 531    H 20  dxy    Ryd( 3d)     0.00003       4.37397
 532    H 20  dxz    Ryd( 3d)     0.00001       3.68860
 533    H 20  dyz    Ryd( 3d)     0.00005       4.35115
 534    H 20  dx2y2  Ryd( 3d)     0.00005       4.37827
 535    H 20  dz2    Ryd( 3d)     0.00002       4.07430

 536    H 21  s      Val( 1s)     0.83113       0.02637
 537    H 21  s      Ryd( 2s)     0.00242       0.65018
 538    H 21  s      Ryd( 3s)     0.00005       2.26025
 539    H 21  px     Ryd( 2p)     0.00017       3.04992
 540    H 21  px     Ryd( 3p)     0.00010       2.64330
 541    H 21  py     Ryd( 2p)     0.00029       2.96752
 542    H 21  py     Ryd( 3p)     0.00005       3.79832
 543    H 21  pz     Ryd( 2p)     0.00009       3.01311
 544    H 21  pz     Ryd( 3p)     0.00004       2.71121
 545    H 21  dxy    Ryd( 3d)     0.00003       4.39079
 546    H 21  dxz    Ryd( 3d)     0.00001       3.68943
 547    H 21  dyz    Ryd( 3d)     0.00005       4.33890
 548    H 21  dx2y2  Ryd( 3d)     0.00005       4.34785
 549    H 21  dz2    Ryd( 3d)     0.00002       4.05464

 550    H 22  s      Val( 1s)     0.74652       0.04829
 551    H 22  s      Ryd( 2s)     0.00082       0.74315
 552    H 22  s      Ryd( 3s)     0.00003       1.93091
 553    H 22  px     Ryd( 2p)     0.00010       3.88629
 554    H 22  px     Ryd( 3p)     0.00006       1.72210
 555    H 22  py     Ryd( 2p)     0.00028       4.26192
 556    H 22  py     Ryd( 3p)     0.00003       2.18111
 557    H 22  pz     Ryd( 2p)     0.00012       3.89570
 558    H 22  pz     Ryd( 3p)     0.00004       1.74798
 559    H 22  dxy    Ryd( 3d)     0.00003       4.35920
 560    H 22  dxz    Ryd( 3d)     0.00001       3.91080
 561    H 22  dyz    Ryd( 3d)     0.00003       4.36343
 562    H 22  dx2y2  Ryd( 3d)     0.00002       4.30561
 563    H 22  dz2    Ryd( 3d)     0.00001       3.93798

 564    H 23  s      Val( 1s)     0.83827       0.02231
 565    H 23  s      Ryd( 2s)     0.00363       0.64446
 566    H 23  s      Ryd( 3s)     0.00011       2.23848
 567    H 23  px     Ryd( 2p)     0.00020       2.36493
 568    H 23  px     Ryd( 3p)     0.00007       3.42368
 569    H 23  py     Ryd( 2p)     0.00024       2.61816
 570    H 23  py     Ryd( 3p)     0.00005       4.20803
 571    H 23  pz     Ryd( 2p)     0.00016       2.29229
 572    H 23  pz     Ryd( 3p)     0.00005       3.31846
 573    H 23  dxy    Ryd( 3d)     0.00002       4.44755
 574    H 23  dxz    Ryd( 3d)     0.00002       3.77448
 575    H 23  dyz    Ryd( 3d)     0.00001       4.41490
 576    H 23  dx2y2  Ryd( 3d)     0.00002       4.42157
 577    H 23  dz2    Ryd( 3d)     0.00001       3.92959

 578    H 24  s      Val( 1s)     0.76688       0.04130
 579    H 24  s      Ryd( 2s)     0.00060       0.96814
 580    H 24  s      Ryd( 3s)     0.00004       1.76977
 581    H 24  px     Ryd( 2p)     0.00008       4.07040
 582    H 24  px     Ryd( 3p)     0.00003       1.41999
 583    H 24  py     Ryd( 2p)     0.00026       4.36052
 584    H 24  py     Ryd( 3p)     0.00004       2.27755
 585    H 24  pz     Ryd( 2p)     0.00010       4.13027
 586    H 24  pz     Ryd( 3p)     0.00007       1.52219
 587    H 24  dxy    Ryd( 3d)     0.00002       4.37742
 588    H 24  dxz    Ryd( 3d)     0.00000       3.72961
 589    H 24  dyz    Ryd( 3d)     0.00003       4.43905
 590    H 24  dx2y2  Ryd( 3d)     0.00003       4.38685
 591    H 24  dz2    Ryd( 3d)     0.00001       4.05592

 592    H 25  s      Val( 1s)     0.76864       0.02829
 593    H 25  s      Ryd( 2s)     0.00045       0.69961
 594    H 25  s      Ryd( 3s)     0.00009       2.07727
 595    H 25  px     Ryd( 2p)     0.00012       2.50944
 596    H 25  px     Ryd( 3p)     0.00005       3.29960
 597    H 25  py     Ryd( 2p)     0.00025       2.31158
 598    H 25  py     Ryd( 3p)     0.00005       3.03004
 599    H 25  pz     Ryd( 2p)     0.00026       2.67020
 600    H 25  pz     Ryd( 3p)     0.00011       4.14486
 601    H 25  dxy    Ryd( 3d)     0.00001       3.72051
 602    H 25  dxz    Ryd( 3d)     0.00002       4.47453
 603    H 25  dyz    Ryd( 3d)     0.00001       4.30731
 604    H 25  dx2y2  Ryd( 3d)     0.00001       3.67955
 605    H 25  dz2    Ryd( 3d)     0.00003       4.72680

 606    H 26  s      Val( 1s)     0.79374       0.05073
 607    H 26  s      Ryd( 2s)     0.00065       0.87127
 608    H 26  s      Ryd( 3s)     0.00002       1.88411
 609    H 26  px     Ryd( 3p)     0.00007       3.87961
 610    H 26  px     Ryd( 2p)     0.00008       1.56164
 611    H 26  py     Ryd( 2p)     0.00030       4.34225
 612    H 26  py     Ryd( 3p)     0.00001       2.14153
 613    H 26  pz     Ryd( 2p)     0.00009       3.92038
 614    H 26  pz     Ryd( 3p)     0.00002       1.64741
 615    H 26  dxy    Ryd( 3d)     0.00002       4.36639
 616    H 26  dxz    Ryd( 3d)     0.00000       3.68147
 617    H 26  dyz    Ryd( 3d)     0.00004       4.37720
 618    H 26  dx2y2  Ryd( 3d)     0.00004       4.37682
 619    H 26  dz2    Ryd( 3d)     0.00001       4.04947

 620    H 27  s      Val( 1s)     0.79927       0.04607
 621    H 27  s      Ryd( 2s)     0.00104       0.86133
 622    H 27  s      Ryd( 3s)     0.00001       1.99933
 623    H 27  px     Ryd( 3p)     0.00008       4.07903
 624    H 27  px     Ryd( 2p)     0.00011       1.52844
 625    H 27  py     Ryd( 2p)     0.00007       4.04190
 626    H 27  py     Ryd( 3p)     0.00002       1.50584
 627    H 27  pz     Ryd( 2p)     0.00032       3.84510
 628    H 27  pz     Ryd( 3p)     0.00003       2.87328
 629    H 27  dxy    Ryd( 3d)     0.00000       3.65613
 630    H 27  dxz    Ryd( 3d)     0.00003       4.39964
 631    H 27  dyz    Ryd( 3d)     0.00002       4.37482
 632    H 27  dx2y2  Ryd( 3d)     0.00001       3.70230
 633    H 27  dz2    Ryd( 3d)     0.00009       4.69848

 634    H 28  s      Val( 1s)     0.80164       0.04455
 635    H 28  s      Ryd( 2s)     0.00119       0.75545
 636    H 28  s      Ryd( 3s)     0.00002       2.13701
 637    H 28  px     Ryd( 2p)     0.00009       3.92710
 638    H 28  px     Ryd( 3p)     0.00007       1.76958
 639    H 28  py     Ryd( 2p)     0.00008       3.89063
 640    H 28  py     Ryd( 3p)     0.00002       1.68916
 641    H 28  pz     Ryd( 2p)     0.00032       3.60815
 642    H 28  pz     Ryd( 3p)     0.00002       3.16932
 643    H 28  dxy    Ryd( 3d)     0.00001       3.66669
 644    H 28  dxz    Ryd( 3d)     0.00003       4.40278
 645    H 28  dyz    Ryd( 3d)     0.00002       4.37244
 646    H 28  dx2y2  Ryd( 3d)     0.00001       3.71236
 647    H 28  dz2    Ryd( 3d)     0.00009       4.70975

 648    H 29  s      Val( 1s)     0.79217       0.03997
 649    H 29  s      Ryd( 2s)     0.00117       0.87545
 650    H 29  s      Ryd( 3s)     0.00003       1.97416
 651    H 29  px     Ryd( 3p)     0.00011       3.76083
 652    H 29  px     Ryd( 2p)     0.00011       1.91688
 653    H 29  py     Ryd( 2p)     0.00008       3.71653
 654    H 29  py     Ryd( 3p)     0.00003       1.83420
 655    H 29  pz     Ryd( 2p)     0.00031       3.49014
 656    H 29  pz     Ryd( 3p)     0.00003       3.36262
 657    H 29  dxy    Ryd( 3d)     0.00001       3.68182
 658    H 29  dxz    Ryd( 3d)     0.00002       4.40241
 659    H 29  dyz    Ryd( 3d)     0.00002       4.36146
 660    H 29  dx2y2  Ryd( 3d)     0.00001       3.69315
 661    H 29  dz2    Ryd( 3d)     0.00009       4.71620

 662    H 30  s      Val( 1s)     0.77890       0.03185
 663    H 30  s      Ryd( 2s)     0.00037       0.84510
 664    H 30  s      Ryd( 3s)     0.00003       1.85157
 665    H 30  px     Ryd( 2p)     0.00022       4.32339
 666    H 30  px     Ryd( 3p)     0.00006       2.06439
 667    H 30  py     Ryd( 2p)     0.00010       4.05812
 668    H 30  py     Ryd( 3p)     0.00003       1.43142
 669    H 30  pz     Ryd( 2p)     0.00018       4.18548
 670    H 30  pz     Ryd( 3p)     0.00004       1.71801
 671    H 30  dxy    Ryd( 3d)     0.00002       4.17474
 672    H 30  dxz    Ryd( 3d)     0.00004       4.46203
 673    H 30  dyz    Ryd( 3d)     0.00001       3.95910
 674    H 30  dx2y2  Ryd( 3d)     0.00002       4.13964
 675    H 30  dz2    Ryd( 3d)     0.00001       4.14575

 676    H 31  s      Val( 1s)     0.77248       0.04476
 677    H 31  s      Ryd( 2s)     0.00037       0.95794
 678    H 31  s      Ryd( 3s)     0.00004       1.78563
 679    H 31  px     Ryd( 2p)     0.00011       4.07596
 680    H 31  px     Ryd( 3p)     0.00005       1.52725
 681    H 31  py     Ryd( 2p)     0.00008       3.99510
 682    H 31  py     Ryd( 3p)     0.00002       1.44150
 683    H 31  pz     Ryd( 2p)     0.00028       4.42854
 684    H 31  pz     Ryd( 3p)     0.00002       2.34503
 685    H 31  dxy    Ryd( 3d)     0.00000       3.73255
 686    H 31  dxz    Ryd( 3d)     0.00003       4.46034
 687    H 31  dyz    Ryd( 3d)     0.00002       4.35407
 688    H 31  dx2y2  Ryd( 3d)     0.00001       3.73768
 689    H 31  dz2    Ryd( 3d)     0.00004       4.67290

 690    H 32  s      Val( 1s)     0.74657       0.04793
 691    H 32  s      Ryd( 2s)     0.00085       0.69805
 692    H 32  s      Ryd( 3s)     0.00003       1.97499
 693    H 32  px     Ryd( 2p)     0.00013       3.90335
 694    H 32  px     Ryd( 3p)     0.00006       1.77738
 695    H 32  py     Ryd( 2p)     0.00015       3.96237
 696    H 32  py     Ryd( 3p)     0.00003       1.80617
 697    H 32  pz     Ryd( 2p)     0.00024       4.20063
 698    H 32  pz     Ryd( 3p)     0.00004       2.06169
 699    H 32  dxy    Ryd( 3d)     0.00001       3.94156
 700    H 32  dxz    Ryd( 3d)     0.00003       4.27310
 701    H 32  dyz    Ryd( 3d)     0.00004       4.36734
 702    H 32  dx2y2  Ryd( 3d)     0.00001       3.92505
 703    H 32  dz2    Ryd( 3d)     0.00003       4.36051

 704    H 33  s      Val( 1s)     0.55936       0.07558
 705    H 33  s      Ryd( 2s)     0.00076       1.10146
 706    H 33  s      Ryd( 3s)     0.00017       1.84830
 707    H 33  px     Ryd( 2p)     0.00041       3.29178
 708    H 33  px     Ryd( 3p)     0.00012       3.56995
 709    H 33  py     Ryd( 3p)     0.00016       2.53041
 710    H 33  py     Ryd( 2p)     0.00027       3.12479
 711    H 33  pz     Ryd( 2p)     0.00036       2.98526
 712    H 33  pz     Ryd( 3p)     0.00010       3.42030
 713    H 33  dxy    Ryd( 3d)     0.00001       4.30391
 714    H 33  dxz    Ryd( 3d)     0.00002       4.39352
 715    H 33  dyz    Ryd( 3d)     0.00001       3.78357
 716    H 33  dx2y2  Ryd( 3d)     0.00001       4.22670
 717    H 33  dz2    Ryd( 3d)     0.00002       4.13023

     Population inversion found on atom  C  7
     Population inversion found on atom  C  9
     Population inversion found on atom  C 12
     Population inversion found on atom  C 13
     Population inversion found on atom  C 15
     Population inversion found on atom  H 16
     Population inversion found on atom  H 17
     Population inversion found on atom  H 18
     Population inversion found on atom  H 19
     Population inversion found on atom  H 20
     Population inversion found on atom  H 21
     Population inversion found on atom  H 22
     Population inversion found on atom  H 24
     Population inversion found on atom  H 26
     Population inversion found on atom  H 27
     Population inversion found on atom  H 28
     Population inversion found on atom  H 29
     Population inversion found on atom  H 30
     Population inversion found on atom  H 31
     Population inversion found on atom  H 32
     Population inversion found on atom  H 33


 Summary of Natural Population Analysis:

                                     Natural Population
             Natural    ---------------------------------------------
  Atom No    Charge        Core      Valence    Rydberg      Total
 --------------------------------------------------------------------
    C  1   -0.60796      1.99999     4.59797    0.01000     6.60796
    C  2   -0.39636      1.99999     4.38500    0.01137     6.39636
    C  3   -0.39933      1.99999     4.38571    0.01362     6.39933
    C  4   -0.24492      1.99999     4.22819    0.01674     6.24492
    N  5   -0.37786      1.99999     5.34722    0.03065     7.37786
    N  6   -0.39338      1.99999     5.37476    0.01862     7.39338
    C  7    0.17808      1.99999     3.80252    0.01941     5.82192
    C  8   -0.66039      1.99999     4.64701    0.01339     6.66039
    C  9    0.36279      1.99999     3.60684    0.03039     5.63721
    O 10   -0.71498      2.00000     6.69470    0.02028     8.71498
    C 11   -0.14909      1.99999     4.12831    0.02079     6.14909
    C 12    0.08811      1.99999     3.88848    0.02342     5.91189
    C 13   -0.00737      1.99999     3.99248    0.01490     6.00737
    C 14   -0.64418      1.99999     4.63273    0.01146     6.64418
    C 15   -0.06400      1.99999     4.04293    0.02108     6.06400
    H 16    0.20252      0.00000     0.79612    0.00136     0.79748
    H 17    0.23463      0.00000     0.76409    0.00128     0.76537
    H 18    0.21081      0.00000     0.78814    0.00106     0.78919
    H 19    0.19624      0.00000     0.80197    0.00179     0.80376
    H 20    0.20793      0.00000     0.79020    0.00186     0.79207
    H 21    0.16552      0.00000     0.83113    0.00335     0.83448
    H 22    0.25189      0.00000     0.74652    0.00159     0.74811
    H 23    0.15715      0.00000     0.83827    0.00458     0.84285
    H 24    0.23181      0.00000     0.76688    0.00131     0.76819
    H 25    0.22989      0.00000     0.76864    0.00147     0.77011
    H 26    0.20491      0.00000     0.79374    0.00135     0.79509
    H 27    0.19888      0.00000     0.79927    0.00185     0.80112
    H 28    0.19639      0.00000     0.80164    0.00198     0.80361
    H 29    0.20582      0.00000     0.79217    0.00201     0.79418
    H 30    0.21996      0.00000     0.77890    0.00114     0.78004
    H 31    0.22646      0.00000     0.77248    0.00107     0.77354
    H 32    0.25179      0.00000     0.74657    0.00164     0.74821
    H 33    0.43822      0.00000     0.55936    0.00242     0.56178
 ====================================================================
 * Total *  0.00000     29.99982    81.69095    0.30923   112.00000

                                 Natural Population
 ---------------------------------------------------------
   Core                      29.99982 ( 99.9994% of   30)
   Valence                   81.69095 ( 99.6231% of   82)
   Natural Minimal Basis    111.69077 ( 99.7239% of  112)
   Natural Rydberg Basis      0.30923 (  0.2761% of  112)
 ---------------------------------------------------------

    Atom No         Natural Electron Configuration
 ----------------------------------------------------------------------------
      C  1      [core]2s( 1.11)2p( 3.49)3d( 0.01)
      C  2      [core]2s( 1.05)2p( 3.33)
      C  3      [core]2s( 1.06)2p( 3.33)
      C  4      [core]2s( 1.04)2p( 3.19)3p( 0.01)
      N  5      [core]2s( 1.40)2p( 3.95)3p( 0.01)3d( 0.02)
      N  6      [core]2s( 1.23)2p( 4.14)3p( 0.01)3d( 0.01)
      C  7      [core]2s( 0.92)2p( 2.88)3p( 0.01)
      C  8      [core]2s( 1.12)2p( 3.53)3d( 0.01)
      C  9      [core]2s( 0.85)2p( 2.76)3s( 0.01)3p( 0.01)3d( 0.01)
      O 10      [core]2s( 1.71)2p( 4.99)3p( 0.01)3d( 0.01)
      C 11      [core]2s( 0.95)2p( 3.18)3p( 0.01)
      C 12      [core]2s( 0.95)2p( 2.94)3s( 0.01)3p( 0.01)
      C 13      [core]2s( 0.92)2p( 3.07)3p( 0.01)
      C 14      [core]2s( 1.11)2p( 3.52)3d( 0.01)
      C 15      [core]2s( 0.94)2p( 3.10)3p( 0.01)
      H 16            1s( 0.80)
      H 17            1s( 0.76)
      H 18            1s( 0.79)
      H 19            1s( 0.80)
      H 20            1s( 0.79)
      H 21            1s( 0.83)
      H 22            1s( 0.75)
      H 23            1s( 0.84)
      H 24            1s( 0.77)
      H 25            1s( 0.77)
      H 26            1s( 0.79)
      H 27            1s( 0.80)
      H 28            1s( 0.80)
      H 29            1s( 0.79)
      H 30            1s( 0.78)
      H 31            1s( 0.77)
      H 32            1s( 0.75)
      H 33            1s( 0.56)


 NATURAL BOND ORBITAL ANALYSIS:

                            Occupancies       Lewis Structure    Low   High
         Max    Occ     -------------------  -----------------   occ   occ
  Cycle  Ctr   Thresh    Lewis   non-Lewis     CR  BD  nC  LP    (L)   (NL)
 ============================================================================
    1     2     1.90   106.41941   5.58059     15  32   0   9     7      6
    2     2     1.88   109.10614   2.89386     15  36   0   5     2      3
    3     2     1.83   109.10614   2.89386     15  36   0   5     2      3
    4     2     1.71   109.10614   2.89386     15  36   0   5     2      3
    5     2     1.69   109.10614   2.89386     15  36   0   5     2      3
    6     2     1.68   109.71625   2.28375     15  37   0   4     1      3
    7     2     1.65   109.71625   2.28375     15  37   0   4     1      3
    8     2     1.59   109.32997   2.67003     15  36   0   5     1      3
    9     2     1.55   109.32997   2.67003     15  36   0   5     1      3
   10     2     1.48   109.76200   2.23800     15  37   0   4     0      3
   11     2     1.44   108.78469   3.21531     15  35   0   6     0      4
   12     2     1.48   109.76200   2.23800     15  37   0   4     0      3
 ----------------------------------------------------------------------------

 Structure accepted: No low occupancy Lewis orbitals

 -------------------------------------------------------
   Core                     29.99982 ( 99.999% of  30)
   Valence Lewis            79.76217 ( 97.271% of  82)
  ==================      =============================
   Total Lewis             109.76200 ( 98.002% of 112)
  -----------------------------------------------------
   Valence non-Lewis         2.07232 (  1.850% of 112)
   Rydberg non-Lewis         0.16568 (  0.148% of 112)
  ==================      =============================
   Total non-Lewis           2.23800 (  1.998% of 112)
 -------------------------------------------------------


     (Occupancy)   Bond orbital / Coefficients / Hybrids
 ------------------ Lewis ------------------------------------------------------
   1. (1.99999) CR ( 1) C  1            s(100.00%)
                                         1.0000  0.0000  0.0000  0.0000  0.0000
                                         0.0000  0.0000  0.0000  0.0000  0.0000
                                         0.0000  0.0000  0.0000  0.0000  0.0000
                                         0.0000  0.0000  0.0000  0.0000  0.0000
                                         0.0000  0.0000  0.0000  0.0000  0.0000
                                         0.0000  0.0000  0.0000  0.0000  0.0000
                                         0.0000
   2. (1.99999) CR ( 1) C  2            s(100.00%)
                                         1.0000  0.0000  0.0000  0.0000  0.0000
                                         0.0000  0.0000  0.0000  0.0000  0.0000
                                         0.0000  0.0000  0.0000  0.0000  0.0000
                                         0.0000  0.0000  0.0000  0.0000  0.0000
                                         0.0000  0.0000  0.0000  0.0000  0.0000
                                         0.0000  0.0000  0.0000  0.0000  0.0000
                                         0.0000
   3. (1.99999) CR ( 1) C  3            s(100.00%)
                                         1.0000  0.0000  0.0000  0.0000  0.0000
                                         0.0000  0.0000  0.0000  0.0000  0.0000
                                         0.0000  0.0000  0.0000  0.0000  0.0000
                                         0.0000  0.0000  0.0000  0.0000  0.0000
                                         0.0000  0.0000  0.0000  0.0000  0.0000
                                         0.0000  0.0000  0.0000  0.0000  0.0000
                                         0.0000
   4. (1.99999) CR ( 1) C  4            s(100.00%)
                                         1.0000  0.0000  0.0000  0.0000  0.0000
                                         0.0000  0.0000  0.0000  0.0000  0.0000
                                         0.0000  0.0000  0.0000  0.0000  0.0000
                                         0.0000  0.0000  0.0000  0.0000  0.0000
                                         0.0000  0.0000  0.0000  0.0000  0.0000
                                         0.0000  0.0000  0.0000  0.0000  0.0000
                                         0.0000
   5. (1.99999) CR ( 1) N  5            s(100.00%)
                                         1.0000  0.0000  0.0000  0.0000  0.0000
                                         0.0000  0.0000  0.0000  0.0000  0.0000
                                         0.0000  0.0000  0.0000  0.0000  0.0000
                                         0.0000  0.0000  0.0000  0.0000  0.0000
                                         0.0000  0.0000  0.0000  0.0000  0.0000
                                         0.0000  0.0000  0.0000  0.0000  0.0000
                                         0.0000
   6. (1.99999) CR ( 1) N  6            s(100.00%)
                                         1.0000  0.0000  0.0000  0.0000  0.0000
                                         0.0000  0.0000  0.0000  0.0000  0.0000
                                         0.0000  0.0000  0.0000  0.0000  0.0000
                                         0.0000  0.0000  0.0000  0.0000  0.0000
                                         0.0000  0.0000  0.0000  0.0000  0.0000
                                         0.0000  0.0000  0.0000  0.0000  0.0000
                                         0.0000
   7. (1.99999) CR ( 1) C  7            s(100.00%)
                                         1.0000  0.0000  0.0000  0.0000  0.0000
                                         0.0000  0.0000  0.0000  0.0000  0.0000
                                         0.0000  0.0000  0.0000  0.0000  0.0000
                                         0.0000  0.0000  0.0000  0.0000  0.0000
                                         0.0000  0.0000  0.0000  0.0000  0.0000
                                         0.0000  0.0000  0.0000  0.0000  0.0000
                                         0.0000
   8. (1.99999) CR ( 1) C  8            s(100.00%)
                                         1.0000  0.0000  0.0000  0.0000  0.0000
                                         0.0000  0.0000  0.0000  0.0000  0.0000
                                         0.0000  0.0000  0.0000  0.0000  0.0000
                                         0.0000  0.0000  0.0000  0.0000  0.0000
                                         0.0000  0.0000  0.0000  0.0000  0.0000
                                         0.0000  0.0000  0.0000  0.0000  0.0000
                                         0.0000
   9. (1.99999) CR ( 1) C  9            s(100.00%)
                                         1.0000  0.0000  0.0000  0.0000  0.0000
                                         0.0000  0.0000  0.0000  0.0000  0.0000
                                         0.0000  0.0000  0.0000  0.0000  0.0000
                                         0.0000  0.0000  0.0000  0.0000  0.0000
                                         0.0000  0.0000  0.0000  0.0000  0.0000
                                         0.0000  0.0000  0.0000  0.0000  0.0000
                                         0.0000
  10. (2.00000) CR ( 1) O 10            s(100.00%)
                                         1.0000  0.0000  0.0000  0.0000  0.0000
                                         0.0000  0.0000  0.0000  0.0000  0.0000
                                         0.0000  0.0000  0.0000  0.0000  0.0000
                                         0.0000  0.0000  0.0000  0.0000  0.0000
                                         0.0000  0.0000  0.0000  0.0000  0.0000
                                         0.0000  0.0000  0.0000  0.0000  0.0000
                                         0.0000
  11. (1.99999) CR ( 1) C 11            s(100.00%)
                                         1.0000  0.0000  0.0000  0.0000  0.0000
                                         0.0000  0.0000  0.0000  0.0000  0.0000
                                         0.0000  0.0000  0.0000  0.0000  0.0000
                                         0.0000  0.0000  0.0000  0.0000  0.0000
                                         0.0000  0.0000  0.0000  0.0000  0.0000
                                         0.0000  0.0000  0.0000  0.0000  0.0000
                                         0.0000
  12. (1.99999) CR ( 1) C 12            s(100.00%)
                                         1.0000  0.0000  0.0000  0.0000  0.0000
                                         0.0000  0.0000  0.0000  0.0000  0.0000
                                         0.0000  0.0000  0.0000  0.0000  0.0000
                                         0.0000  0.0000  0.0000  0.0000  0.0000
                                         0.0000  0.0000  0.0000  0.0000  0.0000
                                         0.0000  0.0000  0.0000  0.0000  0.0000
                                         0.0000
  13. (1.99999) CR ( 1) C 13            s(100.00%)
                                         1.0000  0.0000  0.0000  0.0000  0.0000
                                         0.0000  0.0000  0.0000  0.0000  0.0000
                                         0.0000  0.0000  0.0000  0.0000  0.0000
                                         0.0000  0.0000  0.0000  0.0000  0.0000
                                         0.0000  0.0000  0.0000  0.0000  0.0000
                                         0.0000  0.0000  0.0000  0.0000  0.0000
                                         0.0000
  14. (1.99999) CR ( 1) C 14            s(100.00%)
                                         1.0000  0.0000  0.0000  0.0000  0.0000
                                         0.0000  0.0000  0.0000  0.0000  0.0000
                                         0.0000  0.0000  0.0000  0.0000  0.0000
                                         0.0000  0.0000  0.0000  0.0000  0.0000
                                         0.0000  0.0000  0.0000  0.0000  0.0000
                                         0.0000  0.0000  0.0000  0.0000  0.0000
                                         0.0000
  15. (1.99999) CR ( 1) C 15            s(100.00%)
                                         1.0000  0.0000  0.0000  0.0000  0.0000
                                         0.0000  0.0000  0.0000  0.0000  0.0000
                                         0.0000  0.0000  0.0000  0.0000  0.0000
                                         0.0000  0.0000  0.0000  0.0000  0.0000
                                         0.0000  0.0000  0.0000  0.0000  0.0000
                                         0.0000  0.0000  0.0000  0.0000  0.0000
                                         0.0000
  16. (1.90854) LP ( 1) N  5            s( 33.31%)p 2.00( 66.52%)d 0.01(  0.17%)
                                                  f 0.00(  0.00%)
                                         0.0000  0.5769  0.0155 -0.0018  0.0000
                                        -0.1008 -0.0050 -0.0009  0.7753  0.0292
                                         0.0054 -0.2304 -0.0041 -0.0021  0.0077
                                        -0.0004 -0.0029  0.0015  0.0213 -0.0005
                                         0.0314 -0.0015  0.0146 -0.0003  0.0012
                                         0.0006  0.0000  0.0022 -0.0025 -0.0010
                                        -0.0002
  17. (1.98054) LP ( 1) O 10            s( 62.66%)p 0.60( 37.28%)d 0.00(  0.05%)
                                                  f 0.00(  0.00%)
                                         0.0000  0.7916 -0.0019  0.0005 -0.0001
                                         0.0862 -0.0013 -0.0006  0.1245 -0.0002
                                        -0.0010 -0.5915  0.0006  0.0050 -0.0001
                                         0.0002  0.0056  0.0001  0.0086  0.0002
                                        -0.0008  0.0000 -0.0207 -0.0005 -0.0017
                                         0.0006  0.0008  0.0003 -0.0005 -0.0002
                                         0.0000
  18. (1.88566) LP ( 2) O 10            s(  0.07%)p99.99( 99.77%)d 2.28(  0.16%)
                                                  f 0.09(  0.01%)
                                         0.0000  0.0262 -0.0007 -0.0001  0.0000
                                        -0.9004 -0.0112  0.0007  0.4323  0.0054
                                        -0.0002 -0.0052  0.0000  0.0000  0.0053
                                         0.0001 -0.0346  0.0003  0.0162 -0.0001
                                         0.0090 -0.0004 -0.0008  0.0001  0.0001
                                        -0.0067  0.0031  0.0020  0.0017  0.0004
                                        -0.0012
  19. (1.59739) LP ( 3) O 10            s(  0.00%)p 1.00( 99.77%)d 0.00(  0.22%)
                                                  f 0.00(  0.01%)
                                         0.0000  0.0047 -0.0019 -0.0002  0.0000
                                        -0.4185 -0.0013  0.0002 -0.8749 -0.0030
                                         0.0001 -0.2388 -0.0015  0.0006  0.0100
                                        -0.0002 -0.0179 -0.0002 -0.0376 -0.0003
                                        -0.0056 -0.0003 -0.0192 -0.0002 -0.0047
                                        -0.0030 -0.0060 -0.0018  0.0021  0.0013
                                         0.0004
  20. (1.99112) BD ( 1) C  1- C  2
               ( 49.63%)   0.7045* C  1 s( 29.65%)p 2.37( 70.20%)d 0.00(  0.12%)
                                                  f 0.00(  0.03%)
                                         0.0000  0.5443 -0.0167  0.0000 -0.0001
                                        -0.6958  0.0050 -0.0018 -0.4083  0.0051
                                         0.0019 -0.2260  0.0033  0.0016  0.0229
                                        -0.0006  0.0120 -0.0003  0.0081  0.0005
                                         0.0148  0.0002 -0.0147 -0.0001  0.0108
                                         0.0046  0.0012 -0.0019 -0.0022 -0.0002
                                        -0.0129
               ( 50.37%)   0.7097* C  2 s( 28.13%)p 2.55( 71.78%)d 0.00(  0.07%)
                                                  f 0.00(  0.02%)
                                         0.0000  0.5297 -0.0252 -0.0005 -0.0002
                                         0.7086 -0.0142  0.0091  0.4064  0.0019
                                        -0.0019  0.2241  0.0027 -0.0017  0.0185
                                        -0.0005  0.0108  0.0000  0.0075  0.0016
                                         0.0075 -0.0019 -0.0098  0.0002 -0.0099
                                        -0.0035 -0.0004  0.0003  0.0016 -0.0002
                                         0.0102
  21. (1.99041) BD ( 1) C  1- H 16
               ( 60.26%)   0.7763* C  1 s( 23.44%)p 3.26( 76.39%)d 0.01(  0.15%)
                                                  f 0.00(  0.02%)
                                         0.0000  0.4841  0.0062  0.0002  0.0000
                                         0.0937 -0.0058 -0.0036  0.0038 -0.0028
                                        -0.0011  0.8689  0.0015  0.0027  0.0000
                                         0.0006  0.0047 -0.0009 -0.0009 -0.0007
                                         0.0006  0.0004  0.0378 -0.0004  0.0115
                                         0.0033  0.0002  0.0008  0.0018  0.0006
                                        -0.0071
               ( 39.74%)   0.6304* H 16 s( 99.95%)p 0.00(  0.04%)d 0.00(  0.01%)
                                         0.9998 -0.0020  0.0000 -0.0027  0.0000
                                        -0.0003 -0.0001 -0.0196  0.0009  0.0001
                                         0.0023  0.0002  0.0001  0.0087
  22. (1.98934) BD ( 1) C  1- H 18
               ( 60.54%)   0.7780* C  1 s( 23.35%)p 3.27( 76.48%)d 0.01(  0.15%)
                                                  f 0.00(  0.02%)
                                         0.0000  0.4832  0.0031 -0.0002  0.0000
                                         0.7103  0.0034 -0.0065 -0.3765 -0.0054
                                        -0.0013 -0.3440 -0.0039 -0.0008 -0.0250
                                        -0.0011 -0.0218 -0.0012  0.0116  0.0015
                                         0.0119 -0.0017 -0.0082  0.0008  0.0102
                                         0.0002 -0.0003 -0.0011  0.0032  0.0019
                                        -0.0092
               ( 39.46%)   0.6282* H 18 s( 99.94%)p 0.00(  0.05%)d 0.00(  0.01%)
                                         0.9997 -0.0008 -0.0001  0.0176  0.0016
                                        -0.0092 -0.0009 -0.0085 -0.0008 -0.0055
                                        -0.0052  0.0027  0.0041 -0.0025
  23. (1.99038) BD ( 1) C  1- H 26
               ( 60.38%)   0.7771* C  1 s( 23.49%)p 3.25( 76.35%)d 0.01(  0.14%)
                                                  f 0.00(  0.02%)
                                         0.0000  0.4847  0.0061  0.0001  0.0001
                                        -0.0206 -0.0063 -0.0036  0.8303  0.0001
                                         0.0012 -0.2712 -0.0023 -0.0014 -0.0039
                                        -0.0011  0.0014  0.0010 -0.0200 -0.0017
                                        -0.0282  0.0011 -0.0132  0.0001  0.0099
                                         0.0012 -0.0022  0.0018  0.0011 -0.0005
                                        -0.0095
               ( 39.62%)   0.6294* H 26 s( 99.95%)p 0.00(  0.04%)d 0.00(  0.01%)
                                         0.9998 -0.0020 -0.0001  0.0000  0.0001
                                        -0.0186  0.0006  0.0062 -0.0001  0.0001
                                         0.0001 -0.0048 -0.0067 -0.0027
  24. (1.98399) BD ( 1) C  2- C  3
               ( 49.82%)   0.7059* C  2 s( 28.04%)p 2.56( 71.85%)d 0.00(  0.08%)
                                                  f 0.00(  0.03%)
                                         0.0000  0.5294 -0.0099 -0.0001  0.0003
                                        -0.7001  0.0069 -0.0026  0.3518  0.0022
                                         0.0027  0.3234  0.0013  0.0010 -0.0156
                                         0.0015 -0.0151  0.0006  0.0086  0.0010
                                         0.0138  0.0002 -0.0096 -0.0009 -0.0111
                                         0.0001 -0.0002  0.0024 -0.0034 -0.0025
                                         0.0109
               ( 50.18%)   0.7083* C  3 s( 28.03%)p 2.56( 71.86%)d 0.00(  0.09%)
                                                  f 0.00(  0.03%)
                                         0.0000  0.5292 -0.0160 -0.0011 -0.0003
                                         0.7010 -0.0064  0.0084 -0.3522 -0.0023
                                        -0.0007 -0.3209 -0.0003 -0.0001 -0.0176
                                         0.0000 -0.0156  0.0002  0.0101  0.0019
                                         0.0109 -0.0010 -0.0089 -0.0007  0.0113
                                         0.0001  0.0002 -0.0018  0.0034  0.0026
                                        -0.0106
  25. (1.97970) BD ( 1) C  2- H 19
               ( 60.00%)   0.7746* C  2 s( 21.91%)p 3.56( 77.95%)d 0.01(  0.12%)
                                                  f 0.00(  0.02%)
                                         0.0000  0.4678  0.0164  0.0002 -0.0001
                                         0.0510  0.0002  0.0035 -0.8417 -0.0067
                                         0.0025  0.2613  0.0056 -0.0036 -0.0021
                                         0.0007  0.0008 -0.0002 -0.0194 -0.0035
                                        -0.0252  0.0018 -0.0131 -0.0001 -0.0098
                                        -0.0017  0.0018 -0.0008 -0.0004 -0.0014
                                         0.0090
               ( 40.00%)   0.6324* H 19 s( 99.95%)p 0.00(  0.04%)d 0.00(  0.01%)
                                         0.9998 -0.0034  0.0000 -0.0012  0.0002
                                         0.0183 -0.0031 -0.0057  0.0019 -0.0011
                                         0.0004 -0.0050 -0.0077 -0.0034
  26. (1.97933) BD ( 1) C  2- H 27
               ( 60.13%)   0.7754* C  2 s( 21.96%)p 3.55( 77.90%)d 0.01(  0.12%)
                                                  f 0.00(  0.02%)
                                         0.0000  0.4684  0.0164  0.0003 -0.0001
                                        -0.0614 -0.0017  0.0026 -0.0168  0.0026
                                        -0.0025 -0.8802 -0.0085  0.0037  0.0000
                                        -0.0001  0.0054  0.0010 -0.0008 -0.0017
                                         0.0026  0.0021  0.0344  0.0001 -0.0109
                                        -0.0016 -0.0007 -0.0007 -0.0005 -0.0011
                                         0.0078
               ( 39.87%)   0.6315* H 27 s( 99.95%)p 0.00(  0.04%)d 0.00(  0.01%)
                                         0.9997 -0.0035  0.0000  0.0015 -0.0004
                                         0.0005  0.0004  0.0195 -0.0036  0.0001
                                         0.0013  0.0007  0.0000  0.0099
  27. (1.97715) BD ( 1) C  3- C  4
               ( 49.62%)   0.7044* C  3 s( 27.12%)p 2.68( 72.75%)d 0.00(  0.10%)
                                                  f 0.00(  0.03%)
                                         0.0000  0.5205 -0.0151 -0.0001 -0.0002
                                        -0.7074  0.0063 -0.0058 -0.4194 -0.0023
                                         0.0001 -0.2262 -0.0022  0.0000  0.0228
                                         0.0008  0.0122  0.0004  0.0077  0.0011
                                         0.0114 -0.0008 -0.0124  0.0001  0.0102
                                         0.0039  0.0008 -0.0010 -0.0014 -0.0002
                                        -0.0113
               ( 50.38%)   0.7098* C  4 s( 28.37%)p 2.52( 71.53%)d 0.00(  0.08%)
                                                  f 0.00(  0.02%)
                                         0.0000  0.5325 -0.0115 -0.0028  0.0002
                                         0.7000 -0.0030  0.0053  0.4152  0.0035
                                         0.0046  0.2298  0.0013  0.0037  0.0213
                                         0.0012  0.0109  0.0007  0.0057 -0.0004
                                         0.0104  0.0014 -0.0106 -0.0011 -0.0100
                                        -0.0034 -0.0012  0.0011  0.0018  0.0001
                                         0.0114
  28. (1.97909) BD ( 1) C  3- H 20
               ( 60.58%)   0.7783* C  3 s( 22.51%)p 3.44( 77.36%)d 0.01(  0.12%)
                                                  f 0.00(  0.02%)
                                         0.0000  0.4742  0.0133  0.0002  0.0001
                                        -0.0608  0.0020  0.0007  0.8353  0.0051
                                        -0.0012 -0.2686 -0.0057  0.0040 -0.0038
                                         0.0004  0.0012 -0.0002 -0.0198 -0.0030
                                        -0.0237  0.0026 -0.0129  0.0002  0.0100
                                         0.0015 -0.0017  0.0007  0.0007  0.0013
                                        -0.0091
               ( 39.42%)   0.6279* H 20 s( 99.95%)p 0.00(  0.04%)d 0.00(  0.01%)
                                         0.9998 -0.0038  0.0000  0.0016  0.0017
                                        -0.0184  0.0018  0.0061 -0.0015 -0.0009
                                         0.0004 -0.0051 -0.0075 -0.0032
  29. (1.98022) BD ( 1) C  3- H 28
               ( 60.04%)   0.7748* C  3 s( 22.34%)p 3.47( 77.52%)d 0.01(  0.12%)
                                                  f 0.00(  0.02%)
                                         0.0000  0.4724  0.0144  0.0011  0.0001
                                         0.0553  0.0004  0.0007  0.0185 -0.0044
                                         0.0030  0.8785  0.0048 -0.0067  0.0006
                                         0.0002  0.0034  0.0000 -0.0012 -0.0023
                                         0.0036  0.0026  0.0339 -0.0009  0.0108
                                         0.0016  0.0009  0.0007  0.0009  0.0014
                                        -0.0079
               ( 39.96%)   0.6322* H 28 s( 99.95%)p 0.00(  0.04%)d 0.00(  0.01%)
                                         0.9997 -0.0039 -0.0001 -0.0013  0.0009
                                        -0.0008 -0.0014 -0.0195  0.0030  0.0002
                                         0.0013  0.0005  0.0001  0.0095
  30. (1.97772) BD ( 1) C  4- N  5
               ( 42.25%)   0.6500* C  4 s( 26.43%)p 2.78( 73.51%)d 0.00(  0.05%)
                                                  f 0.00(  0.01%)
                                         0.0000  0.5130 -0.0334  0.0020 -0.0006
                                        -0.7101  0.0246 -0.0037  0.3701 -0.0166
                                        -0.0006  0.3048  0.0030 -0.0038 -0.0082
                                         0.0113 -0.0118  0.0021  0.0043 -0.0038
                                         0.0081 -0.0040 -0.0050  0.0040 -0.0084
                                         0.0002 -0.0002  0.0002 -0.0012 -0.0015
                                         0.0081
               ( 57.75%)   0.7600* N  5 s( 27.55%)p 2.62( 72.07%)d 0.01(  0.36%)
                                                  f 0.00(  0.02%)
                                         0.0000  0.5248 -0.0108  0.0034 -0.0005
                                         0.6985 -0.0088 -0.0013 -0.3848 -0.0103
                                         0.0094 -0.2902  0.0158 -0.0004 -0.0482
                                        -0.0016 -0.0174  0.0003  0.0102  0.0018
                                         0.0040  0.0015 -0.0292  0.0008  0.0053
                                        -0.0016  0.0014 -0.0096  0.0069  0.0043
                                        -0.0063
  31. (1.98590) BD ( 1) C  4- H 21
               ( 59.18%)   0.7693* C  4 s( 23.33%)p 3.28( 76.54%)d 0.00(  0.11%)
                                                  f 0.00(  0.02%)
                                         0.0000  0.4826  0.0194  0.0023  0.0002
                                         0.0343 -0.0043 -0.0012 -0.8292 -0.0064
                                         0.0064  0.2766  0.0093 -0.0052 -0.0036
                                        -0.0011  0.0015  0.0008 -0.0183 -0.0029
                                        -0.0235  0.0020 -0.0128 -0.0009 -0.0097
                                        -0.0012  0.0016 -0.0013 -0.0011 -0.0013
                                         0.0092
               ( 40.82%)   0.6389* H 21 s( 99.95%)p 0.00(  0.04%)d 0.00(  0.01%)
                                         0.9997 -0.0083  0.0002 -0.0016  0.0006
                                         0.0183 -0.0049 -0.0047  0.0032 -0.0007
                                         0.0001 -0.0045 -0.0064 -0.0027
  32. (1.96644) BD ( 1) C  4- H 29
               ( 60.40%)   0.7772* C  4 s( 21.96%)p 3.55( 77.88%)d 0.01(  0.13%)
                                                  f 0.00(  0.02%)
                                         0.0000  0.4683  0.0177 -0.0014 -0.0001
                                        -0.0527  0.0016 -0.0044 -0.0235  0.0039
                                        -0.0033 -0.8805 -0.0139 -0.0024  0.0005
                                         0.0003  0.0029 -0.0010 -0.0005 -0.0007
                                         0.0017  0.0009  0.0361  0.0032 -0.0109
                                        -0.0011 -0.0007 -0.0005 -0.0010 -0.0008
                                         0.0079
               ( 39.60%)   0.6293* H 29 s( 99.95%)p 0.00(  0.04%)d 0.00(  0.01%)
                                         0.9997 -0.0044  0.0000  0.0012  0.0009
                                         0.0005  0.0000  0.0191 -0.0051  0.0002
                                         0.0006  0.0008  0.0001  0.0094
  33. (1.99044) BD ( 1) N  5- C 12
               ( 58.38%)   0.7640* N  5 s( 38.78%)p 1.57( 60.71%)d 0.01(  0.49%)
                                                  f 0.00(  0.02%)
                                         0.0000  0.6225 -0.0165 -0.0004  0.0005
                                        -0.5267  0.0210 -0.0041 -0.4119  0.0030
                                         0.0068  0.3990 -0.0164 -0.0042  0.0368
                                         0.0027 -0.0420  0.0018 -0.0417  0.0002
                                        -0.0070  0.0000 -0.0051  0.0010 -0.0050
                                        -0.0041 -0.0019  0.0038  0.0101  0.0004
                                        -0.0063
               ( 41.62%)   0.6452* C 12 s( 36.22%)p 1.76( 63.65%)d 0.00(  0.08%)
                                                  f 0.00(  0.05%)
                                         0.0000  0.5999 -0.0483 -0.0024 -0.0007
                                         0.4342 -0.0271  0.0086  0.4058 -0.0282
                                         0.0025 -0.5303  0.0206 -0.0081  0.0108
                                        -0.0116 -0.0147  0.0073 -0.0136  0.0098
                                         0.0010  0.0013  0.0009 -0.0022  0.0077
                                         0.0075  0.0060 -0.0043 -0.0154 -0.0044
                                         0.0090
  34. (1.94325) BD ( 2) N  5- C 12
               ( 56.87%)   0.7541* N  5 s(  0.19%)p99.99( 99.51%)d 1.54(  0.29%)
                                                  f 0.09(  0.02%)
                                         0.0000  0.0433  0.0027  0.0000  0.0000
                                         0.4679 -0.0054  0.0015  0.2771 -0.0026
                                        -0.0007  0.8362 -0.0109 -0.0019 -0.0237
                                        -0.0020  0.0041 -0.0021 -0.0332  0.0000
                                         0.0126 -0.0022  0.0321  0.0041  0.0029
                                        -0.0110 -0.0055 -0.0006 -0.0020  0.0004
                                         0.0023
               ( 43.13%)   0.6568* C 12 s(  0.20%)p99.99( 99.69%)d 0.40(  0.08%)
                                                  f 0.20(  0.04%)
                                         0.0000  0.0442  0.0023 -0.0027 -0.0001
                                         0.5352  0.0085  0.0085  0.3584  0.0029
                                         0.0057  0.7625  0.0161  0.0069  0.0142
                                         0.0003  0.0052  0.0027  0.0065  0.0004
                                         0.0040  0.0016 -0.0222 -0.0004  0.0014
                                        -0.0148 -0.0074 -0.0032 -0.0098  0.0011
                                         0.0006
  35. (1.98915) BD ( 1) N  6- C  7
               ( 62.04%)   0.7876* N  6 s( 37.45%)p 1.66( 62.27%)d 0.01(  0.24%)
                                                  f 0.00(  0.03%)
                                         0.0000  0.6120  0.0013 -0.0013  0.0000
                                         0.0946 -0.0077 -0.0024  0.1896 -0.0055
                                        -0.0007 -0.7600 -0.0076  0.0051 -0.0021
                                         0.0012 -0.0162  0.0021 -0.0177  0.0005
                                         0.0032 -0.0013  0.0425 -0.0015 -0.0135
                                         0.0042  0.0105  0.0006 -0.0002  0.0005
                                        -0.0004
               ( 37.96%)   0.6161* C  7 s( 30.55%)p 2.27( 69.36%)d 0.00(  0.07%)
                                                  f 0.00(  0.03%)
                                         0.0000  0.5519 -0.0285  0.0060 -0.0003
                                        -0.0992  0.0139  0.0051 -0.1953  0.0032
                                         0.0006  0.8026 -0.0300  0.0152 -0.0022
                                        -0.0055  0.0004 -0.0069 -0.0092  0.0044
                                         0.0004  0.0024  0.0149  0.0167  0.0128
                                        -0.0047 -0.0094 -0.0007  0.0005 -0.0001
                                        -0.0003
  36. (1.88055) BD ( 2) N  6- C  7
               ( 68.32%)   0.8266* N  6 s(  0.00%)p 1.00( 99.93%)d 0.00(  0.03%)
                                                  f 0.00(  0.04%)
                                         0.0000  0.0005  0.0001 -0.0002  0.0000
                                        -0.4533 -0.0005 -0.0066 -0.8496 -0.0011
                                        -0.0086 -0.2680 -0.0020 -0.0041 -0.0066
                                         0.0004  0.0051  0.0013  0.0132  0.0013
                                        -0.0021  0.0013  0.0072  0.0009 -0.0087
                                        -0.0054 -0.0081 -0.0071  0.0072 -0.0119
                                        -0.0006
               ( 31.68%)   0.5628* C  7 s(  0.00%)p 1.00( 99.87%)d 0.00(  0.10%)
                                                  f 0.00(  0.03%)
                                         0.0000  0.0005  0.0004 -0.0002  0.0000
                                        -0.4503  0.0045  0.0038 -0.8524  0.0031
                                        -0.0025 -0.2632  0.0043 -0.0031  0.0032
                                        -0.0019  0.0129 -0.0015 -0.0226  0.0016
                                        -0.0095 -0.0025 -0.0127 -0.0018 -0.0036
                                        -0.0009 -0.0035 -0.0030  0.0071 -0.0152
                                        -0.0027
  37. (1.98748) BD ( 1) N  6- C 15
               ( 62.54%)   0.7908* N  6 s( 36.57%)p 1.73( 63.19%)d 0.01(  0.20%)
                                                  f 0.00(  0.03%)
                                         0.0000  0.6047 -0.0097  0.0001 -0.0001
                                         0.5106 -0.0082 -0.0044 -0.4132  0.0023
                                         0.0038  0.4472  0.0201  0.0005 -0.0312
                                         0.0029  0.0223  0.0007 -0.0207  0.0006
                                         0.0112 -0.0019 -0.0033  0.0004 -0.0054
                                         0.0041 -0.0045  0.0018 -0.0130 -0.0033
                                        -0.0086
               ( 37.46%)   0.6121* C 15 s( 29.68%)p 2.37( 70.21%)d 0.00(  0.08%)
                                                  f 0.00(  0.03%)
                                         0.0000  0.5439 -0.0315  0.0010 -0.0006
                                        -0.5514  0.0457  0.0087  0.4368 -0.0256
                                        -0.0034 -0.4522  0.0041 -0.0004 -0.0130
                                         0.0079  0.0100 -0.0128 -0.0132  0.0051
                                         0.0035 -0.0009  0.0064  0.0073  0.0056
                                        -0.0016  0.0029 -0.0028  0.0120  0.0032
                                         0.0089
  38. (1.98305) BD ( 1) N  6- H 33
               ( 72.44%)   0.8511* N  6 s( 25.73%)p 2.88( 74.13%)d 0.00(  0.11%)
                                                  f 0.00(  0.02%)
                                         0.0000  0.5072  0.0079  0.0014  0.0002
                                        -0.7232  0.0129  0.0039  0.2649  0.0052
                                        -0.0030  0.3846 -0.0025 -0.0010 -0.0177
                                         0.0010 -0.0204 -0.0022  0.0054  0.0022
                                         0.0184  0.0002 -0.0048 -0.0019 -0.0029
                                        -0.0026 -0.0014  0.0088 -0.0044 -0.0041
                                         0.0109
               ( 27.56%)   0.5249* H 33 s( 99.90%)p 0.00(  0.10%)d 0.00(  0.00%)
                                         0.9995 -0.0049 -0.0012 -0.0250  0.0078
                                         0.0094 -0.0030  0.0129 -0.0039 -0.0016
                                        -0.0025  0.0012  0.0019 -0.0013
  39. (1.98394) BD ( 1) C  7- C  8
               ( 51.15%)   0.7152* C  7 s( 34.66%)p 1.88( 65.26%)d 0.00(  0.04%)
                                                  f 0.00(  0.04%)
                                         0.0000  0.5887 -0.0054 -0.0048  0.0002
                                        -0.5786 -0.0008 -0.0078  0.4215 -0.0011
                                        -0.0086 -0.3742 -0.0029  0.0028 -0.0137
                                        -0.0002 -0.0090  0.0028 -0.0075  0.0000
                                         0.0057  0.0011 -0.0033 -0.0027  0.0074
                                        -0.0024  0.0021 -0.0022  0.0133  0.0027
                                         0.0121
               ( 48.85%)   0.6989* C  8 s( 28.20%)p 2.54( 71.58%)d 0.01(  0.19%)
                                                  f 0.00(  0.03%)
                                         0.0000  0.5309 -0.0110  0.0007  0.0000
                                         0.5979 -0.0087 -0.0023 -0.4376 -0.0057
                                         0.0025  0.4081  0.0096 -0.0023 -0.0273
                                         0.0000  0.0270  0.0002 -0.0197  0.0001
                                         0.0077  0.0004 -0.0052 -0.0002 -0.0046
                                        -0.0023 -0.0035  0.0071 -0.0118 -0.0044
                                        -0.0044
  40. (1.97771) BD ( 1) C  7- C  9
               ( 52.25%)   0.7228* C  7 s( 34.76%)p 1.87( 65.14%)d 0.00(  0.06%)
                                                  f 0.00(  0.04%)
                                         0.0000  0.5893  0.0188 -0.0009 -0.0001
                                         0.6716  0.0094  0.0074 -0.2373 -0.0087
                                         0.0049 -0.3791  0.0109 -0.0004 -0.0118
                                        -0.0030  0.0148  0.0005  0.0050 -0.0007
                                         0.0134  0.0021 -0.0059  0.0011  0.0075
                                         0.0040 -0.0016 -0.0115  0.0060  0.0051
                                        -0.0096
               ( 47.75%)   0.6910* C  9 s( 31.71%)p 2.15( 68.14%)d 0.00(  0.12%)
                                                  f 0.00(  0.03%)
                                         0.0000  0.5626  0.0226  0.0027  0.0001
                                        -0.6934 -0.0064 -0.0072  0.2371  0.0003
                                         0.0029  0.3798  0.0069 -0.0068 -0.0097
                                         0.0006 -0.0272 -0.0039  0.0090  0.0005
                                         0.0161  0.0009 -0.0027  0.0031 -0.0060
                                        -0.0032 -0.0005  0.0105 -0.0072 -0.0054
                                         0.0088
  41. (1.97064) BD ( 1) C  8- H 22
               ( 62.42%)   0.7901* C  8 s( 23.69%)p 3.21( 76.15%)d 0.01(  0.13%)
                                                  f 0.00(  0.02%)
                                         0.0000  0.4867  0.0030 -0.0001  0.0001
                                         0.3221  0.0065 -0.0037  0.7561 -0.0029
                                         0.0031 -0.2933 -0.0026 -0.0001  0.0244
                                        -0.0006 -0.0072 -0.0013 -0.0160 -0.0013
                                        -0.0137 -0.0022 -0.0152  0.0018  0.0011
                                        -0.0038 -0.0034  0.0092 -0.0082 -0.0042
                                        -0.0030
               ( 37.58%)   0.6130* H 22 s( 99.95%)p 0.00(  0.04%)d 0.00(  0.01%)
                                         0.9998 -0.0026 -0.0001  0.0071 -0.0019
                                         0.0175 -0.0002 -0.0062  0.0034  0.0040
                                        -0.0013 -0.0046 -0.0043 -0.0024
  42. (1.98724) BD ( 1) C  8- H 30
               ( 60.94%)   0.7807* C  8 s( 24.34%)p 3.10( 75.50%)d 0.01(  0.14%)
                                                  f 0.00(  0.02%)
                                         0.0000  0.4933  0.0026 -0.0003 -0.0002
                                        -0.6700  0.0021 -0.0042  0.1720  0.0042
                                         0.0029  0.5256 -0.0101 -0.0044 -0.0077
                                        -0.0007 -0.0310 -0.0013  0.0030  0.0025
                                         0.0159  0.0008  0.0106 -0.0037 -0.0024
                                        -0.0039 -0.0038  0.0084 -0.0088 -0.0048
                                         0.0014
               ( 39.06%)   0.6250* H 30 s( 99.95%)p 0.00(  0.04%)d 0.00(  0.01%)
                                         0.9998 -0.0009 -0.0002  0.0149  0.0031
                                        -0.0036 -0.0026 -0.0125  0.0036 -0.0028
                                        -0.0063  0.0012  0.0042  0.0005
  43. (1.97047) BD ( 1) C  8- H 32
               ( 62.42%)   0.7900* C  8 s( 23.69%)p 3.21( 76.15%)d 0.01(  0.14%)
                                                  f 0.00(  0.02%)
                                         0.0000  0.4867  0.0033 -0.0001  0.0001
                                        -0.2955  0.0007 -0.0060 -0.4528  0.0075
                                         0.0018 -0.6849  0.0007 -0.0009  0.0080
                                         0.0016  0.0140  0.0011  0.0296 -0.0005
                                        -0.0096  0.0014  0.0114  0.0020 -0.0017
                                        -0.0069 -0.0054  0.0051 -0.0089 -0.0040
                                        -0.0014
               ( 37.58%)   0.6131* H 32 s( 99.95%)p 0.00(  0.04%)d 0.00(  0.01%)
                                         0.9998 -0.0027 -0.0001 -0.0075 -0.0018
                                        -0.0108  0.0000 -0.0152 -0.0038  0.0021
                                         0.0044  0.0052 -0.0010  0.0038
  44. (1.99300) BD ( 1) C  9- O 10
               ( 37.58%)   0.6131* C  9 s( 33.44%)p 1.99( 66.43%)d 0.00(  0.09%)
                                                  f 0.00(  0.03%)
                                         0.0000  0.5761 -0.0500 -0.0058 -0.0005
                                         0.0962 -0.0064  0.0017  0.1793 -0.0107
                                        -0.0015 -0.7876  0.0493 -0.0004 -0.0016
                                        -0.0043 -0.0012  0.0051 -0.0068  0.0084
                                         0.0004  0.0028  0.0130 -0.0244 -0.0147
                                         0.0041  0.0091  0.0015 -0.0014 -0.0002
                                         0.0000
               ( 62.42%)   0.7900* O 10 s( 37.17%)p 1.68( 62.31%)d 0.01(  0.51%)
                                                  f 0.00(  0.01%)
                                         0.0000  0.6096  0.0044 -0.0012  0.0003
                                        -0.0696  0.0028 -0.0008 -0.1726  0.0057
                                        -0.0020  0.7666 -0.0276  0.0076  0.0032
                                         0.0002 -0.0120  0.0002 -0.0265  0.0002
                                        -0.0030 -0.0002  0.0654 -0.0002  0.0071
                                        -0.0016 -0.0041 -0.0010  0.0011  0.0003
                                         0.0001
  45. (1.97434) BD ( 1) C  9- C 11
               ( 48.46%)   0.6961* C  9 s( 34.91%)p 1.86( 64.97%)d 0.00(  0.09%)
                                                  f 0.00(  0.04%)
                                         0.0000  0.5906  0.0173 -0.0002  0.0003
                                         0.5691 -0.0020  0.0038 -0.3958 -0.0020
                                         0.0035  0.4111  0.0091 -0.0083 -0.0147
                                         0.0004  0.0211  0.0009 -0.0147 -0.0020
                                         0.0018 -0.0021  0.0011  0.0035 -0.0060
                                         0.0037 -0.0044  0.0038 -0.0137 -0.0033
                                        -0.0084
               ( 51.54%)   0.7179* C 11 s( 33.02%)p 2.02( 66.86%)d 0.00(  0.08%)
                                                  f 0.00(  0.04%)
                                         0.0000  0.5746  0.0069  0.0012  0.0001
                                        -0.5259 -0.0072  0.0026  0.4338  0.0038
                                         0.0031 -0.4514  0.0049  0.0011 -0.0179
                                         0.0015  0.0149 -0.0036 -0.0107  0.0033
                                         0.0084  0.0019 -0.0035 -0.0014  0.0063
                                        -0.0051  0.0048 -0.0017  0.0148  0.0035
                                         0.0105
  46. (1.48438) BD ( 2) C  9- C 11
               ( 42.13%)   0.6491* C  9 s(  0.00%)p 1.00( 99.86%)d 0.00(  0.10%)
                                                  f 0.00(  0.04%)
                                         0.0000 -0.0038 -0.0006 -0.0006  0.0003
                                         0.4290  0.0031  0.0035  0.8679  0.0125
                                         0.0020  0.2472  0.0020  0.0003 -0.0036
                                        -0.0063  0.0118  0.0059  0.0191  0.0127
                                         0.0067 -0.0003  0.0128  0.0083  0.0084
                                         0.0047  0.0092  0.0047 -0.0074  0.0100
                                         0.0014
               ( 57.87%)   0.7607* C 11 s(  0.01%)p99.99( 99.91%)d 3.02(  0.04%)
                                                  f 4.10(  0.05%)
                                         0.0000  0.0107 -0.0015  0.0006  0.0000
                                         0.4546  0.0026  0.0036  0.8409  0.0078
                                        -0.0024  0.2920 -0.0015 -0.0019 -0.0133
                                        -0.0020 -0.0003  0.0010  0.0061  0.0028
                                        -0.0098  0.0005  0.0045  0.0027  0.0071
                                         0.0030  0.0066  0.0059 -0.0092  0.0159
                                         0.0013
  47. (1.97777) BD ( 1) C 11- C 12
               ( 51.39%)   0.7169* C 11 s( 31.90%)p 2.13( 68.00%)d 0.00(  0.06%)
                                                  f 0.00(  0.04%)
                                         0.0000  0.5648 -0.0056  0.0009 -0.0003
                                         0.6990 -0.0035 -0.0046 -0.2641  0.0050
                                        -0.0033 -0.3487  0.0047 -0.0010 -0.0144
                                         0.0019 -0.0104  0.0054  0.0034 -0.0026
                                         0.0145 -0.0025 -0.0029  0.0035  0.0062
                                         0.0007  0.0000 -0.0111  0.0069  0.0064
                                        -0.0128
               ( 48.61%)   0.6972* C 12 s( 33.96%)p 1.94( 65.89%)d 0.00(  0.11%)
                                                  f 0.00(  0.04%)
                                         0.0000  0.5828  0.0037 -0.0032  0.0000
                                        -0.6901 -0.0024 -0.0001  0.2886  0.0045
                                        -0.0013  0.3150  0.0017 -0.0042 -0.0185
                                        -0.0043 -0.0166 -0.0043  0.0086  0.0019
                                         0.0155  0.0029 -0.0092 -0.0020 -0.0093
                                         0.0010 -0.0010  0.0130 -0.0078 -0.0073
                                         0.0080
  48. (1.97366) BD ( 1) C 11- C 13
               ( 50.00%)   0.7071* C 11 s( 34.92%)p 1.86( 64.94%)d 0.00(  0.10%)
                                                  f 0.00(  0.04%)
                                         0.0000  0.5909 -0.0039 -0.0024  0.0000
                                        -0.1649 -0.0020  0.0009 -0.1847  0.0003
                                         0.0001  0.7668 -0.0036 -0.0052 -0.0033
                                        -0.0029 -0.0118  0.0000 -0.0135  0.0015
                                         0.0028  0.0016  0.0243 -0.0053  0.0151
                                        -0.0085 -0.0114  0.0010  0.0007 -0.0016
                                         0.0001
               ( 50.00%)   0.7071* C 13 s( 34.62%)p 1.88( 65.24%)d 0.00(  0.09%)
                                                  f 0.00(  0.05%)
                                         0.0000  0.5884  0.0053 -0.0004  0.0003
                                         0.1571 -0.0106  0.0006  0.1644  0.0017
                                        -0.0031 -0.7749  0.0050  0.0026 -0.0031
                                        -0.0037 -0.0064 -0.0013 -0.0139 -0.0011
                                         0.0016  0.0018  0.0251 -0.0024 -0.0154
                                         0.0113  0.0106 -0.0015 -0.0009  0.0005
                                         0.0016
  49. (1.98065) BD ( 1) C 12- H 23
               ( 59.28%)   0.7699* C 12 s( 29.71%)p 2.36( 70.15%)d 0.00(  0.10%)
                                                  f 0.00(  0.03%)
                                         0.0000  0.5441  0.0325  0.0053  0.0004
                                         0.2155  0.0120  0.0001 -0.7872 -0.0112
                                         0.0134  0.1870  0.0040 -0.0047 -0.0111
                                        -0.0004 -0.0003 -0.0063 -0.0140 -0.0054
                                        -0.0213 -0.0013 -0.0118 -0.0020 -0.0068
                                        -0.0033  0.0068 -0.0107  0.0003 -0.0066
                                         0.0084
               ( 40.72%)   0.6381* H 23 s( 99.96%)p 0.00(  0.04%)d 0.00(  0.00%)
                                         0.9997 -0.0124  0.0005 -0.0044  0.0012
                                         0.0166 -0.0061 -0.0032  0.0029 -0.0018
                                         0.0021 -0.0015 -0.0038 -0.0012
  50. (1.98213) BD ( 1) C 13- C 14
               ( 50.96%)   0.7138* C 13 s( 31.86%)p 2.14( 68.06%)d 0.00(  0.04%)
                                                  f 0.00(  0.05%)
                                         0.0000  0.5644 -0.0051  0.0027 -0.0001
                                         0.5434  0.0075 -0.0041 -0.4300 -0.0011
                                         0.0063  0.4475 -0.0032 -0.0029 -0.0123
                                         0.0010  0.0087  0.0057 -0.0100  0.0019
                                         0.0044  0.0015  0.0025  0.0023 -0.0057
                                         0.0032 -0.0051  0.0022 -0.0154 -0.0039
                                        -0.0113
               ( 49.04%)   0.7003* C 14 s( 29.42%)p 2.39( 70.42%)d 0.00(  0.14%)
                                                  f 0.00(  0.02%)
                                         0.0000  0.5422 -0.0135  0.0003 -0.0001
                                        -0.5396 -0.0105  0.0018  0.4326  0.0054
                                        -0.0023 -0.4750 -0.0049 -0.0024 -0.0226
                                        -0.0008  0.0229  0.0001 -0.0187 -0.0003
                                         0.0058  0.0004 -0.0007  0.0000  0.0079
                                        -0.0067  0.0002  0.0014  0.0073  0.0012
                                         0.0087
  51. (1.97983) BD ( 1) C 13- C 15
               ( 50.17%)   0.7083* C 13 s( 33.36%)p 1.99( 66.48%)d 0.00(  0.10%)
                                                  f 0.00(  0.05%)
                                         0.0000  0.5776 -0.0006 -0.0023 -0.0003
                                        -0.6924  0.0026 -0.0040  0.2490  0.0015
                                        -0.0028  0.3510 -0.0122  0.0062 -0.0196
                                        -0.0035 -0.0143 -0.0042  0.0035 -0.0033
                                         0.0178  0.0002 -0.0085  0.0005 -0.0080
                                        -0.0017  0.0000  0.0125 -0.0072 -0.0060
                                         0.0129
               ( 49.83%)   0.7059* C 15 s( 39.08%)p 1.56( 60.77%)d 0.00(  0.11%)
                                                  f 0.00(  0.04%)
                                         0.0000  0.6251  0.0008 -0.0027  0.0002
                                         0.6660 -0.0217  0.0040 -0.2573  0.0131
                                        -0.0002 -0.3117 -0.0093  0.0074 -0.0136
                                        -0.0014 -0.0232 -0.0036  0.0056 -0.0004
                                         0.0170  0.0019 -0.0014  0.0028  0.0074
                                        -0.0026  0.0031 -0.0100  0.0094  0.0060
                                        -0.0117
  52. (1.68885) BD ( 2) C 13- C 15
               ( 46.24%)   0.6800* C 13 s(  0.00%)p 1.00( 99.91%)d 0.00(  0.04%)
                                                  f 0.00(  0.04%)
                                         0.0000  0.0023 -0.0001  0.0008  0.0001
                                         0.4465  0.0022  0.0050  0.8515  0.0107
                                         0.0025  0.2730  0.0009  0.0025 -0.0111
                                         0.0015 -0.0051  0.0010  0.0024 -0.0031
                                        -0.0163  0.0006  0.0004 -0.0014  0.0086
                                         0.0039  0.0080  0.0053 -0.0092  0.0128
                                         0.0019
               ( 53.76%)   0.7332* C 15 s(  0.00%)p 1.00( 99.94%)d 0.00(  0.02%)
                                                  f 0.00(  0.04%)
                                         0.0000 -0.0001 -0.0012  0.0003  0.0000
                                         0.4534  0.0112 -0.0070  0.8494  0.0229
                                        -0.0089  0.2674  0.0073  0.0039  0.0066
                                        -0.0015 -0.0025  0.0001 -0.0101  0.0009
                                         0.0049 -0.0013 -0.0051  0.0012  0.0061
                                         0.0023  0.0060  0.0040 -0.0090  0.0160
                                         0.0025
  53. (1.97840) BD ( 1) C 14- H 17
               ( 61.65%)   0.7852* C 14 s( 23.46%)p 3.26( 76.39%)d 0.01(  0.13%)
                                                  f 0.00(  0.02%)
                                         0.0000  0.4843  0.0056 -0.0001  0.0000
                                         0.7818  0.0010  0.0007  0.3901 -0.0048
                                        -0.0021  0.0190  0.0066 -0.0053  0.0276
                                         0.0011 -0.0015 -0.0007 -0.0025 -0.0019
                                         0.0149 -0.0022 -0.0179  0.0008  0.0046
                                        -0.0079 -0.0010  0.0039  0.0032  0.0021
                                         0.0088
               ( 38.35%)   0.6193* H 17 s( 99.96%)p 0.00(  0.04%)d 0.00(  0.01%)
                                         0.9998 -0.0019 -0.0001 -0.0169 -0.0021
                                        -0.0086 -0.0006 -0.0006  0.0001  0.0051
                                         0.0005  0.0001  0.0042 -0.0039
  54. (1.97587) BD ( 1) C 14- H 24
               ( 61.48%)   0.7841* C 14 s( 23.32%)p 3.28( 76.53%)d 0.01(  0.13%)
                                                  f 0.00(  0.02%)
                                         0.0000  0.4829  0.0044 -0.0002  0.0000
                                         0.1122  0.0031  0.0004 -0.8088 -0.0020
                                        -0.0010 -0.3138  0.0082 -0.0038 -0.0043
                                         0.0012 -0.0013  0.0013  0.0241  0.0015
                                        -0.0256  0.0007 -0.0060  0.0031  0.0062
                                        -0.0065  0.0014  0.0042  0.0038 -0.0027
                                         0.0083
               ( 38.52%)   0.6206* H 24 s( 99.96%)p 0.00(  0.04%)d 0.00(  0.01%)
                                         0.9998 -0.0021 -0.0001 -0.0025 -0.0006
                                         0.0174  0.0012  0.0068 -0.0003 -0.0021
                                        -0.0007  0.0044 -0.0053 -0.0023
  55. (1.98724) BD ( 1) C 14- H 31
               ( 61.28%)   0.7828* C 14 s( 23.74%)p 3.21( 76.12%)d 0.01(  0.13%)
                                                  f 0.00(  0.02%)
                                         0.0000  0.4872  0.0016  0.0000  0.0001
                                        -0.2878  0.0099  0.0045 -0.0677 -0.0030
                                        -0.0035  0.8207 -0.0065 -0.0059 -0.0015
                                        -0.0020 -0.0236 -0.0019 -0.0021  0.0009
                                         0.0066  0.0018  0.0253 -0.0035  0.0086
                                        -0.0070 -0.0028  0.0031  0.0029 -0.0003
                                         0.0069
               ( 38.72%)   0.6223* H 31 s( 99.95%)p 0.00(  0.04%)d 0.00(  0.01%)
                                         0.9998 -0.0009 -0.0003  0.0071 -0.0016
                                         0.0015  0.0006 -0.0184 -0.0006  0.0002
                                        -0.0044 -0.0014  0.0009  0.0066
  56. (1.97919) BD ( 1) C 15- H 25
               ( 61.54%)   0.7845* C 15 s( 31.20%)p 2.20( 68.69%)d 0.00(  0.06%)
                                                  f 0.00(  0.04%)
                                         0.0000  0.5583  0.0168  0.0022  0.0002
                                        -0.2077 -0.0062 -0.0039 -0.1378  0.0006
                                        -0.0028  0.7902  0.0106 -0.0143 -0.0006
                                        -0.0037 -0.0092  0.0021 -0.0077 -0.0021
                                         0.0018  0.0017  0.0215 -0.0015  0.0136
                                        -0.0109 -0.0091  0.0042 -0.0007 -0.0017
                                         0.0013
               ( 38.46%)   0.6202* H 25 s( 99.96%)p 0.00(  0.04%)d 0.00(  0.00%)
                                         0.9998 -0.0017 -0.0006  0.0032 -0.0026
                                         0.0034 -0.0016 -0.0163  0.0097  0.0014
                                        -0.0027 -0.0012 -0.0003  0.0048
 ---------------- non-Lewis ----------------------------------------------------
  57. (0.00514) BD*( 1) C  1- C  2
               ( 50.37%)   0.7097* C  1 s( 29.65%)p 2.37( 70.20%)d 0.00(  0.12%)
                                                  f 0.00(  0.03%)
                                         0.0000  0.5443 -0.0167  0.0000 -0.0001
                                        -0.6958  0.0050 -0.0018 -0.4083  0.0051
                                         0.0019 -0.2260  0.0033  0.0016  0.0229
                                        -0.0006  0.0120 -0.0003  0.0081  0.0005
                                         0.0148  0.0002 -0.0147 -0.0001  0.0108
                                         0.0046  0.0012 -0.0019 -0.0022 -0.0002
                                        -0.0129
               ( 49.63%)  -0.7045* C  2 s( 28.13%)p 2.55( 71.78%)d 0.00(  0.07%)
                                                  f 0.00(  0.02%)
                                         0.0000  0.5297 -0.0252 -0.0005 -0.0002
                                         0.7086 -0.0142  0.0091  0.4064  0.0019
                                        -0.0019  0.2241  0.0027 -0.0017  0.0185
                                        -0.0005  0.0108  0.0000  0.0075  0.0016
                                         0.0075 -0.0019 -0.0098  0.0002 -0.0099
                                        -0.0035 -0.0004  0.0003  0.0016 -0.0002
                                         0.0102
  58. (0.00927) BD*( 1) C  1- H 16
               ( 39.74%)   0.6304* C  1 s( 23.44%)p 3.26( 76.39%)d 0.01(  0.15%)
                                                  f 0.00(  0.02%)
                                         0.0000 -0.4841 -0.0062 -0.0002  0.0000
                                        -0.0937  0.0058  0.0036 -0.0038  0.0028
                                         0.0011 -0.8689 -0.0015 -0.0027  0.0000
                                        -0.0006 -0.0047  0.0009  0.0009  0.0007
                                        -0.0006 -0.0004 -0.0378  0.0004 -0.0115
                                        -0.0033 -0.0002 -0.0008 -0.0018 -0.0006
                                         0.0071
               ( 60.26%)  -0.7763* H 16 s( 99.95%)p 0.00(  0.04%)d 0.00(  0.01%)
                                        -0.9998  0.0020  0.0000  0.0027  0.0000
                                         0.0003  0.0001  0.0196 -0.0009 -0.0001
                                        -0.0023 -0.0002 -0.0001 -0.0087
  59. (0.00579) BD*( 1) C  1- H 18
               ( 39.46%)   0.6282* C  1 s( 23.35%)p 3.27( 76.48%)d 0.01(  0.15%)
                                                  f 0.00(  0.02%)
                                         0.0000 -0.4832 -0.0031  0.0002  0.0000
                                        -0.7103 -0.0034  0.0065  0.3765  0.0054
                                         0.0013  0.3440  0.0039  0.0008  0.0250
                                         0.0011  0.0218  0.0012 -0.0116 -0.0015
                                        -0.0119  0.0017  0.0082 -0.0008 -0.0102
                                        -0.0002  0.0003  0.0011 -0.0032 -0.0019
                                         0.0092
               ( 60.54%)  -0.7780* H 18 s( 99.94%)p 0.00(  0.05%)d 0.00(  0.01%)
                                        -0.9997  0.0008  0.0001 -0.0176 -0.0016
                                         0.0092  0.0009  0.0085  0.0008  0.0055
                                         0.0052 -0.0027 -0.0041  0.0025
  60. (0.00923) BD*( 1) C  1- H 26
               ( 39.62%)   0.6294* C  1 s( 23.49%)p 3.25( 76.35%)d 0.01(  0.14%)
                                                  f 0.00(  0.02%)
                                         0.0000 -0.4847 -0.0061 -0.0001 -0.0001
                                         0.0206  0.0063  0.0036 -0.8303 -0.0001
                                        -0.0012  0.2712  0.0023  0.0014  0.0039
                                         0.0011 -0.0014 -0.0010  0.0200  0.0017
                                         0.0282 -0.0011  0.0132 -0.0001 -0.0099
                                        -0.0012  0.0022 -0.0018 -0.0011  0.0005
                                         0.0095
               ( 60.38%)  -0.7771* H 26 s( 99.95%)p 0.00(  0.04%)d 0.00(  0.01%)
                                        -0.9998  0.0020  0.0001  0.0000 -0.0001
                                         0.0186 -0.0006 -0.0062  0.0001 -0.0001
                                        -0.0001  0.0048  0.0067  0.0027
  61. (0.01204) BD*( 1) C  2- C  3
               ( 50.18%)   0.7083* C  2 s( 28.04%)p 2.56( 71.85%)d 0.00(  0.08%)
                                                  f 0.00(  0.03%)
                                         0.0000  0.5294 -0.0099 -0.0001  0.0003
                                        -0.7001  0.0069 -0.0026  0.3518  0.0022
                                         0.0027  0.3234  0.0013  0.0010 -0.0156
                                         0.0015 -0.0151  0.0006  0.0086  0.0010
                                         0.0138  0.0002 -0.0096 -0.0009 -0.0111
                                         0.0001 -0.0002  0.0024 -0.0034 -0.0025
                                         0.0109
               ( 49.82%)  -0.7059* C  3 s( 28.03%)p 2.56( 71.86%)d 0.00(  0.09%)
                                                  f 0.00(  0.03%)
                                         0.0000  0.5292 -0.0160 -0.0011 -0.0003
                                         0.7010 -0.0064  0.0084 -0.3522 -0.0023
                                        -0.0007 -0.3209 -0.0003 -0.0001 -0.0176
                                         0.0000 -0.0156  0.0002  0.0101  0.0019
                                         0.0109 -0.0010 -0.0089 -0.0007  0.0113
                                         0.0001  0.0002 -0.0018  0.0034  0.0026
                                        -0.0106
  62. (0.01753) BD*( 1) C  2- H 19
               ( 40.00%)   0.6324* C  2 s( 21.91%)p 3.56( 77.95%)d 0.01(  0.12%)
                                                  f 0.00(  0.02%)
                                         0.0000 -0.4678 -0.0164 -0.0002  0.0001
                                        -0.0510 -0.0002 -0.0035  0.8417  0.0067
                                        -0.0025 -0.2613 -0.0056  0.0036  0.0021
                                        -0.0007 -0.0008  0.0002  0.0194  0.0035
                                         0.0252 -0.0018  0.0131  0.0001  0.0098
                                         0.0017 -0.0018  0.0008  0.0004  0.0014
                                        -0.0090
               ( 60.00%)  -0.7746* H 19 s( 99.95%)p 0.00(  0.04%)d 0.00(  0.01%)
                                        -0.9998  0.0034  0.0000  0.0012 -0.0002
                                        -0.0183  0.0031  0.0057 -0.0019  0.0011
                                        -0.0004  0.0050  0.0077  0.0034
  63. (0.01736) BD*( 1) C  2- H 27
               ( 39.87%)   0.6315* C  2 s( 21.96%)p 3.55( 77.90%)d 0.01(  0.12%)
                                                  f 0.00(  0.02%)
                                         0.0000 -0.4684 -0.0164 -0.0003  0.0001
                                         0.0614  0.0017 -0.0026  0.0168 -0.0026
                                         0.0025  0.8802  0.0085 -0.0037  0.0000
                                         0.0001 -0.0054 -0.0010  0.0008  0.0017
                                        -0.0026 -0.0021 -0.0344 -0.0001  0.0109
                                         0.0016  0.0007  0.0007  0.0005  0.0011
                                        -0.0078
               ( 60.13%)  -0.7754* H 27 s( 99.95%)p 0.00(  0.04%)d 0.00(  0.01%)
                                        -0.9997  0.0035  0.0000 -0.0015  0.0004
                                        -0.0005 -0.0004 -0.0195  0.0036 -0.0001
                                        -0.0013 -0.0007  0.0000 -0.0099
  64. (0.01625) BD*( 1) C  3- C  4
               ( 50.38%)   0.7098* C  3 s( 27.12%)p 2.68( 72.75%)d 0.00(  0.10%)
                                                  f 0.00(  0.03%)
                                         0.0000 -0.5205  0.0151  0.0001  0.0002
                                         0.7074 -0.0063  0.0058  0.4194  0.0023
                                        -0.0001  0.2262  0.0022  0.0000 -0.0228
                                        -0.0008 -0.0122 -0.0004 -0.0077 -0.0011
                                        -0.0114  0.0008  0.0124 -0.0001 -0.0102
                                        -0.0039 -0.0008  0.0010  0.0014  0.0002
                                         0.0113
               ( 49.62%)  -0.7044* C  4 s( 28.37%)p 2.52( 71.53%)d 0.00(  0.08%)
                                                  f 0.00(  0.02%)
                                         0.0000 -0.5325  0.0115  0.0028 -0.0002
                                        -0.7000  0.0030 -0.0053 -0.4152 -0.0035
                                        -0.0046 -0.2298 -0.0013 -0.0037 -0.0213
                                        -0.0012 -0.0109 -0.0007 -0.0057  0.0004
                                        -0.0104 -0.0014  0.0106  0.0011  0.0100
                                         0.0034  0.0012 -0.0011 -0.0018 -0.0001
                                        -0.0114
  65. (0.01720) BD*( 1) C  3- H 20
               ( 39.42%)   0.6279* C  3 s( 22.51%)p 3.44( 77.36%)d 0.01(  0.12%)
                                                  f 0.00(  0.02%)
                                         0.0000 -0.4742 -0.0133 -0.0002 -0.0001
                                         0.0608 -0.0020 -0.0007 -0.8353 -0.0051
                                         0.0012  0.2686  0.0057 -0.0040  0.0038
                                        -0.0004 -0.0012  0.0002  0.0198  0.0030
                                         0.0237 -0.0026  0.0129 -0.0002 -0.0100
                                        -0.0015  0.0017 -0.0007 -0.0007 -0.0013
                                         0.0091
               ( 60.58%)  -0.7783* H 20 s( 99.95%)p 0.00(  0.04%)d 0.00(  0.01%)
                                        -0.9998  0.0038  0.0000 -0.0016 -0.0017
                                         0.0184 -0.0018 -0.0061  0.0015  0.0009
                                        -0.0004  0.0051  0.0075  0.0032
  66. (0.01777) BD*( 1) C  3- H 28
               ( 39.96%)   0.6322* C  3 s( 22.34%)p 3.47( 77.52%)d 0.01(  0.12%)
                                                  f 0.00(  0.02%)
                                         0.0000 -0.4724 -0.0144 -0.0011 -0.0001
                                        -0.0553 -0.0004 -0.0007 -0.0185  0.0044
                                        -0.0030 -0.8785 -0.0048  0.0067 -0.0006
                                        -0.0002 -0.0034  0.0000  0.0012  0.0023
                                        -0.0036 -0.0026 -0.0339  0.0009 -0.0108
                                        -0.0016 -0.0009 -0.0007 -0.0009 -0.0014
                                         0.0079
               ( 60.04%)  -0.7748* H 28 s( 99.95%)p 0.00(  0.04%)d 0.00(  0.01%)
                                        -0.9997  0.0039  0.0001  0.0013 -0.0009
                                         0.0008  0.0014  0.0195 -0.0030 -0.0002
                                        -0.0013 -0.0005 -0.0001 -0.0095
  67. (0.01664) BD*( 1) C  4- N  5
               ( 57.75%)   0.7600* C  4 s( 26.43%)p 2.78( 73.51%)d 0.00(  0.05%)
                                                  f 0.00(  0.01%)
                                         0.0000  0.5130 -0.0334  0.0020 -0.0006
                                        -0.7101  0.0246 -0.0037  0.3701 -0.0166
                                        -0.0006  0.3048  0.0030 -0.0038 -0.0082
                                         0.0113 -0.0118  0.0021  0.0043 -0.0038
                                         0.0081 -0.0040 -0.0050  0.0040 -0.0084
                                         0.0002 -0.0002  0.0002 -0.0012 -0.0015
                                         0.0081
               ( 42.25%)  -0.6500* N  5 s( 27.55%)p 2.62( 72.07%)d 0.01(  0.36%)
                                                  f 0.00(  0.02%)
                                         0.0000  0.5248 -0.0108  0.0034 -0.0005
                                         0.6985 -0.0088 -0.0013 -0.3848 -0.0103
                                         0.0094 -0.2902  0.0158 -0.0004 -0.0482
                                        -0.0016 -0.0174  0.0003  0.0102  0.0018
                                         0.0040  0.0015 -0.0292  0.0008  0.0053
                                        -0.0016  0.0014 -0.0096  0.0069  0.0043
                                        -0.0063
  68. (0.03504) BD*( 1) C  4- H 21
               ( 40.82%)   0.6389* C  4 s( 23.33%)p 3.28( 76.54%)d 0.00(  0.11%)
                                                  f 0.00(  0.02%)
                                         0.0000 -0.4826 -0.0194 -0.0023 -0.0002
                                        -0.0343  0.0043  0.0012  0.8292  0.0064
                                        -0.0064 -0.2766 -0.0093  0.0052  0.0036
                                         0.0011 -0.0015 -0.0008  0.0183  0.0029
                                         0.0235 -0.0020  0.0128  0.0009  0.0097
                                         0.0012 -0.0016  0.0013  0.0011  0.0013
                                        -0.0092
               ( 59.18%)  -0.7693* H 21 s( 99.95%)p 0.00(  0.04%)d 0.00(  0.01%)
                                        -0.9997  0.0083 -0.0002  0.0016 -0.0006
                                        -0.0183  0.0049  0.0047 -0.0032  0.0007
                                        -0.0001  0.0045  0.0064  0.0027
  69. (0.02290) BD*( 1) C  4- H 29
               ( 39.60%)   0.6293* C  4 s( 21.96%)p 3.55( 77.88%)d 0.01(  0.13%)
                                                  f 0.00(  0.02%)
                                         0.0000 -0.4683 -0.0177  0.0014  0.0001
                                         0.0527 -0.0016  0.0044  0.0235 -0.0039
                                         0.0033  0.8805  0.0139  0.0024 -0.0005
                                        -0.0003 -0.0029  0.0010  0.0005  0.0007
                                        -0.0017 -0.0009 -0.0361 -0.0032  0.0109
                                         0.0011  0.0007  0.0005  0.0010  0.0008
                                        -0.0079
               ( 60.40%)  -0.7772* H 29 s( 99.95%)p 0.00(  0.04%)d 0.00(  0.01%)
                                        -0.9997  0.0044  0.0000 -0.0012 -0.0009
                                        -0.0005  0.0000 -0.0191  0.0051 -0.0002
                                        -0.0006 -0.0008 -0.0001 -0.0094
  70. (0.00885) BD*( 1) N  5- C 12
               ( 41.62%)   0.6452* N  5 s( 38.78%)p 1.57( 60.71%)d 0.01(  0.49%)
                                                  f 0.00(  0.02%)
                                         0.0000 -0.6225  0.0165  0.0004 -0.0005
                                         0.5267 -0.0210  0.0041  0.4119 -0.0030
                                        -0.0068 -0.3990  0.0164  0.0042 -0.0368
                                        -0.0027  0.0420 -0.0018  0.0417 -0.0002
                                         0.0070  0.0000  0.0051 -0.0010  0.0050
                                         0.0041  0.0019 -0.0038 -0.0101 -0.0004
                                         0.0063
               ( 58.38%)  -0.7640* C 12 s( 36.22%)p 1.76( 63.65%)d 0.00(  0.08%)
                                                  f 0.00(  0.05%)
                                         0.0000 -0.5999  0.0483  0.0024  0.0007
                                        -0.4342  0.0271 -0.0086 -0.4058  0.0282
                                        -0.0025  0.5303 -0.0206  0.0081 -0.0108
                                         0.0116  0.0147 -0.0073  0.0136 -0.0098
                                        -0.0010 -0.0013 -0.0009  0.0022 -0.0077
                                        -0.0075 -0.0060  0.0043  0.0154  0.0044
                                        -0.0090
  71. (0.09331) BD*( 2) N  5- C 12
               ( 43.13%)   0.6568* N  5 s(  0.19%)p99.99( 99.51%)d 1.54(  0.29%)
                                                  f 0.09(  0.02%)
                                         0.0000 -0.0433 -0.0027  0.0000  0.0000
                                        -0.4679  0.0054 -0.0015 -0.2771  0.0026
                                         0.0007 -0.8362  0.0109  0.0019  0.0237
                                         0.0020 -0.0041  0.0021  0.0332  0.0000
                                        -0.0126  0.0022 -0.0321 -0.0041 -0.0029
                                         0.0110  0.0055  0.0006  0.0020 -0.0004
                                        -0.0023
               ( 56.87%)  -0.7541* C 12 s(  0.20%)p99.99( 99.69%)d 0.40(  0.08%)
                                                  f 0.20(  0.04%)
                                         0.0000 -0.0442 -0.0023  0.0027  0.0001
                                        -0.5352 -0.0085 -0.0085 -0.3584 -0.0029
                                        -0.0057 -0.7625 -0.0161 -0.0069 -0.0142
                                        -0.0003 -0.0052 -0.0027 -0.0065 -0.0004
                                        -0.0040 -0.0016  0.0222  0.0004 -0.0014
                                         0.0148  0.0074  0.0032  0.0098 -0.0011
                                        -0.0006
  72. (0.02776) BD*( 1) N  6- C  7
               ( 37.96%)   0.6161* N  6 s( 37.45%)p 1.66( 62.27%)d 0.01(  0.24%)
                                                  f 0.00(  0.03%)
                                         0.0000 -0.6120 -0.0013  0.0013  0.0000
                                        -0.0946  0.0077  0.0024 -0.1896  0.0055
                                         0.0007  0.7600  0.0076 -0.0051  0.0021
                                        -0.0012  0.0162 -0.0021  0.0177 -0.0005
                                        -0.0032  0.0013 -0.0425  0.0015  0.0135
                                        -0.0042 -0.0105 -0.0006  0.0002 -0.0005
                                         0.0004
               ( 62.04%)  -0.7876* C  7 s( 30.55%)p 2.27( 69.36%)d 0.00(  0.07%)
                                                  f 0.00(  0.03%)
                                         0.0000 -0.5519  0.0285 -0.0060  0.0003
                                         0.0992 -0.0139 -0.0051  0.1953 -0.0032
                                        -0.0006 -0.8026  0.0300 -0.0152  0.0022
                                         0.0055 -0.0004  0.0069  0.0092 -0.0044
                                        -0.0004 -0.0024 -0.0149 -0.0167 -0.0128
                                         0.0047  0.0094  0.0007 -0.0005  0.0001
                                         0.0003
  73. (0.51884) BD*( 2) N  6- C  7
               ( 31.68%)   0.5628* N  6 s(  0.00%)p 1.00( 99.93%)d 0.00(  0.03%)
                                                  f 0.00(  0.04%)
                                         0.0000 -0.0005 -0.0001  0.0002  0.0000
                                         0.4533  0.0005  0.0066  0.8496  0.0011
                                         0.0086  0.2680  0.0020  0.0041  0.0066
                                        -0.0004 -0.0051 -0.0013 -0.0132 -0.0013
                                         0.0021 -0.0013 -0.0072 -0.0009  0.0087
                                         0.0054  0.0081  0.0071 -0.0072  0.0119
                                         0.0006
               ( 68.32%)  -0.8266* C  7 s(  0.00%)p 1.00( 99.87%)d 0.00(  0.10%)
                                                  f 0.00(  0.03%)
                                         0.0000 -0.0005 -0.0004  0.0002  0.0000
                                         0.4503 -0.0045 -0.0038  0.8524 -0.0031
                                         0.0025  0.2632 -0.0043  0.0031 -0.0032
                                         0.0019 -0.0129  0.0015  0.0226 -0.0016
                                         0.0095  0.0025  0.0127  0.0018  0.0036
                                         0.0009  0.0035  0.0030 -0.0071  0.0152
                                         0.0027
  74. (0.01785) BD*( 1) N  6- C 15
               ( 37.46%)   0.6121* N  6 s( 36.57%)p 1.73( 63.19%)d 0.01(  0.20%)
                                                  f 0.00(  0.03%)
                                         0.0000 -0.6047  0.0097 -0.0001  0.0001
                                        -0.5106  0.0082  0.0044  0.4132 -0.0023
                                        -0.0038 -0.4472 -0.0201 -0.0005  0.0312
                                        -0.0029 -0.0223 -0.0007  0.0207 -0.0006
                                        -0.0112  0.0019  0.0033 -0.0004  0.0054
                                        -0.0041  0.0045 -0.0018  0.0130  0.0033
                                         0.0086
               ( 62.54%)  -0.7908* C 15 s( 29.68%)p 2.37( 70.21%)d 0.00(  0.08%)
                                                  f 0.00(  0.03%)
                                         0.0000 -0.5439  0.0315 -0.0010  0.0006
                                         0.5514 -0.0457 -0.0087 -0.4368  0.0256
                                         0.0034  0.4522 -0.0041  0.0004  0.0130
                                        -0.0079 -0.0100  0.0128  0.0132 -0.0051
                                        -0.0035  0.0009 -0.0064 -0.0073 -0.0056
                                         0.0016 -0.0029  0.0028 -0.0120 -0.0032
                                        -0.0089
  75. (0.01855) BD*( 1) N  6- H 33
               ( 27.56%)   0.5249* N  6 s( 25.73%)p 2.88( 74.13%)d 0.00(  0.11%)
                                                  f 0.00(  0.02%)
                                         0.0000 -0.5072 -0.0079 -0.0014 -0.0002
                                         0.7232 -0.0129 -0.0039 -0.2649 -0.0052
                                         0.0030 -0.3846  0.0025  0.0010  0.0177
                                        -0.0010  0.0204  0.0022 -0.0054 -0.0022
                                        -0.0184 -0.0002  0.0048  0.0019  0.0029
                                         0.0026  0.0014 -0.0088  0.0044  0.0041
                                        -0.0109
               ( 72.44%)  -0.8511* H 33 s( 99.90%)p 0.00(  0.10%)d 0.00(  0.00%)
                                        -0.9995  0.0049  0.0012  0.0250 -0.0078
                                        -0.0094  0.0030 -0.0129  0.0039  0.0016
                                         0.0025 -0.0012 -0.0019  0.0013
  76. (0.01132) BD*( 1) C  7- C  8
               ( 48.85%)   0.6989* C  7 s( 34.66%)p 1.88( 65.26%)d 0.00(  0.04%)
                                                  f 0.00(  0.04%)
                                         0.0000  0.5887 -0.0054 -0.0048  0.0002
                                        -0.5786 -0.0008 -0.0078  0.4215 -0.0011
                                        -0.0086 -0.3742 -0.0029  0.0028 -0.0137
                                        -0.0002 -0.0090  0.0028 -0.0075  0.0000
                                         0.0057  0.0011 -0.0033 -0.0027  0.0074
                                        -0.0024  0.0021 -0.0022  0.0133  0.0027
                                         0.0121
               ( 51.15%)  -0.7152* C  8 s( 28.20%)p 2.54( 71.58%)d 0.01(  0.19%)
                                                  f 0.00(  0.03%)
                                         0.0000  0.5309 -0.0110  0.0007  0.0000
                                         0.5979 -0.0087 -0.0023 -0.4376 -0.0057
                                         0.0025  0.4081  0.0096 -0.0023 -0.0273
                                         0.0000  0.0270  0.0002 -0.0197  0.0001
                                         0.0077  0.0004 -0.0052 -0.0002 -0.0046
                                        -0.0023 -0.0035  0.0071 -0.0118 -0.0044
                                        -0.0044
  77. (0.06672) BD*( 1) C  7- C  9
               ( 47.75%)   0.6910* C  7 s( 34.76%)p 1.87( 65.14%)d 0.00(  0.06%)
                                                  f 0.00(  0.04%)
                                         0.0000  0.5893  0.0188 -0.0009 -0.0001
                                         0.6716  0.0094  0.0074 -0.2373 -0.0087
                                         0.0049 -0.3791  0.0109 -0.0004 -0.0118
                                        -0.0030  0.0148  0.0005  0.0050 -0.0007
                                         0.0134  0.0021 -0.0059  0.0011  0.0075
                                         0.0040 -0.0016 -0.0115  0.0060  0.0051
                                        -0.0096
               ( 52.25%)  -0.7228* C  9 s( 31.71%)p 2.15( 68.14%)d 0.00(  0.12%)
                                                  f 0.00(  0.03%)
                                         0.0000  0.5626  0.0226  0.0027  0.0001
                                        -0.6934 -0.0064 -0.0072  0.2371  0.0003
                                         0.0029  0.3798  0.0069 -0.0068 -0.0097
                                         0.0006 -0.0272 -0.0039  0.0090  0.0005
                                         0.0161  0.0009 -0.0027  0.0031 -0.0060
                                        -0.0032 -0.0005  0.0105 -0.0072 -0.0054
                                         0.0088
  78. (0.01011) BD*( 1) C  8- H 22
               ( 37.58%)   0.6130* C  8 s( 23.69%)p 3.21( 76.15%)d 0.01(  0.13%)
                                                  f 0.00(  0.02%)
                                         0.0000 -0.4867 -0.0030  0.0001 -0.0001
                                        -0.3221 -0.0065  0.0037 -0.7561  0.0029
                                        -0.0031  0.2933  0.0026  0.0001 -0.0244
                                         0.0006  0.0072  0.0013  0.0160  0.0013
                                         0.0137  0.0022  0.0152 -0.0018 -0.0011
                                         0.0038  0.0034 -0.0092  0.0082  0.0042
                                         0.0030
               ( 62.42%)  -0.7901* H 22 s( 99.95%)p 0.00(  0.04%)d 0.00(  0.01%)
                                        -0.9998  0.0026  0.0001 -0.0071  0.0019
                                        -0.0175  0.0002  0.0062 -0.0034 -0.0040
                                         0.0013  0.0046  0.0043  0.0024
  79. (0.00509) BD*( 1) C  8- H 30
               ( 39.06%)   0.6250* C  8 s( 24.34%)p 3.10( 75.50%)d 0.01(  0.14%)
                                                  f 0.00(  0.02%)
                                         0.0000 -0.4933 -0.0026  0.0003  0.0002
                                         0.6700 -0.0021  0.0042 -0.1720 -0.0042
                                        -0.0029 -0.5256  0.0101  0.0044  0.0077
                                         0.0007  0.0310  0.0013 -0.0030 -0.0025
                                        -0.0159 -0.0008 -0.0106  0.0037  0.0024
                                         0.0039  0.0038 -0.0084  0.0088  0.0048
                                        -0.0014
               ( 60.94%)  -0.7807* H 30 s( 99.95%)p 0.00(  0.04%)d 0.00(  0.01%)
                                        -0.9998  0.0009  0.0002 -0.0149 -0.0031
                                         0.0036  0.0026  0.0125 -0.0036  0.0028
                                         0.0063 -0.0012 -0.0042 -0.0005
  80. (0.01018) BD*( 1) C  8- H 32
               ( 37.58%)   0.6131* C  8 s( 23.69%)p 3.21( 76.15%)d 0.01(  0.14%)
                                                  f 0.00(  0.02%)
                                         0.0000 -0.4867 -0.0033  0.0001 -0.0001
                                         0.2955 -0.0007  0.0060  0.4528 -0.0075
                                        -0.0018  0.6849 -0.0007  0.0009 -0.0080
                                        -0.0016 -0.0140 -0.0011 -0.0296  0.0005
                                         0.0096 -0.0014 -0.0114 -0.0020  0.0017
                                         0.0069  0.0054 -0.0051  0.0089  0.0040
                                         0.0014
               ( 62.42%)  -0.7900* H 32 s( 99.95%)p 0.00(  0.04%)d 0.00(  0.01%)
                                        -0.9998  0.0027  0.0001  0.0075  0.0018
                                         0.0108  0.0000  0.0152  0.0038 -0.0021
                                        -0.0044 -0.0052  0.0010 -0.0038
  81. (0.00797) BD*( 1) C  9- O 10
               ( 62.42%)   0.7900* C  9 s( 33.44%)p 1.99( 66.43%)d 0.00(  0.09%)
                                                  f 0.00(  0.03%)
                                         0.0000  0.5761 -0.0500 -0.0058 -0.0005
                                         0.0962 -0.0064  0.0017  0.1793 -0.0107
                                        -0.0015 -0.7876  0.0493 -0.0004 -0.0016
                                        -0.0043 -0.0012  0.0051 -0.0068  0.0084
                                         0.0004  0.0028  0.0130 -0.0244 -0.0147
                                         0.0041  0.0091  0.0015 -0.0014 -0.0002
                                         0.0000
               ( 37.58%)  -0.6131* O 10 s( 37.17%)p 1.68( 62.31%)d 0.01(  0.51%)
                                                  f 0.00(  0.01%)
                                         0.0000  0.6096  0.0044 -0.0012  0.0003
                                        -0.0696  0.0028 -0.0008 -0.1726  0.0057
                                        -0.0020  0.7666 -0.0276  0.0076  0.0032
                                         0.0002 -0.0120  0.0002 -0.0265  0.0002
                                        -0.0030 -0.0002  0.0654 -0.0002  0.0071
                                        -0.0016 -0.0041 -0.0010  0.0011  0.0003
                                         0.0001
  82. (0.06641) BD*( 1) C  9- C 11
               ( 51.54%)   0.7179* C  9 s( 34.91%)p 1.86( 64.97%)d 0.00(  0.09%)
                                                  f 0.00(  0.04%)
                                         0.0000  0.5906  0.0173 -0.0002  0.0003
                                         0.5691 -0.0020  0.0038 -0.3958 -0.0020
                                         0.0035  0.4111  0.0091 -0.0083 -0.0147
                                         0.0004  0.0211  0.0009 -0.0147 -0.0020
                                         0.0018 -0.0021  0.0011  0.0035 -0.0060
                                         0.0037 -0.0044  0.0038 -0.0137 -0.0033
                                        -0.0084
               ( 48.46%)  -0.6961* C 11 s( 33.02%)p 2.02( 66.86%)d 0.00(  0.08%)
                                                  f 0.00(  0.04%)
                                         0.0000  0.5746  0.0069  0.0012  0.0001
                                        -0.5259 -0.0072  0.0026  0.4338  0.0038
                                         0.0031 -0.4514  0.0049  0.0011 -0.0179
                                         0.0015  0.0149 -0.0036 -0.0107  0.0033
                                         0.0084  0.0019 -0.0035 -0.0014  0.0063
                                        -0.0051  0.0048 -0.0017  0.0148  0.0035
                                         0.0105
  83. (0.45868) BD*( 2) C  9- C 11
               ( 57.87%)   0.7607* C  9 s(  0.00%)p 1.00( 99.86%)d 0.00(  0.10%)
                                                  f 0.00(  0.04%)
                                         0.0000  0.0038  0.0006  0.0006 -0.0003
                                        -0.4290 -0.0031 -0.0035 -0.8679 -0.0125
                                        -0.0020 -0.2472 -0.0020 -0.0003  0.0036
                                         0.0063 -0.0118 -0.0059 -0.0191 -0.0127
                                        -0.0067  0.0003 -0.0128 -0.0083 -0.0084
                                        -0.0047 -0.0092 -0.0047  0.0074 -0.0100
                                        -0.0014
               ( 42.13%)  -0.6491* C 11 s(  0.01%)p99.99( 99.91%)d 3.02(  0.04%)
                                                  f 4.10(  0.05%)
                                         0.0000 -0.0107  0.0015 -0.0006  0.0000
                                        -0.4546 -0.0026 -0.0036 -0.8409 -0.0078
                                         0.0024 -0.2920  0.0015  0.0019  0.0133
                                         0.0020  0.0003 -0.0010 -0.0061 -0.0028
                                         0.0098 -0.0005 -0.0045 -0.0027 -0.0071
                                        -0.0030 -0.0066 -0.0059  0.0092 -0.0159
                                        -0.0013
  84. (0.03157) BD*( 1) C 11- C 12
               ( 48.61%)   0.6972* C 11 s( 31.90%)p 2.13( 68.00%)d 0.00(  0.06%)
                                                  f 0.00(  0.04%)
                                         0.0000 -0.5648  0.0056 -0.0009  0.0003
                                        -0.6990  0.0035  0.0046  0.2641 -0.0050
                                         0.0033  0.3487 -0.0047  0.0010  0.0144
                                        -0.0019  0.0104 -0.0054 -0.0034  0.0026
                                        -0.0145  0.0025  0.0029 -0.0035 -0.0062
                                        -0.0007  0.0000  0.0111 -0.0069 -0.0064
                                         0.0128
               ( 51.39%)  -0.7169* C 12 s( 33.96%)p 1.94( 65.89%)d 0.00(  0.11%)
                                                  f 0.00(  0.04%)
                                         0.0000 -0.5828 -0.0037  0.0032  0.0000
                                         0.6901  0.0024  0.0001 -0.2886 -0.0045
                                         0.0013 -0.3150 -0.0017  0.0042  0.0185
                                         0.0043  0.0166  0.0043 -0.0086 -0.0019
                                        -0.0155 -0.0029  0.0092  0.0020  0.0093
                                        -0.0010  0.0010 -0.0130  0.0078  0.0073
                                        -0.0080
  85. (0.02585) BD*( 1) C 11- C 13
               ( 50.00%)   0.7071* C 11 s( 34.92%)p 1.86( 64.94%)d 0.00(  0.10%)
                                                  f 0.00(  0.04%)
                                         0.0000  0.5909 -0.0039 -0.0024  0.0000
                                        -0.1649 -0.0020  0.0009 -0.1847  0.0003
                                         0.0001  0.7668 -0.0036 -0.0052 -0.0033
                                        -0.0029 -0.0118  0.0000 -0.0135  0.0015
                                         0.0028  0.0016  0.0243 -0.0053  0.0151
                                        -0.0085 -0.0114  0.0010  0.0007 -0.0016
                                         0.0001
               ( 50.00%)  -0.7071* C 13 s( 34.62%)p 1.88( 65.24%)d 0.00(  0.09%)
                                                  f 0.00(  0.05%)
                                         0.0000  0.5884  0.0053 -0.0004  0.0003
                                         0.1571 -0.0106  0.0006  0.1644  0.0017
                                        -0.0031 -0.7749  0.0050  0.0026 -0.0031
                                        -0.0037 -0.0064 -0.0013 -0.0139 -0.0011
                                         0.0016  0.0018  0.0251 -0.0024 -0.0154
                                         0.0113  0.0106 -0.0015 -0.0009  0.0005
                                         0.0016
  86. (0.05392) BD*( 1) C 12- H 23
               ( 40.72%)   0.6381* C 12 s( 29.71%)p 2.36( 70.15%)d 0.00(  0.10%)
                                                  f 0.00(  0.03%)
                                         0.0000 -0.5441 -0.0325 -0.0053 -0.0004
                                        -0.2155 -0.0120 -0.0001  0.7872  0.0112
                                        -0.0134 -0.1870 -0.0040  0.0047  0.0111
                                         0.0004  0.0003  0.0063  0.0140  0.0054
                                         0.0213  0.0013  0.0118  0.0020  0.0068
                                         0.0033 -0.0068  0.0107 -0.0003  0.0066
                                        -0.0084
               ( 59.28%)  -0.7699* H 23 s( 99.96%)p 0.00(  0.04%)d 0.00(  0.00%)
                                        -0.9997  0.0124 -0.0005  0.0044 -0.0012
                                        -0.0166  0.0061  0.0032 -0.0029  0.0018
                                        -0.0021  0.0015  0.0038  0.0012
  87. (0.01344) BD*( 1) C 13- C 14
               ( 49.04%)   0.7003* C 13 s( 31.86%)p 2.14( 68.06%)d 0.00(  0.04%)
                                                  f 0.00(  0.05%)
                                         0.0000  0.5644 -0.0051  0.0027 -0.0001
                                         0.5434  0.0075 -0.0041 -0.4300 -0.0011
                                         0.0063  0.4475 -0.0032 -0.0029 -0.0123
                                         0.0010  0.0087  0.0057 -0.0100  0.0019
                                         0.0044  0.0015  0.0025  0.0023 -0.0057
                                         0.0032 -0.0051  0.0022 -0.0154 -0.0039
                                        -0.0113
               ( 50.96%)  -0.7138* C 14 s( 29.42%)p 2.39( 70.42%)d 0.00(  0.14%)
                                                  f 0.00(  0.02%)
                                         0.0000  0.5422 -0.0135  0.0003 -0.0001
                                        -0.5396 -0.0105  0.0018  0.4326  0.0054
                                        -0.0023 -0.4750 -0.0049 -0.0024 -0.0226
                                        -0.0008  0.0229  0.0001 -0.0187 -0.0003
                                         0.0058  0.0004 -0.0007  0.0000  0.0079
                                        -0.0067  0.0002  0.0014  0.0073  0.0012
                                         0.0087
  88. (0.01766) BD*( 1) C 13- C 15
               ( 49.83%)   0.7059* C 13 s( 33.36%)p 1.99( 66.48%)d 0.00(  0.10%)
                                                  f 0.00(  0.05%)
                                         0.0000 -0.5776  0.0006  0.0023  0.0003
                                         0.6924 -0.0026  0.0040 -0.2490 -0.0015
                                         0.0028 -0.3510  0.0122 -0.0062  0.0196
                                         0.0035  0.0143  0.0042 -0.0035  0.0033
                                        -0.0178 -0.0002  0.0085 -0.0005  0.0080
                                         0.0017  0.0000 -0.0125  0.0072  0.0060
                                        -0.0129
               ( 50.17%)  -0.7083* C 15 s( 39.08%)p 1.56( 60.77%)d 0.00(  0.11%)
                                                  f 0.00(  0.04%)
                                         0.0000 -0.6251 -0.0008  0.0027 -0.0002
                                        -0.6660  0.0217 -0.0040  0.2573 -0.0131
                                         0.0002  0.3117  0.0093 -0.0074  0.0136
                                         0.0014  0.0232  0.0036 -0.0056  0.0004
                                        -0.0170 -0.0019  0.0014 -0.0028 -0.0074
                                         0.0026 -0.0031  0.0100 -0.0094 -0.0060
                                         0.0117
  89. (0.36886) BD*( 2) C 13- C 15
               ( 53.76%)   0.7332* C 13 s(  0.00%)p 1.00( 99.91%)d 0.00(  0.04%)
                                                  f 0.00(  0.04%)
                                         0.0000  0.0023 -0.0001  0.0008  0.0001
                                         0.4465  0.0022  0.0050  0.8515  0.0107
                                         0.0025  0.2730  0.0009  0.0025 -0.0111
                                         0.0015 -0.0051  0.0010  0.0024 -0.0031
                                        -0.0163  0.0006  0.0004 -0.0014  0.0086
                                         0.0039  0.0080  0.0053 -0.0092  0.0128
                                         0.0019
               ( 46.24%)  -0.6800* C 15 s(  0.00%)p 1.00( 99.94%)d 0.00(  0.02%)
                                                  f 0.00(  0.04%)
                                         0.0000 -0.0001 -0.0012  0.0003  0.0000
                                         0.4534  0.0112 -0.0070  0.8494  0.0229
                                        -0.0089  0.2674  0.0073  0.0039  0.0066
                                        -0.0015 -0.0025  0.0001 -0.0101  0.0009
                                         0.0049 -0.0013 -0.0051  0.0012  0.0061
                                         0.0023  0.0060  0.0040 -0.0090  0.0160
                                         0.0025
  90. (0.00921) BD*( 1) C 14- H 17
               ( 38.35%)   0.6193* C 14 s( 23.46%)p 3.26( 76.39%)d 0.01(  0.13%)
                                                  f 0.00(  0.02%)
                                         0.0000 -0.4843 -0.0056  0.0001  0.0000
                                        -0.7818 -0.0010 -0.0007 -0.3901  0.0048
                                         0.0021 -0.0190 -0.0066  0.0053 -0.0276
                                        -0.0011  0.0015  0.0007  0.0025  0.0019
                                        -0.0149  0.0022  0.0179 -0.0008 -0.0046
                                         0.0079  0.0010 -0.0039 -0.0032 -0.0021
                                        -0.0088
               ( 61.65%)  -0.7852* H 17 s( 99.96%)p 0.00(  0.04%)d 0.00(  0.01%)
                                        -0.9998  0.0019  0.0001  0.0169  0.0021
                                         0.0086  0.0006  0.0006 -0.0001 -0.0051
                                        -0.0005 -0.0001 -0.0042  0.0039
  91. (0.00992) BD*( 1) C 14- H 24
               ( 38.52%)   0.6206* C 14 s( 23.32%)p 3.28( 76.53%)d 0.01(  0.13%)
                                                  f 0.00(  0.02%)
                                         0.0000 -0.4829 -0.0044  0.0002  0.0000
                                        -0.1122 -0.0031 -0.0004  0.8088  0.0020
                                         0.0010  0.3138 -0.0082  0.0038  0.0043
                                        -0.0012  0.0013 -0.0013 -0.0241 -0.0015
                                         0.0256 -0.0007  0.0060 -0.0031 -0.0062
                                         0.0065 -0.0014 -0.0042 -0.0038  0.0027
                                        -0.0083
               ( 61.48%)  -0.7841* H 24 s( 99.96%)p 0.00(  0.04%)d 0.00(  0.01%)
                                        -0.9998  0.0021  0.0001  0.0025  0.0006
                                        -0.0174 -0.0012 -0.0068  0.0003  0.0021
                                         0.0007 -0.0044  0.0053  0.0023
  92. (0.00546) BD*( 1) C 14- H 31
               ( 38.72%)   0.6223* C 14 s( 23.74%)p 3.21( 76.12%)d 0.01(  0.13%)
                                                  f 0.00(  0.02%)
                                         0.0000 -0.4872 -0.0016  0.0000 -0.0001
                                         0.2878 -0.0099 -0.0045  0.0677  0.0030
                                         0.0035 -0.8207  0.0065  0.0059  0.0015
                                         0.0020  0.0236  0.0019  0.0021 -0.0009
                                        -0.0066 -0.0018 -0.0253  0.0035 -0.0086
                                         0.0070  0.0028 -0.0031 -0.0029  0.0003
                                        -0.0069
               ( 61.28%)  -0.7828* H 31 s( 99.95%)p 0.00(  0.04%)d 0.00(  0.01%)
                                        -0.9998  0.0009  0.0003 -0.0071  0.0016
                                        -0.0015 -0.0006  0.0184  0.0006 -0.0002
                                         0.0044  0.0014 -0.0009 -0.0066
  93. (0.01263) BD*( 1) C 15- H 25
               ( 38.46%)   0.6202* C 15 s( 31.20%)p 2.20( 68.69%)d 0.00(  0.06%)
                                                  f 0.00(  0.04%)
                                         0.0000 -0.5583 -0.0168 -0.0022 -0.0002
                                         0.2077  0.0062  0.0039  0.1378 -0.0006
                                         0.0028 -0.7902 -0.0106  0.0143  0.0006
                                         0.0037  0.0092 -0.0021  0.0077  0.0021
                                        -0.0018 -0.0017 -0.0215  0.0015 -0.0136
                                         0.0109  0.0091 -0.0042  0.0007  0.0017
                                        -0.0013
               ( 61.54%)  -0.7845* H 25 s( 99.96%)p 0.00(  0.04%)d 0.00(  0.00%)
                                        -0.9998  0.0017  0.0006 -0.0032  0.0026
                                        -0.0034  0.0016  0.0163 -0.0097 -0.0014
                                         0.0027  0.0012  0.0003 -0.0048
  94. (0.00105) RY ( 1) C  1            s(  7.74%)p10.06( 77.84%)d 1.67( 12.93%)
                                                  f 0.19(  1.49%)
                                         0.0000  0.0015  0.2780  0.0104 -0.0042
                                         0.0006 -0.7194 -0.0161 -0.0162  0.3644
                                        -0.0493 -0.0122  0.3511 -0.0403  0.0217
                                        -0.0942  0.0715 -0.0822  0.0019 -0.0738
                                        -0.2125  0.1913  0.1271 -0.0686 -0.0620
                                         0.0184  0.0091 -0.0272  0.0609 -0.0770
                                         0.0163
  95. (0.00062) RY ( 2) C  1            s(  0.02%)p99.99( 67.86%)d99.99( 29.83%)
                                                  f99.99(  2.29%)
                                         0.0000 -0.0001  0.0125 -0.0023  0.0003
                                         0.0010 -0.0789  0.0061 -0.0133  0.4649
                                        -0.0611  0.0167 -0.6658  0.0927 -0.0083
                                        -0.1759 -0.0793  0.2298 -0.1556  0.0466
                                        -0.2050  0.1215 -0.3289  0.1301  0.0659
                                        -0.0379 -0.0344 -0.0832 -0.0404 -0.0671
                                         0.0541
  96. (0.00014) RY ( 3) C  1            s(  6.72%)p 5.79( 38.90%)d 5.86( 39.36%)
                                                  f 2.24( 15.02%)
                                         0.0000  0.0059  0.2383 -0.0851 -0.0560
                                        -0.0313 -0.2275 -0.2340 -0.0081 -0.4118
                                        -0.1905 -0.0048 -0.2573 -0.0972 -0.4098
                                        -0.0183 -0.2893 -0.0260 -0.2824 -0.1543
                                         0.1355  0.0008  0.1254  0.0572 -0.1736
                                        -0.0539 -0.0652  0.1140  0.1295 -0.0907
                                         0.2737
  97. (0.00010) RY ( 4) C  1            s(  0.10%)p39.62(  4.09%)d99.99( 88.27%)
                                                  f72.98(  7.53%)
  98. (0.00007) RY ( 5) C  1            s(  4.24%)p 8.06( 34.23%)d12.91( 54.82%)
                                                  f 1.58(  6.71%)
  99. (0.00003) RY ( 6) C  1            s(  2.20%)p11.13( 24.52%)d30.17( 66.46%)
                                                  f 3.09(  6.82%)
 100. (0.00001) RY ( 7) C  1            s(  6.31%)p 3.83( 24.14%)d 9.96( 62.80%)
                                                  f 1.07(  6.75%)
 101. (0.00001) RY ( 8) C  1            s( 55.74%)p 0.34( 18.79%)d 0.44( 24.52%)
                                                  f 0.02(  0.95%)
 102. (0.00000) RY ( 9) C  1            s(  0.19%)p99.99( 53.50%)d99.99( 23.80%)
                                                  f99.99( 22.52%)
 103. (0.00000) RY (10) C  1            s(  2.96%)p26.17( 77.47%)d 2.53(  7.49%)
                                                  f 4.08( 12.08%)
 104. (0.00000) RY (11) C  1            s( 43.16%)p 0.03(  1.51%)d 0.88( 37.90%)
                                                  f 0.40( 17.43%)
 105. (0.00000) RY (12) C  1            s( 43.51%)p 0.25( 10.86%)d 0.84( 36.40%)
                                                  f 0.21(  9.22%)
 106. (0.00000) RY (13) C  1            s(  0.61%)p 3.06(  1.85%)d60.92( 36.90%)
                                                  f99.99( 60.64%)
 107. (0.00000) RY (14) C  1            s(  2.68%)p 7.72( 20.70%)d22.04( 59.12%)
                                                  f 6.52( 17.49%)
 108. (0.00000) RY (15) C  1            s(  0.95%)p 2.57(  2.44%)d66.30( 62.88%)
                                                  f35.56( 33.73%)
 109. (0.00000) RY (16) C  1            s( 45.74%)p 0.64( 29.43%)d 0.13(  6.11%)
                                                  f 0.41( 18.71%)
 110. (0.00000) RY (17) C  1            s( 27.20%)p 1.51( 41.08%)d 0.47( 12.89%)
                                                  f 0.69( 18.83%)
 111. (0.00000) RY (18) C  1            s(  1.46%)p 1.39(  2.04%)d27.86( 40.74%)
                                                  f38.13( 55.76%)
 112. (0.00000) RY (19) C  1            s(  4.69%)p 1.95(  9.15%)d14.26( 66.91%)
                                                  f 4.10( 19.24%)
 113. (0.00000) RY (20) C  1            s(  8.07%)p 2.47( 19.90%)d 2.12( 17.10%)
                                                  f 6.81( 54.94%)
 114. (0.00000) RY (21) C  1            s(  0.11%)p 1.87(  0.20%)d99.99( 58.65%)
                                                  f99.99( 41.04%)
 115. (0.00000) RY (22) C  1            s(  1.99%)p 1.73(  3.44%)d16.60( 33.08%)
                                                  f30.85( 61.48%)
 116. (0.00000) RY (23) C  1            s(  0.50%)p 0.93(  0.46%)d18.92(  9.44%)
                                                  f99.99( 89.60%)
 117. (0.00000) RY (24) C  1            s( 18.48%)p 0.30(  5.50%)d 1.18( 21.88%)
                                                  f 2.93( 54.14%)
 118. (0.00000) RY (25) C  1            s(  2.88%)p 0.83(  2.39%)d16.01( 46.13%)
                                                  f16.87( 48.60%)
 119. (0.00000) RY (26) C  1            s( 11.81%)p 2.40( 28.28%)d 3.64( 43.03%)
                                                  f 1.43( 16.89%)
 120. (0.00165) RY ( 1) C  2            s( 30.50%)p 1.58( 48.33%)d 0.68( 20.75%)
                                                  f 0.01(  0.41%)
                                         0.0000  0.0001  0.5522 -0.0126  0.0005
                                         0.0010 -0.3592  0.0286  0.0215 -0.4718
                                        -0.0843  0.0177 -0.3445 -0.0655 -0.0173
                                         0.0314  0.0270  0.0019 -0.0930 -0.2087
                                        -0.0567  0.3529  0.1061 -0.1196  0.0352
                                         0.0021 -0.0231  0.0424  0.0125  0.0004
                                         0.0200
 121. (0.00142) RY ( 2) C  2            s(  0.02%)p99.99( 80.91%)d99.99( 17.59%)
                                                  f72.55(  1.48%)
                                         0.0000 -0.0002  0.0140 -0.0028  0.0008
                                        -0.0012  0.0879  0.0162  0.0150 -0.5419
                                        -0.0902 -0.0189  0.6928  0.1367 -0.0164
                                        -0.0117 -0.0359  0.0298 -0.1343  0.0332
                                        -0.1652  0.1270 -0.2838  0.1738 -0.0574
                                        -0.0086  0.0290  0.0816  0.0181  0.0218
                                        -0.0559
 122. (0.00059) RY ( 3) C  2            s(  0.48%)p99.99( 85.64%)d25.87( 12.34%)
                                                  f 3.24(  1.55%)
                                         0.0000  0.0045  0.0681 -0.0021 -0.0102
                                         0.0124  0.8800 -0.0733  0.0089 -0.1453
                                        -0.0323  0.0068 -0.2287 -0.0437  0.0396
                                        -0.1419  0.0826 -0.1074 -0.0845 -0.1226
                                        -0.0362  0.2260  0.0827 -0.0443  0.0160
                                        -0.0139 -0.0050  0.0303 -0.1000  0.0609
                                         0.0188
 123. (0.00031) RY ( 4) C  2            s(  0.17%)p 1.01(  0.17%)d99.99( 96.57%)
                                                  f18.05(  3.09%)
                                         0.0000  0.0002  0.0365 -0.0175  0.0086
                                        -0.0001  0.0232  0.0129  0.0054  0.0118
                                         0.0138 -0.0049 -0.0198 -0.0156  0.0697
                                         0.5949 -0.0832 -0.7434 -0.0583 -0.0953
                                        -0.0922 -0.1131 -0.1033  0.0538 -0.0120
                                        -0.1226 -0.0200  0.0306 -0.0459 -0.0981
                                        -0.0514
 124. (0.00016) RY ( 5) C  2            s( 14.13%)p 2.56( 36.21%)d 2.02( 28.50%)
                                                  f 1.50( 21.16%)
                                         0.0000 -0.0118 -0.0990  0.3612  0.0289
                                         0.0093  0.0122 -0.0137 -0.0135 -0.3396
                                         0.3298 -0.0104 -0.2545  0.2692 -0.1558
                                        -0.0242 -0.1603 -0.0584  0.2908  0.2162
                                         0.1969 -0.0946 -0.2234 -0.0466 -0.2744
                                        -0.0410 -0.0180  0.0823 -0.1254 -0.0133
                                         0.3342
 125. (0.00010) RY ( 6) C  2            s( 26.60%)p 0.33(  8.83%)d 2.35( 62.42%)
                                                  f 0.08(  2.16%)
 126. (0.00006) RY ( 7) C  2            s(  7.60%)p 0.46(  3.50%)d 9.60( 72.95%)
                                                  f 2.10( 15.95%)
 127. (0.00004) RY ( 8) C  2            s( 17.52%)p 0.65( 11.45%)d 3.55( 62.10%)
                                                  f 0.51(  8.94%)
 128. (0.00002) RY ( 9) C  2            s(  2.24%)p 9.41( 21.12%)d23.09( 51.82%)
                                                  f11.06( 24.82%)
 129. (0.00001) RY (10) C  2            s(  3.95%)p12.72( 50.20%)d 8.46( 33.41%)
                                                  f 3.15( 12.44%)
 130. (0.00000) RY (11) C  2            s(  4.03%)p10.94( 44.02%)d10.38( 41.77%)
                                                  f 2.53( 10.18%)
 131. (0.00000) RY (12) C  2            s( 13.92%)p 0.62(  8.61%)d 4.30( 59.83%)
                                                  f 1.27( 17.64%)
 132. (0.00000) RY (13) C  2            s( 49.96%)p 0.26( 13.08%)d 0.43( 21.38%)
                                                  f 0.31( 15.58%)
 133. (0.00000) RY (14) C  2            s(  0.00%)p 1.00(  0.10%)d99.99( 14.56%)
                                                  f99.99( 85.34%)
 134. (0.00000) RY (15) C  2            s(  2.89%)p 8.30( 24.02%)d16.89( 48.89%)
                                                  f 8.36( 24.20%)
 135. (0.00000) RY (16) C  2            s(  6.52%)p 0.73(  4.75%)d 3.34( 21.75%)
                                                  f10.27( 66.98%)
 136. (0.00000) RY (17) C  2            s( 13.75%)p 3.43( 47.19%)d 2.44( 33.55%)
                                                  f 0.40(  5.51%)
 137. (0.00000) RY (18) C  2            s( 19.82%)p 1.07( 21.22%)d 1.89( 37.38%)
                                                  f 1.09( 21.58%)
 138. (0.00000) RY (19) C  2            s(  3.86%)p 1.25(  4.84%)d12.12( 46.79%)
                                                  f11.54( 44.52%)
 139. (0.00000) RY (20) C  2            s( 65.94%)p 0.10(  6.73%)d 0.25( 16.63%)
                                                  f 0.16( 10.70%)
 140. (0.00000) RY (21) C  2            s(  3.93%)p 0.60(  2.34%)d 5.54( 21.74%)
                                                  f18.34( 71.99%)
 141. (0.00000) RY (22) C  2            s(  1.03%)p 0.72(  0.75%)d 4.70(  4.86%)
                                                  f90.28( 93.36%)
 142. (0.00000) RY (23) C  2            s(  8.54%)p 1.56( 13.31%)d 6.89( 58.85%)
                                                  f 2.26( 19.30%)
 143. (0.00000) RY (24) C  2            s(  1.80%)p17.48( 31.37%)d17.65( 31.68%)
                                                  f19.58( 35.16%)
 144. (0.00000) RY (25) C  2            s(  0.49%)p57.11( 28.10%)d83.32( 40.99%)
                                                  f61.84( 30.42%)
 145. (0.00000) RY (26) C  2            s(  0.30%)p12.57(  3.72%)d99.99( 40.52%)
                                                  f99.99( 55.47%)
 146. (0.00260) RY ( 1) C  3            s( 12.81%)p 6.53( 83.65%)d 0.26(  3.29%)
                                                  f 0.02(  0.24%)
                                         0.0000  0.0037  0.3573  0.0026 -0.0209
                                        -0.0076 -0.7677  0.0022 -0.0086  0.0733
                                         0.0323 -0.0099  0.4873  0.0549 -0.0082
                                        -0.0616  0.0224 -0.0418 -0.0408 -0.0917
                                        -0.0290  0.0963  0.0234 -0.0780 -0.0196
                                        -0.0073  0.0136 -0.0120  0.0273  0.0125
                                         0.0277
 147. (0.00207) RY ( 2) C  3            s( 34.36%)p 1.57( 53.81%)d 0.34( 11.57%)
                                                  f 0.01(  0.26%)
                                         0.0000  0.0025  0.5852 -0.0343  0.0016
                                         0.0046  0.5295 -0.0306 -0.0210  0.4371
                                         0.0714 -0.0140  0.2421  0.0380 -0.0295
                                         0.0951  0.0049  0.0360 -0.0537 -0.1350
                                        -0.0866  0.2476  0.0814 -0.0888 -0.0196
                                         0.0012  0.0172 -0.0341 -0.0211  0.0087
                                        -0.0164
 148. (0.00125) RY ( 3) C  3            s(  0.26%)p99.99( 80.23%)d70.77( 18.13%)
                                                  f 5.42(  1.39%)
                                         0.0000  0.0007  0.0499  0.0033 -0.0076
                                        -0.0003 -0.2992  0.0143 -0.0161  0.5796
                                         0.0785  0.0147 -0.6073 -0.0344 -0.0041
                                         0.0151 -0.0376 -0.0764 -0.1500  0.0124
                                        -0.1936  0.1359 -0.2333  0.2019  0.0462
                                         0.0059 -0.0286 -0.0841 -0.0049 -0.0074
                                         0.0613
 149. (0.00029) RY ( 4) C  3            s(  0.77%)p 1.44(  1.10%)d99.99( 95.21%)
                                                  f 3.80(  2.92%)
                                         0.0000  0.0006 -0.0370  0.0764 -0.0218
                                        -0.0040  0.0055  0.0674 -0.0007  0.0570
                                         0.0489  0.0038 -0.0038 -0.0279 -0.1263
                                        -0.5891 -0.0117  0.7439 -0.0399  0.0699
                                         0.0156  0.1326 -0.0834 -0.0664 -0.0038
                                        -0.1173 -0.0130  0.0167 -0.0519 -0.1105
                                        -0.0068
 150. (0.00026) RY ( 5) C  3            s( 17.57%)p 0.22(  3.95%)d 3.56( 62.62%)
                                                  f 0.90( 15.85%)
                                         0.0000 -0.0093  0.3948  0.1142  0.0822
                                         0.0043  0.0069  0.0805 -0.0060 -0.1132
                                        -0.0988  0.0083 -0.0257 -0.0982  0.0850
                                         0.0609  0.0748  0.1219  0.3135  0.3931
                                        -0.2669 -0.3860 -0.3487  0.0123  0.2922
                                         0.0951  0.0382 -0.0907  0.0206  0.0598
                                        -0.2245
 151. (0.00017) RY ( 6) C  3            s( 22.49%)p 2.54( 57.19%)d 0.76( 17.12%)
                                                  f 0.14(  3.19%)
                                         0.0000 -0.0048 -0.2853  0.3787 -0.0098
                                        -0.0033  0.0064 -0.1958  0.0175  0.4317
                                        -0.4300  0.0093  0.2838 -0.2852 -0.0706
                                         0.0661 -0.1428 -0.0334  0.1441  0.0541
                                         0.3105  0.0157 -0.1405  0.0159  0.1007
                                         0.0240 -0.0138 -0.0090  0.0199 -0.0343
                                        -0.1392
 152. (0.00014) RY ( 7) C  3            s(  1.31%)p 9.65( 12.66%)d52.46( 68.85%)
                                                  f13.09( 17.18%)
                                         0.0000 -0.0065  0.0268 -0.0682  0.0878
                                         0.0131 -0.0922 -0.1436  0.0083  0.1517
                                        -0.0594 -0.0243 -0.1926 -0.1818  0.3223
                                        -0.1932  0.3757 -0.0108  0.2558 -0.0045
                                         0.0354  0.0012  0.5800 -0.0534  0.0154
                                        -0.1203  0.0072 -0.0001 -0.0435  0.1612
                                        -0.3594
 153. (0.00007) RY ( 8) C  3            s(  3.23%)p 1.57(  5.06%)d21.09( 68.13%)
                                                  f 7.30( 23.58%)
 154. (0.00004) RY ( 9) C  3            s(  1.39%)p 1.12(  1.56%)d56.29( 78.15%)
                                                  f13.61( 18.90%)
 155. (0.00002) RY (10) C  3            s(  7.69%)p 7.07( 54.35%)d 3.70( 28.46%)
                                                  f 1.23(  9.49%)
 156. (0.00001) RY (11) C  3            s(  4.47%)p 4.74( 21.19%)d15.76( 70.44%)
                                                  f 0.87(  3.90%)
 157. (0.00001) RY (12) C  3            s(  8.25%)p 5.59( 46.14%)d 4.52( 37.33%)
                                                  f 1.00(  8.27%)
 158. (0.00000) RY (13) C  3            s( 28.67%)p 1.21( 34.66%)d 1.09( 31.20%)
                                                  f 0.19(  5.47%)
 159. (0.00000) RY (14) C  3            s( 23.33%)p 1.78( 41.46%)d 0.94( 21.97%)
                                                  f 0.57( 13.25%)
 160. (0.00000) RY (15) C  3            s( 25.03%)p 0.10(  2.61%)d 2.11( 52.85%)
                                                  f 0.78( 19.51%)
 161. (0.00000) RY (16) C  3            s( 37.18%)p 0.06(  2.25%)d 1.06( 39.44%)
                                                  f 0.57( 21.13%)
 162. (0.00000) RY (17) C  3            s( 13.51%)p 1.61( 21.78%)d 2.28( 30.74%)
                                                  f 2.51( 33.97%)
 163. (0.00000) RY (18) C  3            s( 23.12%)p 0.50( 11.64%)d 1.82( 42.13%)
                                                  f 1.00( 23.11%)
 164. (0.00000) RY (19) C  3            s( 10.12%)p 1.25( 12.60%)d 3.83( 38.79%)
                                                  f 3.80( 38.50%)
 165. (0.00000) RY (20) C  3            s(  2.00%)p 8.01( 16.04%)d16.02( 32.05%)
                                                  f24.94( 49.91%)
 166. (0.00000) RY (21) C  3            s(  3.82%)p 1.08(  4.12%)d 7.52( 28.74%)
                                                  f16.56( 63.32%)
 167. (0.00000) RY (22) C  3            s(  0.10%)p10.50(  1.03%)d59.84(  5.90%)
                                                  f99.99( 92.97%)
 168. (0.00000) RY (23) C  3            s(  0.51%)p 1.83(  0.93%)d45.55( 23.20%)
                                                  f99.99( 75.36%)
 169. (0.00000) RY (24) C  3            s(  1.49%)p 8.08( 12.01%)d28.31( 42.09%)
                                                  f29.87( 44.41%)
 170. (0.00000) RY (25) C  3            s( 13.61%)p 0.87( 11.91%)d 2.96( 40.35%)
                                                  f 2.51( 34.14%)
 171. (0.00000) RY (26) C  3            s(  2.91%)p 2.26(  6.57%)d 3.72( 10.83%)
                                                  f27.40( 79.69%)
 172. (0.00429) RY ( 1) C  4            s( 38.25%)p 1.32( 50.59%)d 0.29( 10.99%)
                                                  f 0.00(  0.18%)
                                         0.0000  0.0082  0.6180  0.0209 -0.0027
                                        -0.0145 -0.5402  0.0122  0.0325 -0.2741
                                        -0.1283  0.0059  0.3470  0.0253 -0.1979
                                         0.0028  0.0763 -0.0232  0.0358  0.0521
                                        -0.0780  0.2065 -0.0964  0.0480 -0.0044
                                        -0.0075 -0.0124  0.0338 -0.0184  0.0030
                                         0.0065
 173. (0.00215) RY ( 2) C  4            s( 16.10%)p 4.52( 72.74%)d 0.65( 10.47%)
                                                  f 0.04(  0.69%)
                                         0.0000  0.0102  0.3994 -0.0360 -0.0112
                                        -0.0136 -0.1678 -0.0145  0.0143  0.6034
                                        -0.1240  0.0340 -0.5283 -0.1971 -0.0995
                                        -0.0139  0.0410 -0.0137  0.1067 -0.0159
                                        -0.1425 -0.0533  0.2335 -0.0585  0.0672
                                        -0.0253 -0.0089 -0.0281 -0.0205  0.0185
                                        -0.0097
 174. (0.00159) RY ( 3) C  4            s( 13.06%)p 4.99( 65.14%)d 1.63( 21.32%)
                                                  f 0.04(  0.48%)
                                         0.0000 -0.0088  0.3596 -0.0340  0.0084
                                         0.0161  0.5243 -0.1364  0.0082 -0.5127
                                        -0.0278  0.0166 -0.2519 -0.1738  0.0332
                                        -0.0408 -0.1528 -0.0930  0.0609 -0.1251
                                        -0.1480  0.2315  0.2834 -0.0569  0.0093
                                        -0.0029  0.0011  0.0357 -0.0414  0.0192
                                         0.0374
 175. (0.00051) RY ( 4) C  4            s(  2.84%)p10.87( 30.90%)d22.37( 63.59%)
                                                  f 0.94(  2.67%)
                                         0.0000  0.0053  0.1642 -0.0056 -0.0372
                                        -0.0045  0.4194  0.1245  0.0132  0.1936
                                        -0.2335 -0.0116  0.0581  0.1481 -0.1553
                                        -0.3696  0.3280  0.2713 -0.2585 -0.0810
                                        -0.1259  0.1790 -0.4155 -0.0049  0.0603
                                         0.0477  0.0119  0.0403 -0.0388  0.0494
                                        -0.1227
 176. (0.00036) RY ( 5) C  4            s(  0.98%)p35.59( 34.82%)d63.69( 62.30%)
                                                  f 1.94(  1.90%)
                                         0.0000 -0.0026  0.0784  0.0602  0.0039
                                        -0.0145 -0.1069 -0.1197 -0.0043 -0.1309
                                         0.2443  0.0026 -0.4022  0.2892  0.0953
                                         0.0295  0.4847 -0.3927 -0.1630 -0.1504
                                         0.3651  0.1057 -0.1655 -0.0527  0.0006
                                         0.0298 -0.0487  0.0049 -0.0253 -0.0893
                                         0.0843
 177. (0.00016) RY ( 6) C  4            s(  3.56%)p 7.37( 26.22%)d16.61( 59.14%)
                                                  f 3.11( 11.08%)
                                         0.0000 -0.0070 -0.0003  0.1796  0.0575
                                        -0.0124 -0.1992 -0.2703  0.0101 -0.1289
                                         0.1885  0.0009 -0.1869  0.2493  0.3327
                                        -0.3545  0.0422  0.3822  0.0615  0.0967
                                        -0.4107 -0.1456 -0.0093 -0.0640 -0.2033
                                        -0.0152 -0.0491  0.1040  0.1017 -0.0073
                                         0.2136
 178. (0.00013) RY ( 7) C  4            s(  1.91%)p 8.08( 15.45%)d37.75( 72.21%)
                                                  f 5.45( 10.43%)
                                         0.0000 -0.0040 -0.0873  0.0976  0.0444
                                         0.0136  0.1139 -0.0101 -0.0084 -0.2028
                                        -0.2849 -0.0071 -0.1244  0.0580 -0.4673
                                         0.1275  0.2138 -0.0218  0.4128  0.1671
                                        -0.0581 -0.3983 -0.1792 -0.2210 -0.1015
                                        -0.0190 -0.0204 -0.0917 -0.1382 -0.0831
                                         0.2425
 179. (0.00006) RY ( 8) C  4            s( 24.32%)p 1.65( 40.04%)d 1.21( 29.47%)
                                                  f 0.25(  6.17%)
 180. (0.00005) RY ( 9) C  4            s( 11.00%)p 2.51( 27.63%)d 4.32( 47.54%)
                                                  f 1.26( 13.82%)
 181. (0.00002) RY (10) C  4            s(  4.42%)p13.72( 60.63%)d 3.88( 17.15%)
                                                  f 4.03( 17.80%)
 182. (0.00002) RY (11) C  4            s(  5.86%)p 2.37( 13.91%)d 9.05( 53.00%)
                                                  f 4.65( 27.23%)
 183. (0.00001) RY (12) C  4            s(  3.45%)p 5.26( 18.14%)d21.40( 73.87%)
                                                  f 1.31(  4.54%)
 184. (0.00001) RY (13) C  4            s(  2.46%)p17.85( 43.87%)d11.06( 27.19%)
                                                  f10.77( 26.48%)
 185. (0.00001) RY (14) C  4            s(  1.47%)p30.71( 45.11%)d24.34( 35.75%)
                                                  f12.03( 17.67%)
 186. (0.00000) RY (15) C  4            s( 15.21%)p 0.26(  3.90%)d 3.43( 52.22%)
                                                  f 1.89( 28.67%)
 187. (0.00000) RY (16) C  4            s( 27.95%)p 0.43( 12.14%)d 1.97( 55.02%)
                                                  f 0.17(  4.89%)
 188. (0.00000) RY (17) C  4            s(  8.40%)p 0.36(  2.99%)d 7.61( 63.94%)
                                                  f 2.94( 24.67%)
 189. (0.00000) RY (18) C  4            s( 18.88%)p 1.13( 21.31%)d 2.49( 47.07%)
                                                  f 0.68( 12.74%)
 190. (0.00000) RY (19) C  4            s( 33.54%)p 0.02(  0.77%)d 1.18( 39.68%)
                                                  f 0.78( 26.01%)
 191. (0.00000) RY (20) C  4            s(  0.89%)p 2.83(  2.50%)d47.85( 42.40%)
                                                  f61.18( 54.21%)
 192. (0.00000) RY (21) C  4            s(  8.61%)p 0.39(  3.34%)d 5.61( 48.33%)
                                                  f 4.61( 39.72%)
 193. (0.00000) RY (22) C  4            s( 31.55%)p 0.03(  0.86%)d 0.31(  9.72%)
                                                  f 1.83( 57.87%)
 194. (0.00000) RY (23) C  4            s(  3.84%)p 0.23(  0.89%)d 3.01( 11.56%)
                                                  f21.81( 83.71%)
 195. (0.00000) RY (24) C  4            s(  1.25%)p 0.34(  0.43%)d 5.97(  7.46%)
                                                  f72.62( 90.86%)
 196. (0.00000) RY (25) C  4            s(  3.76%)p 0.18(  0.68%)d 6.33( 23.81%)
                                                  f19.08( 71.76%)
 197. (0.00000) RY (26) C  4            s( 16.35%)p 0.34(  5.53%)d 0.88( 14.43%)
                                                  f 3.89( 63.68%)
 198. (0.00475) RY ( 1) N  5            s(  6.74%)p13.14( 88.58%)d 0.66(  4.47%)
                                                  f 0.03(  0.20%)
                                         0.0000 -0.0065  0.2564  0.0398  0.0063
                                         0.0066 -0.3169  0.0294 -0.0367  0.8822
                                        -0.0122  0.0088 -0.0663 -0.0123  0.0220
                                        -0.0073  0.0414  0.0878  0.0574 -0.0597
                                         0.0383 -0.1586  0.0268 -0.0230  0.0000
                                         0.0033  0.0066  0.0278 -0.0214 -0.0267
                                         0.0042
 199. (0.00201) RY ( 2) N  5            s(  0.07%)p99.99( 95.80%)d62.03(  4.06%)
                                                  f 1.14(  0.07%)
                                         0.0000 -0.0065  0.0216  0.0117  0.0033
                                         0.0174  0.8604 -0.0810  0.0021  0.3345
                                         0.0137 -0.0059  0.3139  0.0170  0.0008
                                        -0.0752  0.0138 -0.0608 -0.0782  0.0944
                                        -0.0506 -0.0632  0.0859  0.0457  0.0005
                                        -0.0077 -0.0181 -0.0009  0.0077 -0.0141
                                         0.0101
 200. (0.00135) RY ( 3) N  5            s( 11.39%)p 7.22( 82.22%)d 0.56(  6.33%)
                                                  f 0.01(  0.06%)
                                         0.0000  0.0142  0.3367  0.0170 -0.0072
                                        -0.0237 -0.2823  0.0805 -0.0097 -0.1358
                                         0.0173  0.0137  0.8459 -0.0294 -0.0387
                                         0.0910  0.1137 -0.1172 -0.0450  0.0138
                                         0.0227 -0.0326  0.1325  0.0746  0.0010
                                        -0.0001 -0.0203 -0.0057  0.0101  0.0046
                                         0.0002
 201. (0.00038) RY ( 4) N  5            s( 53.90%)p 0.28( 15.01%)d 0.53( 28.44%)
                                                  f 0.05(  2.65%)
                                         0.0000  0.0119  0.7135  0.1723 -0.0013
                                        -0.0221  0.1398  0.0633 -0.0068 -0.1518
                                         0.1985  0.0142 -0.2467 -0.0506 -0.3259
                                        -0.1650  0.1364  0.0480  0.1805  0.0692
                                        -0.2392  0.1467 -0.0900 -0.0761  0.0487
                                         0.0292  0.0287 -0.1321  0.0574  0.0151
                                        -0.0385
 202. (0.00019) RY ( 5) N  5            s( 11.82%)p 0.78(  9.26%)d 6.50( 76.84%)
                                                  f 0.18(  2.09%)
                                         0.0000 -0.0113 -0.1889  0.2870 -0.0006
                                        -0.0366  0.0544  0.1110  0.0118  0.0203
                                        -0.1923  0.0354  0.1844  0.0565 -0.4936
                                         0.1065 -0.3688  0.1736  0.4572 -0.2149
                                         0.1022 -0.1197 -0.2580  0.0274  0.0769
                                         0.0043  0.0623 -0.0251  0.0083 -0.0719
                                        -0.0720
 203. (0.00017) RY ( 6) N  5            s(  2.75%)p 3.50(  9.63%)d30.73( 84.64%)
                                                  f 1.08(  2.97%)
                                         0.0000 -0.0140 -0.0179  0.1634  0.0180
                                         0.0224 -0.0468 -0.1442  0.0419  0.0954
                                         0.1459  0.0050  0.1826  0.0856  0.2759
                                         0.1658 -0.2471  0.1911 -0.2505 -0.0397
                                        -0.4026  0.3057 -0.5271 -0.2180  0.0288
                                        -0.0440 -0.0104 -0.0936  0.0784  0.0811
                                        -0.0732
 204. (0.00011) RY ( 7) N  5            s(  0.30%)p68.16( 20.27%)d99.99( 74.97%)
                                                  f15.00(  4.46%)
                                         0.0000  0.0035  0.0121 -0.0324  0.0420
                                        -0.0023 -0.1012 -0.2910  0.0140  0.0178
                                        -0.2849 -0.0204 -0.0882  0.1338 -0.2042
                                         0.0966 -0.2400 -0.1975 -0.1272 -0.0461
                                        -0.5960 -0.0869  0.3408  0.3237  0.0636
                                        -0.0159 -0.0018 -0.0082  0.1545 -0.0086
                                        -0.1277
 205. (0.00008) RY ( 8) N  5            s(  3.63%)p 1.15(  4.19%)d23.07( 83.79%)
                                                  f 2.31(  8.39%)
 206. (0.00004) RY ( 9) N  5            s( 15.15%)p 2.90( 43.92%)d 2.22( 33.68%)
                                                  f 0.48(  7.25%)
 207. (0.00003) RY (10) N  5            s(  1.95%)p 5.20( 10.14%)d42.39( 82.72%)
                                                  f 2.66(  5.18%)
 208. (0.00001) RY (11) N  5            s( 18.38%)p 1.64( 30.23%)d 2.59( 47.70%)
                                                  f 0.20(  3.69%)
 209. (0.00001) RY (12) N  5            s(  0.84%)p55.80( 46.76%)d53.47( 44.80%)
                                                  f 9.08(  7.61%)
 210. (0.00001) RY (13) N  5            s( 30.49%)p 0.61( 18.48%)d 1.31( 40.05%)
                                                  f 0.36( 10.98%)
 211. (0.00000) RY (14) N  5            s(  6.49%)p 4.55( 29.51%)d 7.73( 50.19%)
                                                  f 2.13( 13.82%)
 212. (0.00000) RY (15) N  5            s(  6.82%)p 0.80(  5.46%)d 8.33( 56.85%)
                                                  f 4.53( 30.87%)
 213. (0.00000) RY (16) N  5            s( 55.68%)p 0.04(  2.39%)d 0.45( 24.87%)
                                                  f 0.31( 17.06%)
 214. (0.00000) RY (17) N  5            s(  0.53%)p 5.11(  2.71%)d99.99( 70.83%)
                                                  f48.89( 25.94%)
 215. (0.00000) RY (18) N  5            s( 21.73%)p 0.12(  2.58%)d 1.78( 38.67%)
                                                  f 1.70( 37.02%)
 216. (0.00000) RY (19) N  5            s(  4.07%)p 4.28( 17.42%)d 4.10( 16.70%)
                                                  f15.19( 61.81%)
 217. (0.00000) RY (20) N  5            s( 14.53%)p 0.07(  0.97%)d 2.75( 39.93%)
                                                  f 3.07( 44.57%)
 218. (0.00000) RY (21) N  5            s(  1.99%)p 1.87(  3.73%)d 2.93(  5.83%)
                                                  f44.46( 88.45%)
 219. (0.00000) RY (22) N  5            s( 13.38%)p 0.06(  0.84%)d 2.17( 29.02%)
                                                  f 4.24( 56.76%)
 220. (0.00000) RY (23) N  5            s(  5.21%)p 0.23(  1.20%)d 1.13(  5.86%)
                                                  f16.84( 87.72%)
 221. (0.00000) RY (24) N  5            s(  1.68%)p31.87( 53.48%)d 8.85( 14.86%)
                                                  f17.88( 29.99%)
 222. (0.00000) RY (25) N  5            s(  4.28%)p 1.28(  5.47%)d 3.40( 14.58%)
                                                  f17.67( 75.66%)
 223. (0.00000) RY (26) N  5            s(  6.37%)p 0.15(  0.97%)d 2.82( 18.00%)
                                                  f11.71( 74.65%)
 224. (0.00417) RY ( 1) N  6            s(  2.11%)p43.19( 91.24%)d 3.11(  6.57%)
                                                  f 0.04(  0.08%)
                                         0.0000  0.0058  0.1449 -0.0099 -0.0036
                                         0.0218  0.8189  0.0215 -0.0095  0.3160
                                        -0.0042 -0.0056 -0.3753 -0.0048 -0.0212
                                        -0.0254 -0.0229 -0.1669  0.0565  0.1142
                                         0.0421  0.0810 -0.0454 -0.0977  0.0163
                                        -0.0130 -0.0115  0.0057  0.0079  0.0006
                                         0.0126
 225. (0.00121) RY ( 2) N  6            s(  0.00%)p 1.00( 77.91%)d 0.28( 21.57%)
                                                  f 0.01(  0.52%)
                                         0.0000  0.0005  0.0011  0.0012 -0.0006
                                         0.0001 -0.4222  0.0569 -0.0011  0.6700
                                         0.1275  0.0034 -0.3617  0.0397 -0.2384
                                         0.0018 -0.1126 -0.0221  0.0538 -0.0660
                                        -0.3660  0.0002  0.0005 -0.0670  0.0387
                                         0.0400  0.0330  0.0243 -0.0069 -0.0193
                                        -0.0056
 226. (0.00103) RY ( 3) N  6            s(  2.64%)p 3.97( 10.50%)d32.69( 86.43%)
                                                  f 0.16(  0.42%)
                                         0.0000 -0.0008  0.1617  0.0173  0.0021
                                        -0.0082  0.0966  0.0335 -0.0110  0.0605
                                         0.0484 -0.0086  0.2971  0.0021  0.1104
                                        -0.0269 -0.3439 -0.2396 -0.6377 -0.1342
                                        -0.2785 -0.1936 -0.3642 -0.0583  0.0211
                                        -0.0223  0.0441 -0.0155 -0.0263 -0.0197
                                         0.0049
 227. (0.00099) RY ( 4) N  6            s(  5.76%)p12.89( 74.21%)d 3.40( 19.57%)
                                                  f 0.08(  0.46%)
                                         0.0000 -0.0028  0.2395  0.0134  0.0052
                                        -0.0016  0.0853  0.0388  0.0087  0.4679
                                        -0.0127 -0.0117  0.7168  0.0141 -0.0311
                                         0.1283  0.1546 -0.1208  0.2521  0.0779
                                         0.0183  0.0566  0.1636  0.1997 -0.0039
                                        -0.0480  0.0098  0.0356  0.0130  0.0025
                                        -0.0267
 228. (0.00034) RY ( 5) N  6            s( 49.54%)p 0.19(  9.57%)d 0.79( 39.38%)
                                                  f 0.03(  1.51%)
                                         0.0000  0.0083  0.6978 -0.0917 -0.0082
                                         0.0168 -0.1205 -0.1435 -0.0156 -0.1575
                                         0.0714  0.0285 -0.1547 -0.0738  0.3786
                                        -0.0239 -0.3398 -0.0104  0.1976 -0.0043
                                        -0.1194  0.0377  0.2779  0.0479 -0.0918
                                         0.0420  0.0152  0.0301 -0.0579 -0.0200
                                         0.0013
 229. (0.00020) RY ( 6) N  6            s( 10.03%)p 0.20(  1.96%)d 8.66( 86.91%)
                                                  f 0.11(  1.09%)
                                         0.0000 -0.0033  0.3041  0.0876 -0.0143
                                        -0.0219 -0.0648  0.0598  0.0104 -0.0507
                                        -0.0498  0.0059 -0.0690  0.0379  0.0285
                                        -0.1044  0.6934 -0.0467 -0.4128  0.1391
                                        -0.2257  0.1228  0.2585 -0.2278  0.0490
                                         0.0225 -0.0757 -0.0088 -0.0152 -0.0068
                                         0.0433
 230. (0.00013) RY ( 7) N  6            s(  0.05%)p99.99( 19.51%)d99.99( 78.37%)
                                                  f42.29(  2.07%)
                                         0.0000 -0.0001  0.0169  0.0141 -0.0023
                                         0.0041  0.1976 -0.0295  0.0087 -0.3690
                                        -0.0712  0.0007  0.1172 -0.0098 -0.5020
                                         0.1571 -0.0941  0.0112  0.2056 -0.1048
                                        -0.6373  0.1842  0.0569 -0.0378 -0.0075
                                         0.0103 -0.0587  0.0707  0.0971 -0.0282
                                        -0.0433
 231. (0.00007) RY ( 8) N  6            s(  1.38%)p15.61( 21.53%)d38.78( 53.48%)
                                                  f17.12( 23.61%)
 232. (0.00005) RY ( 9) N  6            s( 25.02%)p 0.95( 23.68%)d 1.65( 41.23%)
                                                  f 0.40( 10.06%)
 233. (0.00003) RY (10) N  6            s( 12.63%)p 1.45( 18.32%)d 4.60( 58.06%)
                                                  f 0.87( 10.99%)
 234. (0.00002) RY (11) N  6            s(  6.90%)p 6.71( 46.26%)d 4.65( 32.10%)
                                                  f 2.14( 14.75%)
 235. (0.00001) RY (12) N  6            s( 10.80%)p 0.10(  1.06%)d 3.47( 37.51%)
                                                  f 4.69( 50.63%)
 236. (0.00001) RY (13) N  6            s(  0.34%)p 4.79(  1.62%)d99.99( 82.96%)
                                                  f44.72( 15.09%)
 237. (0.00001) RY (14) N  6            s( 10.83%)p 4.81( 52.13%)d 1.69( 18.27%)
                                                  f 1.73( 18.76%)
 238. (0.00000) RY (15) N  6            s(  3.08%)p 1.05(  3.22%)d 8.66( 26.68%)
                                                  f21.75( 67.02%)
 239. (0.00000) RY (16) N  6            s( 22.09%)p 0.30(  6.52%)d 2.65( 58.48%)
                                                  f 0.58( 12.91%)
 240. (0.00000) RY (17) N  6            s( 28.38%)p 0.96( 27.33%)d 0.85( 24.17%)
                                                  f 0.71( 20.12%)
 241. (0.00000) RY (18) N  6            s(  5.50%)p 2.20( 12.09%)d 2.20( 12.11%)
                                                  f12.79( 70.31%)
 242. (0.00000) RY (19) N  6            s(  0.52%)p 0.24(  0.13%)d74.33( 38.98%)
                                                  f99.99( 60.37%)
 243. (0.00000) RY (20) N  6            s(  1.72%)p11.50( 19.74%)d 9.58( 16.45%)
                                                  f36.17( 62.10%)
 244. (0.00000) RY (21) N  6            s( 37.58%)p 0.01(  0.45%)d 1.14( 42.69%)
                                                  f 0.51( 19.28%)
 245. (0.00000) RY (22) N  6            s(  1.12%)p49.96( 55.91%)d15.97( 17.87%)
                                                  f22.43( 25.10%)
 246. (0.00000) RY (23) N  6            s(  1.07%)p 3.06(  3.26%)d16.75( 17.84%)
                                                  f73.08( 77.84%)
 247. (0.00000) RY (24) N  6            s( 29.72%)p 0.24(  7.09%)d 1.21( 35.88%)
                                                  f 0.92( 27.30%)
 248. (0.00000) RY (25) N  6            s(  7.99%)p 0.60(  4.82%)d 4.36( 34.84%)
                                                  f 6.55( 52.35%)
 249. (0.00000) RY (26) N  6            s( 23.42%)p 0.44( 10.41%)d 0.47( 11.00%)
                                                  f 2.35( 55.16%)
 250. (0.00392) RY ( 1) C  7            s(  5.94%)p13.92( 82.71%)d 1.74( 10.33%)
                                                  f 0.17(  1.03%)
                                         0.0000 -0.0023  0.2432 -0.0158  0.0038
                                        -0.0136  0.7510  0.0081  0.0107  0.0621
                                         0.1164  0.0148  0.4944 -0.0256  0.0712
                                        -0.0656  0.0073 -0.2858 -0.0361 -0.0292
                                         0.0619 -0.0284 -0.0734 -0.0030  0.0402
                                         0.0680 -0.0251 -0.0305 -0.0163  0.0465
                                        -0.0064
 251. (0.00346) RY ( 2) C  7            s(  2.07%)p42.05( 86.85%)d 4.95( 10.23%)
                                                  f 0.42(  0.86%)
                                         0.0000 -0.0045  0.1396 -0.0339  0.0008
                                        -0.0108  0.0413  0.1211 -0.0008 -0.9131
                                        -0.0930  0.0075 -0.0518 -0.0826 -0.1132
                                        -0.0157 -0.0043 -0.1125  0.1315 -0.1998
                                        -0.0781 -0.0640  0.0111  0.0947 -0.0005
                                         0.0296 -0.0399 -0.0567  0.0161 -0.0499
                                        -0.0120
 252. (0.00303) RY ( 3) C  7            s(  0.58%)p99.99( 91.55%)d12.66(  7.40%)
                                                  f 0.79(  0.46%)
                                         0.0000  0.0144  0.0631 -0.0393  0.0106
                                        -0.0078 -0.5215  0.0618 -0.0018 -0.0563
                                         0.0051  0.0239  0.7973  0.0158  0.0531
                                        -0.0432 -0.0234  0.0448  0.0033  0.0938
                                        -0.0654  0.0472  0.0056  0.2267  0.0277
                                        -0.0303  0.0139 -0.0249  0.0366  0.0111
                                        -0.0260
 253. (0.00125) RY ( 4) C  7            s( 58.61%)p 0.35( 20.72%)d 0.26( 15.04%)
                                                  f 0.10(  5.63%)
                                         0.0000  0.0099  0.7532  0.1365 -0.0048
                                        -0.0130 -0.1284 -0.1287 -0.0020  0.0809
                                         0.0718  0.0296 -0.1077 -0.3870 -0.0446
                                         0.1830 -0.0387  0.1688  0.0873  0.0902
                                         0.0123 -0.0440 -0.2382 -0.1018  0.1335
                                        -0.1554  0.0117 -0.0202  0.0888  0.0305
                                        -0.0709
 254. (0.00075) RY ( 5) C  7            s(  0.10%)p42.99(  4.23%)d99.99( 91.44%)
                                                  f42.90(  4.23%)
                                         0.0000 -0.0017  0.0082  0.0302  0.0009
                                        -0.0126  0.1106 -0.0276 -0.0209  0.1274
                                         0.0889 -0.0080  0.0424  0.0526 -0.2370
                                        -0.1340 -0.2985  0.2617  0.6753 -0.0717
                                         0.0645 -0.2496  0.3557  0.1690 -0.0759
                                        -0.0586 -0.1070  0.0221  0.0395  0.1397
                                         0.0072
 255. (0.00044) RY ( 6) C  7            s( 17.30%)p 0.92( 15.89%)d 3.60( 62.35%)
                                                  f 0.26(  4.46%)
                                         0.0000 -0.0146  0.0434  0.4132  0.0135
                                         0.0024  0.1464  0.1561  0.0076 -0.0446
                                         0.0391 -0.0203 -0.1644  0.2865  0.0082
                                        -0.0957 -0.1739  0.1034 -0.0996  0.3488
                                        -0.1226  0.1963 -0.1941  0.5921  0.1644
                                        -0.0881 -0.0719 -0.0290  0.0052 -0.0130
                                        -0.0598
 256. (0.00035) RY ( 7) C  7            s(  0.27%)p 7.86(  2.12%)d99.99( 87.30%)
                                                  f38.35( 10.32%)
                                         0.0000  0.0003  0.0153  0.0494  0.0044
                                        -0.0065 -0.0904  0.0321 -0.0143 -0.0781
                                        -0.0571 -0.0056 -0.0422 -0.0228  0.2512
                                         0.2359 -0.3035 -0.3337  0.1871  0.1538
                                         0.4739  0.4918  0.1373 -0.0832 -0.0953
                                         0.0348 -0.1710  0.1271  0.0893  0.1950
                                        -0.0380
 257. (0.00025) RY ( 8) C  7            s(  0.39%)p12.18(  4.69%)d99.99( 89.93%)
                                                  f12.97(  5.00%)
                                         0.0000  0.0040  0.0329  0.0514 -0.0104
                                        -0.0001 -0.0335 -0.1419 -0.0011  0.0767
                                         0.1081 -0.0028  0.0062  0.0896 -0.3559
                                         0.2305  0.0860 -0.3764  0.2334  0.1494
                                        -0.5948  0.3309  0.1175 -0.1288 -0.0871
                                        -0.0141 -0.0345 -0.1587 -0.1012 -0.0412
                                         0.0620
 258. (0.00019) RY ( 9) C  7            s(  8.94%)p 1.34( 12.02%)d 7.69( 68.74%)
                                                  f 1.15( 10.29%)
                                         0.0000 -0.0041 -0.2044  0.2149  0.0376
                                         0.0002 -0.1843  0.0646  0.0005  0.1482
                                         0.1037 -0.0022 -0.0308 -0.2200 -0.2844
                                        -0.2628 -0.2136 -0.4807  0.0304 -0.3278
                                         0.1159 -0.1160 -0.3520  0.0414  0.1145
                                        -0.1255 -0.0221 -0.0561 -0.0463  0.0229
                                        -0.2603
 259. (0.00015) RY (10) C  7            s( 10.88%)p 1.53( 16.66%)d 3.83( 41.68%)
                                                  f 2.83( 30.78%)
                                         0.0000  0.0123  0.2869  0.1366 -0.0876
                                        -0.0050 -0.1887 -0.1284  0.0025  0.1138
                                        -0.1159 -0.0043 -0.1144  0.2739  0.3453
                                         0.0515  0.0299 -0.3045  0.0787 -0.1272
                                        -0.0546 -0.3763  0.0258  0.1837 -0.1588
                                         0.4543 -0.1303 -0.0655 -0.2260 -0.0510
                                        -0.0353
 260. (0.00009) RY (11) C  7            s( 40.64%)p 0.61( 24.80%)d 0.46( 18.56%)
                                                  f 0.39( 16.00%)
 261. (0.00004) RY (12) C  7            s(  1.79%)p24.00( 42.86%)d25.65( 45.82%)
                                                  f 5.34(  9.54%)
 262. (0.00004) RY (13) C  7            s(  8.55%)p 1.27( 10.86%)d 2.49( 21.27%)
                                                  f 6.94( 59.32%)
 263. (0.00001) RY (14) C  7            s( 10.59%)p 1.74( 18.42%)d 2.95( 31.23%)
                                                  f 3.75( 39.76%)
 264. (0.00001) RY (15) C  7            s( 15.06%)p 1.57( 23.63%)d 3.37( 50.68%)
                                                  f 0.71( 10.63%)
 265. (0.00001) RY (16) C  7            s( 15.32%)p 1.20( 18.34%)d 3.50( 53.63%)
                                                  f 0.83( 12.70%)
 266. (0.00000) RY (17) C  7            s(  3.68%)p 6.79( 25.01%)d12.39( 45.65%)
                                                  f 6.96( 25.65%)
 267. (0.00000) RY (18) C  7            s(  1.70%)p14.21( 24.16%)d36.58( 62.19%)
                                                  f 7.03( 11.95%)
 268. (0.00000) RY (19) C  7            s(  8.60%)p 3.10( 26.68%)d 6.68( 57.47%)
                                                  f 0.84(  7.25%)
 269. (0.00000) RY (20) C  7            s(  2.57%)p 2.84(  7.28%)d 7.10( 18.22%)
                                                  f28.04( 71.94%)
 270. (0.00000) RY (21) C  7            s( 71.43%)p 0.04(  2.86%)d 0.05(  3.45%)
                                                  f 0.31( 22.25%)
 271. (0.00000) RY (22) C  7            s(  0.98%)p32.53( 31.98%)d50.44( 49.59%)
                                                  f17.76( 17.46%)
 272. (0.00000) RY (23) C  7            s(  0.70%)p 6.72(  4.73%)d51.37( 36.20%)
                                                  f82.82( 58.36%)
 273. (0.00000) RY (24) C  7            s(  0.69%)p 0.26(  0.18%)d13.48(  9.37%)
                                                  f99.99( 89.76%)
 274. (0.00000) RY (25) C  7            s(  0.75%)p 0.36(  0.27%)d10.38(  7.76%)
                                                  f99.99( 91.23%)
 275. (0.00000) RY (26) C  7            s( 11.90%)p 0.07(  0.87%)d 0.35(  4.20%)
                                                  f 6.98( 83.03%)
 276. (0.00238) RY ( 1) C  8            s(  6.83%)p12.50( 85.43%)d 1.08(  7.38%)
                                                  f 0.05(  0.35%)
                                         0.0000 -0.0021  0.2609  0.0158  0.0055
                                         0.0022 -0.4338 -0.0439 -0.0010  0.0269
                                         0.0413  0.0004 -0.8109 -0.0640 -0.0067
                                        -0.0438  0.1756 -0.1290 -0.0218  0.0700
                                        -0.0341  0.0703 -0.1029 -0.0484 -0.0068
                                         0.0351 -0.0255  0.0050 -0.0225 -0.0081
                                         0.0320
 277. (0.00095) RY ( 2) C  8            s( 23.25%)p 2.60( 60.49%)d 0.67( 15.66%)
                                                  f 0.03(  0.59%)
                                         0.0000 -0.0015  0.4821  0.0027 -0.0094
                                        -0.0017  0.6550  0.0178 -0.0161 -0.2501
                                         0.2945 -0.0018 -0.1596 -0.0240 -0.1329
                                        -0.0122 -0.0701 -0.1227 -0.2543  0.0061
                                        -0.1938 -0.0931 -0.0594 -0.0661 -0.0075
                                         0.0429 -0.0375  0.0222 -0.0192  0.0417
                                        -0.0059
 278. (0.00081) RY ( 3) C  8            s( 21.90%)p 2.77( 60.57%)d 0.77( 16.84%)
                                                  f 0.03(  0.69%)
                                         0.0000 -0.0025  0.4679 -0.0073 -0.0046
                                         0.0112  0.1649 -0.2155  0.0100  0.6798
                                        -0.1679  0.0050  0.1246 -0.1609 -0.0061
                                         0.0822  0.2025  0.0270  0.0478  0.1301
                                         0.2308  0.1014  0.1923 -0.0144  0.0037
                                         0.0319 -0.0217 -0.0407 -0.0307 -0.0530
                                         0.0050
 279. (0.00019) RY ( 4) C  8            s(  7.39%)p 3.21( 23.74%)d 8.69( 64.18%)
                                                  f 0.63(  4.69%)
                                         0.0000 -0.0051  0.2679 -0.0096  0.0445
                                        -0.0325 -0.1722 -0.0888  0.0171 -0.2057
                                        -0.0228  0.0136  0.3060  0.2487 -0.0296
                                         0.1167  0.6585 -0.0131 -0.0029 -0.1233
                                        -0.1749 -0.0522 -0.2831  0.2548 -0.0960
                                        -0.0525  0.0479  0.1003 -0.1212 -0.0574
                                        -0.0677
 280. (0.00012) RY ( 5) C  8            s(  0.75%)p17.39( 13.05%)d99.99( 77.90%)
                                                  f11.06(  8.30%)
                                         0.0000  0.0002 -0.0280  0.0796 -0.0195
                                        -0.0170 -0.2439 -0.0193 -0.0025 -0.0778
                                         0.0679 -0.0008  0.1838 -0.1608  0.2376
                                         0.0315  0.1991 -0.0910 -0.5810  0.1925
                                        -0.2405 -0.0995  0.4543 -0.1577  0.1523
                                         0.0278 -0.1808 -0.0998  0.0498  0.0625
                                         0.1000
 281. (0.00011) RY ( 6) C  8            s(  0.58%)p30.37( 17.72%)d99.99( 73.70%)
                                                  f13.70(  8.00%)
                                         0.0000 -0.0008  0.0621 -0.0402  0.0190
                                        -0.0119 -0.1368  0.0578 -0.0251  0.3589
                                        -0.0974 -0.0071  0.0943  0.0848  0.1054
                                        -0.1715 -0.3397  0.0428 -0.4872  0.0437
                                        -0.1439 -0.0936 -0.5420  0.1291 -0.2042
                                        -0.1214 -0.0628 -0.0506 -0.0838  0.0951
                                         0.0304
 282. (0.00007) RY ( 7) C  8            s(  0.04%)p99.99( 17.03%)d99.99( 80.97%)
                                                  f55.30(  1.96%)
 283. (0.00006) RY ( 8) C  8            s(  0.58%)p89.10( 51.64%)d59.35( 34.40%)
                                                  f23.09( 13.38%)
 284. (0.00003) RY ( 9) C  8            s( 19.79%)p 1.93( 38.09%)d 1.74( 34.36%)
                                                  f 0.39(  7.76%)
 285. (0.00002) RY (10) C  8            s( 10.57%)p 2.97( 31.41%)d 3.16( 33.36%)
                                                  f 2.33( 24.66%)
 286. (0.00001) RY (11) C  8            s(  5.31%)p 8.84( 46.89%)d 5.37( 28.51%)
                                                  f 3.64( 19.30%)
 287. (0.00001) RY (12) C  8            s(  0.75%)p24.59( 18.46%)d66.65( 50.03%)
                                                  f40.97( 30.76%)
 288. (0.00000) RY (13) C  8            s(  2.52%)p32.45( 81.76%)d 3.47(  8.74%)
                                                  f 2.77(  6.98%)
 289. (0.00000) RY (14) C  8            s( 81.08%)p 0.03(  2.45%)d 0.09(  7.00%)
                                                  f 0.12(  9.47%)
 290. (0.00000) RY (15) C  8            s( 10.30%)p 0.21(  2.12%)d 3.98( 40.95%)
                                                  f 4.53( 46.64%)
 291. (0.00000) RY (16) C  8            s( 18.43%)p 0.19(  3.46%)d 1.69( 31.12%)
                                                  f 2.55( 46.99%)
 292. (0.00000) RY (17) C  8            s(  4.37%)p 0.11(  0.47%)d11.58( 50.65%)
                                                  f10.17( 44.50%)
 293. (0.00000) RY (18) C  8            s( 10.25%)p 0.89(  9.11%)d 2.54( 26.02%)
                                                  f 5.33( 54.62%)
 294. (0.00000) RY (19) C  8            s(  3.65%)p 5.25( 19.15%)d 7.06( 25.75%)
                                                  f14.11( 51.45%)
 295. (0.00000) RY (20) C  8            s( 12.46%)p 0.14(  1.70%)d 1.49( 18.56%)
                                                  f 5.40( 67.28%)
 296. (0.00000) RY (21) C  8            s(  0.94%)p 1.29(  1.22%)d58.58( 55.26%)
                                                  f45.13( 42.58%)
 297. (0.00000) RY (22) C  8            s(  1.97%)p 1.38(  2.73%)d25.32( 49.88%)
                                                  f23.05( 45.42%)
 298. (0.00000) RY (23) C  8            s( 38.86%)p 0.03(  0.98%)d 1.31( 50.86%)
                                                  f 0.24(  9.31%)
 299. (0.00000) RY (24) C  8            s( 16.09%)p 0.39(  6.27%)d 1.12( 17.95%)
                                                  f 3.71( 59.69%)
 300. (0.00000) RY (25) C  8            s(  0.12%)p 7.23(  0.84%)d99.99( 51.80%)
                                                  f99.99( 47.25%)
 301. (0.00000) RY (26) C  8            s(  1.31%)p 2.91(  3.81%)d36.26( 47.58%)
                                                  f36.04( 47.29%)
 302. (0.01126) RY ( 1) C  9            s( 16.24%)p 5.10( 82.76%)d 0.04(  0.72%)
                                                  f 0.02(  0.27%)
                                         0.0000  0.0382  0.3933 -0.0789 -0.0024
                                         0.0077  0.1028  0.0108  0.0096  0.2055
                                         0.0147 -0.0530 -0.8779 -0.0283  0.0106
                                        -0.0066 -0.0034 -0.0101 -0.0192 -0.0144
                                        -0.0061  0.0051  0.0717  0.0343  0.0425
                                        -0.0160 -0.0260 -0.0011  0.0011 -0.0008
                                        -0.0016
 303. (0.00366) RY ( 2) C  9            s(  2.54%)p25.40( 64.61%)d12.68( 32.24%)
                                                  f 0.24(  0.61%)
                                         0.0000  0.0021  0.1262  0.0972 -0.0069
                                         0.0193  0.6684 -0.2634 -0.0043 -0.3383
                                         0.1127 -0.0047  0.0370  0.0333  0.0817
                                        -0.0220 -0.4532  0.1887  0.2407 -0.0603
                                         0.0952 -0.0401 -0.0123 -0.0426 -0.0139
                                         0.0588 -0.0286 -0.0179 -0.0281  0.0040
                                        -0.0222
 304. (0.00326) RY ( 3) C  9            s(  0.10%)p16.62(  1.66%)d99.99( 97.82%)
                                                  f 4.22(  0.42%)
                                         0.0000 -0.0008  0.0277  0.0145  0.0040
                                        -0.0141 -0.0083  0.0161 -0.0226 -0.0973
                                        -0.0407 -0.0079  0.0031 -0.0657 -0.1373
                                        -0.0368  0.4379  0.0827  0.7190  0.1542
                                         0.2001  0.0366  0.4092  0.0994  0.0046
                                        -0.0077  0.0089 -0.0288 -0.0100 -0.0555
                                        -0.0058
 305. (0.00154) RY ( 4) C  9            s( 11.32%)p 4.31( 48.76%)d 3.35( 37.94%)
                                                  f 0.17(  1.98%)
                                         0.0000 -0.0037  0.3346 -0.0354  0.0040
                                         0.0240 -0.5868 -0.3421 -0.0032  0.0803
                                         0.0794 -0.0257  0.1102 -0.0108  0.0208
                                         0.0887 -0.3913  0.1431  0.2154 -0.1570
                                         0.1107 -0.1524 -0.0251  0.3005  0.0364
                                         0.0888 -0.0851 -0.0229 -0.0327 -0.0232
                                         0.0346
 306. (0.00100) RY ( 5) C  9            s( 44.85%)p 0.46( 20.80%)d 0.76( 33.89%)
                                                  f 0.01(  0.45%)
                                         0.0000 -0.0028  0.6681  0.0445 -0.0138
                                        -0.0043  0.2122  0.1992  0.0152 -0.1494
                                        -0.0750 -0.0376  0.2965 -0.0764 -0.1106
                                         0.2158  0.2630 -0.2354 -0.1490  0.0059
                                        -0.0459 -0.0910 -0.1457  0.3188  0.0305
                                        -0.0464 -0.0259  0.0242 -0.0127  0.0021
                                        -0.0023
 307. (0.00033) RY ( 6) C  9            s(  5.17%)p14.27( 73.84%)d 3.73( 19.28%)
                                                  f 0.33(  1.71%)
                                         0.0000  0.0017 -0.1379  0.1808  0.0022
                                        -0.0018  0.2243  0.3192 -0.0116  0.5927
                                         0.4140 -0.0054  0.1235 -0.2192  0.1795
                                         0.0837 -0.1018 -0.0582  0.0939 -0.1028
                                         0.1421 -0.1945  0.1088  0.2250 -0.0345
                                         0.0098 -0.0897  0.0172 -0.0245  0.0700
                                         0.0441
 308. (0.00028) RY ( 7) C  9            s( 13.36%)p 2.90( 38.70%)d 3.42( 45.68%)
                                                  f 0.17(  2.26%)
                                         0.0000 -0.0042  0.3298  0.1565 -0.0175
                                        -0.0018  0.0125  0.0080 -0.0042  0.3694
                                         0.1327 -0.0088  0.1573  0.4560 -0.1748
                                        -0.2953  0.1430  0.2080  0.1107  0.0170
                                         0.1079  0.0372 -0.2799 -0.4140 -0.1124
                                         0.0631  0.0172  0.0025  0.0279  0.0650
                                         0.0266
 309. (0.00020) RY ( 8) C  9            s( 51.65%)p 0.21( 10.61%)d 0.54( 27.89%)
                                                  f 0.19(  9.84%)
                                         0.0000  0.0014 -0.0416  0.7175  0.0013
                                        -0.0040 -0.1191  0.0712  0.0098 -0.1500
                                        -0.1065 -0.0028 -0.1542 -0.1707  0.0483
                                         0.2157  0.1522  0.3569 -0.0149 -0.1225
                                        -0.1827 -0.1158 -0.1225 -0.0502 -0.1906
                                         0.1604 -0.0092  0.0360 -0.1534 -0.0903
                                         0.0578
 310. (0.00019) RY ( 9) C  9            s(  0.32%)p12.37(  3.90%)d99.99( 93.63%)
                                                  f 6.80(  2.14%)
                                         0.0000 -0.0027  0.0335  0.0447 -0.0050
                                        -0.0028 -0.0440 -0.1221  0.0011 -0.1361
                                        -0.0325 -0.0020 -0.0285 -0.0427  0.4983
                                        -0.1871  0.2387  0.0183 -0.2609  0.0747
                                         0.7031 -0.1543 -0.0624 -0.0008  0.0065
                                         0.0044  0.0637 -0.0475 -0.1178 -0.0323
                                         0.0116
 311. (0.00014) RY (10) C  9            s(  5.86%)p 2.75( 16.14%)d11.55( 67.67%)
                                                  f 1.76( 10.33%)
                                         0.0000  0.0060 -0.1651  0.1753  0.0239
                                         0.0081 -0.0099 -0.2583 -0.0037  0.0412
                                         0.0915 -0.0023 -0.1369  0.2563  0.0254
                                         0.2982 -0.0070 -0.5114  0.2327  0.3623
                                         0.0186 -0.1247 -0.3436  0.0789 -0.1995
                                        -0.0624  0.1597  0.0887 -0.1016 -0.0195
                                        -0.1246
 312. (0.00009) RY (11) C  9            s( 12.09%)p 2.46( 29.76%)d 3.49( 42.19%)
                                                  f 1.32( 15.96%)
 313. (0.00007) RY (12) C  9            s(  2.72%)p19.69( 53.62%)d13.41( 36.52%)
                                                  f 2.62(  7.13%)
 314. (0.00006) RY (13) C  9            s(  0.27%)p13.63(  3.67%)d99.99( 79.83%)
                                                  f60.30( 16.23%)
 315. (0.00003) RY (14) C  9            s(  1.83%)p 2.98(  5.47%)d39.12( 71.68%)
                                                  f11.47( 21.02%)
 316. (0.00002) RY (15) C  9            s(  4.30%)p 5.30( 22.77%)d13.87( 59.63%)
                                                  f 3.09( 13.30%)
 317. (0.00001) RY (16) C  9            s(  1.25%)p 3.31(  4.13%)d31.02( 38.71%)
                                                  f44.81( 55.91%)
 318. (0.00001) RY (17) C  9            s(  0.34%)p35.25( 11.81%)d99.99( 38.70%)
                                                  f99.99( 49.15%)
 319. (0.00000) RY (18) C  9            s(  4.01%)p16.33( 65.39%)d 1.66(  6.65%)
                                                  f 5.98( 23.95%)
 320. (0.00000) RY (19) C  9            s(  0.05%)p99.99( 22.05%)d29.40(  1.57%)
                                                  f99.99( 76.33%)
 321. (0.00000) RY (20) C  9            s( 19.94%)p 0.82( 16.34%)d 1.18( 23.60%)
                                                  f 2.01( 40.12%)
 322. (0.00000) RY (21) C  9            s( 30.58%)p 0.01(  0.44%)d 0.26(  8.06%)
                                                  f 1.99( 60.92%)
 323. (0.00000) RY (22) C  9            s(  6.01%)p 0.17(  1.00%)d13.25( 79.56%)
                                                  f 2.24( 13.44%)
 324. (0.00000) RY (23) C  9            s(  0.03%)p 9.33(  0.24%)d99.99( 10.26%)
                                                  f99.99( 89.47%)
 325. (0.00000) RY (24) C  9            s(  9.09%)p 0.07(  0.63%)d 1.62( 14.72%)
                                                  f 8.32( 75.56%)
 326. (0.00000) RY (25) C  9            s( 18.43%)p 0.04(  0.75%)d 0.90( 16.66%)
                                                  f 3.48( 64.16%)
 327. (0.00000) RY (26) C  9            s( 37.61%)p 0.02(  0.74%)d 0.38( 14.45%)
                                                  f 1.25( 47.19%)
 328. (0.00251) RY ( 1) O 10            s(  0.02%)p99.99( 98.28%)d99.99(  1.69%)
                                                  f 0.72(  0.01%)
                                         0.0000  0.0008  0.0106  0.0068  0.0003
                                         0.0009  0.3317  0.0116 -0.0005  0.8982
                                         0.0470  0.0001  0.2522  0.0070  0.0189
                                         0.0153 -0.0274 -0.0269 -0.0529 -0.0911
                                        -0.0338 -0.0148 -0.0237 -0.0428 -0.0070
                                        -0.0012 -0.0062 -0.0028  0.0039  0.0009
                                         0.0005
 329. (0.00148) RY ( 2) O 10            s(  0.11%)p99.99( 96.53%)d32.00(  3.36%)
                                                  f 0.03(  0.00%)
                                         0.0000  0.0019  0.0266 -0.0183 -0.0024
                                        -0.0106  0.9113  0.1265  0.0051 -0.3407
                                        -0.0432  0.0008  0.0212 -0.0192 -0.0095
                                         0.0299 -0.0050 -0.1650 -0.0019  0.0608
                                         0.0172  0.0278 -0.0251  0.0037 -0.0047
                                         0.0016  0.0011  0.0009 -0.0016 -0.0001
                                        -0.0011
 330. (0.00024) RY ( 3) O 10            s( 82.04%)p 0.13( 10.91%)d 0.08(  6.68%)
                                                  f 0.00(  0.37%)
                                         0.0000  0.0019  0.9047  0.0421 -0.0065
                                         0.0032 -0.0396 -0.0539 -0.0008 -0.0559
                                         0.0767 -0.0072  0.2123 -0.2246 -0.1478
                                         0.0257 -0.1311  0.0345 -0.0608 -0.0140
                                         0.1137 -0.0293  0.0893  0.0159  0.0385
                                         0.0053 -0.0148 -0.0302  0.0310  0.0100
                                         0.0059
 331. (0.00007) RY ( 4) O 10            s( 12.21%)p 1.29( 15.70%)d 5.75( 70.26%)
                                                  f 0.15(  1.83%)
 332. (0.00006) RY ( 5) O 10            s(  0.12%)p99.99( 16.51%)d99.99( 82.83%)
                                                  f 4.40(  0.54%)
 333. (0.00004) RY ( 6) O 10            s(  1.90%)p 9.94( 18.94%)d40.97( 78.01%)
                                                  f 0.60(  1.15%)
 334. (0.00002) RY ( 7) O 10            s( 11.97%)p 3.40( 40.71%)d 3.86( 46.23%)
                                                  f 0.09(  1.10%)
 335. (0.00002) RY ( 8) O 10            s( 17.42%)p 2.87( 50.08%)d 1.74( 30.36%)
                                                  f 0.12(  2.14%)
 336. (0.00001) RY ( 9) O 10            s(  3.30%)p14.74( 48.62%)d10.66( 35.15%)
                                                  f 3.92( 12.94%)
 337. (0.00000) RY (10) O 10            s(  5.86%)p 8.06( 47.29%)d 6.87( 40.27%)
                                                  f 1.12(  6.58%)
 338. (0.00000) RY (11) O 10            s( 14.87%)p 1.19( 17.64%)d 4.02( 59.74%)
                                                  f 0.52(  7.76%)
 339. (0.00000) RY (12) O 10            s( 57.33%)p 0.02(  1.16%)d 0.51( 29.43%)
                                                  f 0.21( 12.08%)
 340. (0.00000) RY (13) O 10            s(  3.51%)p 1.28(  4.48%)d 5.87( 20.59%)
                                                  f20.37( 71.42%)
 341. (0.00000) RY (14) O 10            s(  6.94%)p 6.26( 43.41%)d 4.20( 29.11%)
                                                  f 2.96( 20.54%)
 342. (0.00000) RY (15) O 10            s( 15.10%)p 1.71( 25.89%)d 3.63( 54.84%)
                                                  f 0.28(  4.17%)
 343. (0.00000) RY (16) O 10            s( 20.00%)p 0.84( 16.76%)d 2.83( 56.57%)
                                                  f 0.33(  6.68%)
 344. (0.00000) RY (17) O 10            s(  8.02%)p 0.42(  3.37%)d 5.29( 42.45%)
                                                  f 5.76( 46.17%)
 345. (0.00000) RY (18) O 10            s(  0.03%)p36.70(  1.22%)d99.99( 80.26%)
                                                  f99.99( 18.48%)
 346. (0.00000) RY (19) O 10            s(  8.15%)p 3.12( 25.47%)d 4.55( 37.07%)
                                                  f 3.60( 29.31%)
 347. (0.00000) RY (20) O 10            s(  8.33%)p 0.16(  1.31%)d 1.48( 12.33%)
                                                  f 9.36( 78.02%)
 348. (0.00000) RY (21) O 10            s(  2.62%)p 1.23(  3.24%)d 2.07(  5.43%)
                                                  f33.80( 88.71%)
 349. (0.00000) RY (22) O 10            s(  0.59%)p 0.44(  0.26%)d50.29( 29.57%)
                                                  f99.99( 69.58%)
 350. (0.00000) RY (23) O 10            s( 10.22%)p 0.14(  1.44%)d 2.64( 27.01%)
                                                  f 6.00( 61.33%)
 351. (0.00000) RY (24) O 10            s(  0.66%)p 0.90(  0.60%)d30.39( 20.15%)
                                                  f99.99( 78.59%)
 352. (0.00000) RY (25) O 10            s(  6.16%)p 0.07(  0.42%)d 8.52( 52.48%)
                                                  f 6.65( 40.94%)
 353. (0.00000) RY (26) O 10            s(  2.62%)p 4.06( 10.65%)d17.99( 47.18%)
                                                  f15.08( 39.54%)
 354. (0.00602) RY ( 1) C 11            s(  1.83%)p52.22( 95.41%)d 1.42(  2.59%)
                                                  f 0.09(  0.17%)
                                         0.0000  0.0040  0.1101 -0.0782 -0.0035
                                        -0.0034  0.3733 -0.0163 -0.0051  0.5837
                                        -0.0007 -0.0044 -0.6882  0.0099  0.0100
                                         0.1119  0.0030 -0.0366  0.0160 -0.0221
                                        -0.0413 -0.0179 -0.0227  0.0931 -0.0121
                                         0.0024 -0.0026  0.0091 -0.0197  0.0299
                                         0.0129
 355. (0.00357) RY ( 2) C 11            s(  0.36%)p99.99( 92.12%)d18.69(  6.73%)
                                                  f 2.18(  0.79%)
                                         0.0000 -0.0052  0.0595  0.0057  0.0026
                                         0.0048 -0.8692  0.0591  0.0005  0.0768
                                         0.0174  0.0030 -0.3874  0.0761  0.0437
                                         0.0526 -0.0367 -0.1942  0.0256  0.1047
                                         0.0782  0.0354 -0.0679  0.0027  0.0086
                                        -0.0640  0.0218  0.0185  0.0389 -0.0348
                                        -0.0125
 356. (0.00291) RY ( 3) C 11            s(  0.69%)p99.99( 93.07%)d 8.08(  5.54%)
                                                  f 1.03(  0.71%)
                                         0.0000 -0.0085  0.0486  0.0663  0.0054
                                        -0.0035 -0.1451  0.1423 -0.0096  0.7629
                                         0.0010  0.0026  0.5526 -0.0438 -0.0886
                                        -0.0496 -0.0546 -0.0965  0.0390  0.1095
                                        -0.0858  0.0748  0.0353 -0.0713  0.0067
                                        -0.0331 -0.0001  0.0282  0.0145  0.0701
                                        -0.0036
 357. (0.00069) RY ( 4) C 11            s( 53.11%)p 0.19( 10.06%)d 0.62( 32.86%)
                                                  f 0.07(  3.98%)
                                         0.0000 -0.0001  0.7274 -0.0441 -0.0069
                                         0.0082 -0.1135 -0.1966 -0.0060  0.0108
                                        -0.1461  0.0108  0.1060  0.1271 -0.0181
                                         0.0544  0.3751  0.2496 -0.1983 -0.1265
                                        -0.1413 -0.1199 -0.0838  0.1600  0.1015
                                         0.1103 -0.0678 -0.0998  0.0365  0.0251
                                         0.0278
 358. (0.00054) RY ( 5) C 11            s( 12.25%)p 2.68( 32.78%)d 3.58( 43.87%)
                                                  f 0.91( 11.11%)
                                         0.0000  0.0003  0.3056  0.1690  0.0230
                                         0.0075  0.1945  0.4149 -0.0034 -0.1106
                                         0.1899  0.0132  0.0166  0.2626 -0.0237
                                         0.0082 -0.1112 -0.1903  0.0861  0.1214
                                         0.2235  0.1198 -0.5216 -0.1759  0.1993
                                        -0.0224 -0.0542 -0.0111  0.1460 -0.0052
                                         0.2156
 359. (0.00042) RY ( 6) C 11            s(  2.40%)p 7.58( 18.21%)d29.57( 71.02%)
                                                  f 3.48(  8.36%)
                                         0.0000  0.0079  0.1542  0.0059 -0.0120
                                         0.0109 -0.0025  0.0928  0.0048 -0.0507
                                         0.2735 -0.0126  0.0222 -0.3088  0.3668
                                         0.2833 -0.2772 -0.0522 -0.4759 -0.0364
                                        -0.3371  0.2659  0.0315 -0.0523 -0.0178
                                        -0.0048  0.1172 -0.0354 -0.1671 -0.1344
                                         0.1495
 360. (0.00030) RY ( 7) C 11            s(  8.93%)p 5.48( 48.87%)d 4.26( 38.06%)
                                                  f 0.46(  4.14%)
                                         0.0000  0.0061  0.0274  0.2969 -0.0174
                                        -0.0003  0.1013 -0.4612  0.0032 -0.0138
                                        -0.4306  0.0006  0.0709  0.2741  0.1689
                                         0.0577 -0.2046 -0.3345 -0.1046  0.3400
                                         0.0618  0.1408 -0.0429  0.2074 -0.0736
                                         0.0363  0.0798  0.0952 -0.0804 -0.0552
                                         0.0985
 361. (0.00027) RY ( 8) C 11            s( 19.27%)p 0.54( 10.45%)d 3.45( 66.39%)
                                                  f 0.20(  3.89%)
                                         0.0000 -0.0021  0.2846  0.3341 -0.0087
                                        -0.0015  0.0063 -0.1806 -0.0035 -0.0759
                                        -0.0493 -0.0021 -0.0460 -0.2481 -0.2592
                                         0.1187 -0.0477 -0.3087  0.3675 -0.4083
                                        -0.0063  0.1522  0.2521 -0.3106 -0.0717
                                        -0.0512  0.0004 -0.0707 -0.0793  0.0502
                                         0.1315
 362. (0.00024) RY ( 9) C 11            s(  4.95%)p 2.38( 11.75%)d16.51( 81.65%)
                                                  f 0.33(  1.65%)
                                         0.0000 -0.0106 -0.0449  0.2171  0.0138
                                        -0.0101 -0.0588 -0.0201 -0.0070 -0.0290
                                        -0.1879  0.0017 -0.1260 -0.2479 -0.5578
                                        -0.1508 -0.2715  0.4035 -0.0906  0.1449
                                        -0.2094  0.2848 -0.2764  0.1247  0.0812
                                        -0.0259  0.0306 -0.0863 -0.0108 -0.0236
                                        -0.0145
 363. (0.00014) RY (10) C 11            s(  1.05%)p14.82( 15.53%)d72.39( 75.86%)
                                                  f 7.22(  7.56%)
                                         0.0000 -0.0079 -0.0252  0.0989  0.0017
                                         0.0016 -0.0040 -0.1363  0.0090  0.1145
                                        -0.0377  0.0095  0.0292 -0.3481  0.1894
                                         0.1173  0.2057  0.2059 -0.1081 -0.0974
                                         0.6736  0.3673 -0.1155 -0.0322  0.0481
                                         0.0841  0.0182  0.1042  0.1160 -0.1037
                                        -0.1756
 364. (0.00012) RY (11) C 11            s( 29.83%)p 0.69( 20.45%)d 1.24( 37.11%)
                                                  f 0.42( 12.61%)
                                         0.0000  0.0043  0.1437  0.5250 -0.0453
                                        -0.0021  0.0134  0.3965 -0.0009 -0.0423
                                         0.1729 -0.0027 -0.0266  0.1210  0.0253
                                         0.0036 -0.0094  0.1579  0.0445  0.0021
                                         0.0936 -0.0133  0.3372  0.4699 -0.2579
                                         0.0082  0.0384  0.1550 -0.0782  0.0005
                                        -0.1671
 365. (0.00009) RY (12) C 11            s(  6.65%)p 3.95( 26.27%)d 8.88( 58.99%)
                                                  f 1.22(  8.09%)
 366. (0.00007) RY (13) C 11            s( 24.38%)p 0.37(  8.99%)d 1.57( 38.29%)
                                                  f 1.16( 28.33%)
 367. (0.00004) RY (14) C 11            s(  2.52%)p 3.66(  9.25%)d23.19( 58.52%)
                                                  f11.77( 29.71%)
 368. (0.00004) RY (15) C 11            s(  1.16%)p24.38( 28.23%)d27.68( 32.06%)
                                                  f33.29( 38.55%)
 369. (0.00002) RY (16) C 11            s(  3.49%)p 4.47( 15.60%)d18.02( 62.88%)
                                                  f 5.17( 18.03%)
 370. (0.00001) RY (17) C 11            s(  2.30%)p 1.14(  2.63%)d12.90( 29.71%)
                                                  f28.39( 65.36%)
 371. (0.00001) RY (18) C 11            s(  7.06%)p 0.40(  2.80%)d 9.04( 63.89%)
                                                  f 3.72( 26.25%)
 372. (0.00001) RY (19) C 11            s( 11.77%)p 1.21( 14.25%)d 2.06( 24.30%)
                                                  f 4.22( 49.68%)
 373. (0.00000) RY (20) C 11            s(  5.00%)p 6.08( 30.35%)d 7.20( 35.95%)
                                                  f 5.75( 28.70%)
 374. (0.00000) RY (21) C 11            s(  8.30%)p 0.01(  0.09%)d 8.73( 72.41%)
                                                  f 2.32( 19.20%)
 375. (0.00000) RY (22) C 11            s( 21.20%)p 0.02(  0.35%)d 0.43(  9.15%)
                                                  f 3.27( 69.30%)
 376. (0.00000) RY (23) C 11            s(  1.87%)p 1.91(  3.56%)d 8.43( 15.73%)
                                                  f42.26( 78.84%)
 377. (0.00000) RY (24) C 11            s(  1.12%)p 3.48(  3.89%)d12.12( 13.58%)
                                                  f72.69( 81.41%)
 378. (0.00000) RY (25) C 11            s( 13.80%)p 0.25(  3.42%)d 0.78( 10.75%)
                                                  f 5.22( 72.03%)
 379. (0.00000) RY (26) C 11            s( 54.89%)p 0.03(  1.90%)d 0.22( 11.84%)
                                                  f 0.57( 31.37%)
 380. (0.00593) RY ( 1) C 12            s( 55.91%)p 0.57( 31.60%)d 0.22( 12.32%)
                                                  f 0.00(  0.17%)
                                         0.0000  0.0218  0.7466 -0.0349 -0.0096
                                         0.0156  0.4314  0.0099  0.0498  0.0748
                                        -0.1406 -0.0345 -0.3157  0.0298  0.0650
                                         0.1096  0.0921 -0.0828 -0.1110  0.0386
                                        -0.2318  0.1372  0.0279  0.0667 -0.0264
                                        -0.0063 -0.0165  0.0134  0.0212  0.0065
                                        -0.0035
 381. (0.00323) RY ( 2) C 12            s(  0.15%)p99.99( 93.82%)d36.78(  5.45%)
                                                  f 3.89(  0.58%)
                                         0.0000 -0.0218  0.0223 -0.0171  0.0147
                                        -0.0226  0.3019  0.0714  0.0021 -0.7707
                                        -0.0387  0.0029  0.4956 -0.0189  0.0074
                                         0.0661  0.0330 -0.1342 -0.0374  0.0644
                                        -0.0815  0.1004 -0.0575  0.0738  0.0227
                                        -0.0050  0.0256 -0.0292 -0.0585  0.0137
                                         0.0106
 382. (0.00162) RY ( 3) C 12            s(  3.05%)p27.16( 82.75%)d 4.24( 12.92%)
                                                  f 0.42(  1.29%)
                                         0.0000  0.0054  0.1732 -0.0097 -0.0183
                                        -0.0038  0.2258  0.0797 -0.0008  0.5172
                                         0.1281 -0.0302  0.6793  0.1544  0.1495
                                         0.0569  0.0612 -0.0376  0.0125  0.0319
                                         0.1749 -0.1599 -0.2024  0.0102 -0.0646
                                        -0.0592  0.0037  0.0529  0.0034  0.0011
                                        -0.0485
 383. (0.00107) RY ( 4) C 12            s( 26.12%)p 2.34( 61.12%)d 0.43( 11.35%)
                                                  f 0.05(  1.41%)
                                         0.0000 -0.0092  0.5014 -0.0984 -0.0020
                                         0.0116 -0.7031 -0.1813  0.0062 -0.0758
                                        -0.1266 -0.0036  0.2428 -0.0556 -0.1869
                                         0.0672 -0.0917 -0.1647  0.1746  0.0543
                                         0.0021  0.0500 -0.0061  0.0505 -0.0318
                                        -0.0514  0.0513  0.0607 -0.0280 -0.0472
                                        -0.0329
 384. (0.00044) RY ( 5) C 12            s(  1.28%)p13.43( 17.16%)d62.06( 79.26%)
                                                  f 1.81(  2.31%)
                                         0.0000 -0.0110  0.1122 -0.0063  0.0052
                                        -0.0219 -0.2798  0.0985 -0.0053 -0.1404
                                         0.2097 -0.0006 -0.1342  0.0368  0.5566
                                        -0.2173  0.0842 -0.0767 -0.3866  0.0548
                                         0.1301  0.1197 -0.4565 -0.1745 -0.0378
                                         0.0093  0.0137 -0.0355 -0.0479  0.1190
                                         0.0605
 385. (0.00029) RY ( 6) C 12            s( 20.78%)p 1.20( 25.02%)d 2.17( 45.16%)
                                                  f 0.44(  9.04%)
                                         0.0000  0.0090 -0.1916  0.4114 -0.0413
                                         0.0037  0.0594 -0.4734  0.0020  0.0213
                                        -0.0837 -0.0032 -0.1193  0.0297  0.1695
                                         0.2634 -0.0926 -0.4813  0.0214  0.0902
                                        -0.0205 -0.0721 -0.2028  0.2407 -0.0745
                                        -0.2075  0.0538  0.0844  0.0880  0.0316
                                        -0.1517
 386. (0.00020) RY ( 7) C 12            s( 10.08%)p 4.45( 44.79%)d 4.32( 43.55%)
                                                  f 0.16(  1.59%)
                                         0.0000  0.0080 -0.0184  0.3165 -0.0129
                                        -0.0079 -0.1537  0.0226  0.0047 -0.0521
                                        -0.5304  0.0040  0.0946  0.3614  0.0288
                                         0.0714  0.2723  0.2750 -0.1867 -0.3485
                                        -0.2393 -0.2010 -0.1038 -0.1228 -0.0470
                                         0.0644  0.0028  0.0538  0.0758 -0.0295
                                        -0.0041
 387. (0.00015) RY ( 8) C 12            s(  2.51%)p 8.56( 21.47%)d26.19( 65.65%)
                                                  f 4.14( 10.38%)
                                         0.0000 -0.0067  0.0569  0.1467 -0.0162
                                         0.0100  0.1620 -0.3333  0.0027 -0.0185
                                        -0.0346 -0.0074  0.0123  0.2747 -0.2225
                                        -0.3590 -0.2466  0.0099  0.2432  0.2373
                                        -0.0392  0.0907 -0.2582 -0.4747 -0.0043
                                         0.2795 -0.1027 -0.0845  0.0526  0.0529
                                         0.0490
 388. (0.00010) RY ( 9) C 12            s(  6.83%)p 1.36(  9.30%)d11.64( 79.50%)
                                                  f 0.64(  4.37%)
 389. (0.00006) RY (10) C 12            s(  8.30%)p 3.06( 25.36%)d 5.58( 46.31%)
                                                  f 2.41( 20.03%)
 390. (0.00005) RY (11) C 12            s(  1.87%)p21.81( 40.89%)d25.39( 47.59%)
                                                  f 5.14(  9.64%)
 391. (0.00005) RY (12) C 12            s(  2.66%)p 2.34(  6.24%)d28.37( 75.57%)
                                                  f 5.83( 15.52%)
 392. (0.00002) RY (13) C 12            s( 36.61%)p 0.03(  1.27%)d 1.24( 45.43%)
                                                  f 0.46( 16.70%)
 393. (0.00001) RY (14) C 12            s(  6.25%)p 5.56( 34.74%)d 5.59( 34.94%)
                                                  f 3.85( 24.07%)
 394. (0.00001) RY (15) C 12            s(  6.75%)p 7.57( 51.12%)d 4.06( 27.43%)
                                                  f 2.18( 14.69%)
 395. (0.00001) RY (16) C 12            s(  8.29%)p 1.79( 14.81%)d 3.51( 29.11%)
                                                  f 5.76( 47.80%)
 396. (0.00000) RY (17) C 12            s(  0.32%)p27.79(  8.80%)d99.99( 63.40%)
                                                  f86.75( 27.48%)
 397. (0.00000) RY (18) C 12            s(  4.08%)p 3.20( 13.05%)d 7.42( 30.28%)
                                                  f12.89( 52.59%)
 398. (0.00000) RY (19) C 12            s(  0.64%)p 0.34(  0.22%)d38.39( 24.54%)
                                                  f99.99( 74.61%)
 399. (0.00000) RY (20) C 12            s( 68.03%)p 0.07(  4.62%)d 0.08(  5.50%)
                                                  f 0.32( 21.84%)
 400. (0.00000) RY (21) C 12            s(  3.79%)p 0.23(  0.87%)d 3.63( 13.78%)
                                                  f21.50( 81.56%)
 401. (0.00000) RY (22) C 12            s(  0.32%)p 2.59(  0.84%)d99.99( 49.48%)
                                                  f99.99( 49.36%)
 402. (0.00000) RY (23) C 12            s(  2.10%)p 0.95(  1.98%)d23.37( 48.98%)
                                                  f22.39( 46.94%)
 403. (0.00000) RY (24) C 12            s(  4.91%)p 0.43(  2.11%)d 5.21( 25.59%)
                                                  f13.74( 67.39%)
 404. (0.00000) RY (25) C 12            s(  3.75%)p 1.55(  5.82%)d17.56( 65.84%)
                                                  f 6.56( 24.60%)
 405. (0.00000) RY (26) C 12            s( 14.52%)p 0.06(  0.87%)d 0.74( 10.70%)
                                                  f 5.09( 73.91%)
 406. (0.00361) RY ( 1) C 13            s(  2.36%)p35.93( 84.89%)d 5.30( 12.52%)
                                                  f 0.10(  0.23%)
                                         0.0000 -0.0012  0.1535  0.0068  0.0043
                                         0.0044 -0.8075  0.0803 -0.0089  0.4290
                                        -0.0256  0.0108 -0.0616  0.0407 -0.0065
                                        -0.0747  0.0317 -0.2993  0.0159 -0.1421
                                         0.0270 -0.0472 -0.0384 -0.0640 -0.0155
                                        -0.0176  0.0220  0.0155  0.0219  0.0009
                                         0.0229
 407. (0.00226) RY ( 2) C 13            s(  5.24%)p16.41( 85.91%)d 1.56(  8.19%)
                                                  f 0.13(  0.67%)
                                         0.0000 -0.0046  0.2240  0.0461  0.0059
                                         0.0044  0.1612  0.0204 -0.0020  0.1684
                                         0.0058 -0.0063 -0.8960 -0.0383  0.0563
                                        -0.0904 -0.0655  0.0773  0.0182  0.1151
                                        -0.0252  0.0696  0.0595 -0.1942  0.0137
                                         0.0572 -0.0269 -0.0437 -0.0040  0.0046
                                        -0.0230
 408. (0.00163) RY ( 3) C 13            s(  0.13%)p99.99( 84.78%)d99.99( 13.90%)
                                                  f 9.07(  1.19%)
                                         0.0000  0.0011  0.0316  0.0176  0.0007
                                        -0.0082  0.4295  0.1032 -0.0105  0.7663
                                         0.1234 -0.0057  0.2121  0.0714 -0.0701
                                         0.0333  0.0286 -0.2101  0.0174  0.1652
                                        -0.1248  0.1642  0.0200  0.1323  0.0424
                                         0.0362  0.0317  0.0670 -0.0099  0.0548
                                        -0.0126
 409. (0.00062) RY ( 4) C 13            s(  7.08%)p 0.61(  4.28%)d12.19( 86.30%)
                                                  f 0.33(  2.34%)
                                         0.0000  0.0012  0.2661 -0.0005 -0.0026
                                         0.0050  0.0120 -0.1075  0.0042  0.0716
                                         0.0301  0.0020  0.0334  0.1547  0.3903
                                        -0.0618 -0.3039  0.1026 -0.5186  0.1473
                                         0.1646 -0.2882 -0.3447  0.2905 -0.0080
                                        -0.0025 -0.0959 -0.0109 -0.0309  0.1082
                                         0.0364
 410. (0.00056) RY ( 5) C 13            s( 37.42%)p 0.13(  4.69%)d 1.45( 54.11%)
                                                  f 0.10(  3.78%)
                                         0.0000  0.0053  0.6088 -0.0582 -0.0118
                                         0.0011 -0.0620 -0.1514 -0.0048 -0.0216
                                         0.0237 -0.0007  0.0723  0.1176 -0.0686
                                         0.4038 -0.0768  0.2449  0.4633 -0.0226
                                        -0.1252 -0.0390  0.0642  0.2665  0.0725
                                         0.1237 -0.0959 -0.0189 -0.0327 -0.0693
                                         0.0431
 411. (0.00039) RY ( 6) C 13            s( 15.51%)p 1.63( 25.30%)d 3.20( 49.59%)
                                                  f 0.62(  9.59%)
                                         0.0000  0.0021  0.3853  0.0807 -0.0134
                                        -0.0037 -0.0458  0.2670 -0.0018 -0.0428
                                        -0.0599  0.0089  0.3162 -0.2723 -0.0699
                                        -0.2787 -0.0966  0.2155 -0.0561  0.2800
                                         0.0331  0.2594 -0.1105 -0.4421  0.0294
                                         0.2451 -0.0467 -0.1442  0.0721  0.0548
                                         0.0618
 412. (0.00022) RY ( 7) C 13            s(  0.16%)p48.39(  7.73%)d99.99( 74.79%)
                                                  f99.99( 17.32%)
                                         0.0000 -0.0004  0.0197  0.0343 -0.0056
                                         0.0030  0.0248  0.1488  0.0130  0.1161
                                         0.1955  0.0036  0.0422 -0.0298  0.3310
                                         0.0573  0.2386  0.1695  0.1255 -0.0675
                                         0.6906  0.0927  0.2076  0.0208  0.0778
                                        -0.1452  0.1176 -0.2733 -0.1766 -0.1524
                                         0.0558
 413. (0.00018) RY ( 8) C 13            s(  7.65%)p 3.42( 26.14%)d 6.96( 53.26%)
                                                  f 1.69( 12.95%)
                                         0.0000 -0.0092 -0.0035  0.2760  0.0142
                                        -0.0119 -0.1092  0.4016 -0.0020  0.0779
                                        -0.1373  0.0045 -0.0260 -0.2500 -0.1830
                                        -0.0214 -0.1417  0.3923 -0.2175 -0.0889
                                        -0.0944 -0.0075  0.3366  0.3836 -0.0558
                                        -0.1766  0.0290  0.1537 -0.0792 -0.0072
                                        -0.2538
 414. (0.00011) RY ( 9) C 13            s( 23.97%)p 0.66( 15.77%)d 1.62( 38.82%)
                                                  f 0.89( 21.44%)
                                         0.0000 -0.0036 -0.0119  0.4887 -0.0264
                                         0.0077  0.0615  0.0205 -0.0021 -0.0405
                                        -0.0016 -0.0086 -0.0502  0.3863 -0.4129
                                        -0.2896  0.0848  0.0070  0.0422 -0.1638
                                         0.2118 -0.0520 -0.1188  0.1905  0.2399
                                         0.1449 -0.1628 -0.1836  0.2250  0.0355
                                         0.1542
 415. (0.00007) RY (10) C 13            s( 13.94%)p 0.89( 12.46%)d 4.50( 62.70%)
                                                  f 0.78( 10.90%)
 416. (0.00005) RY (11) C 13            s(  2.67%)p 8.27( 22.12%)d 9.47( 25.31%)
                                                  f18.66( 49.90%)
 417. (0.00004) RY (12) C 13            s(  2.23%)p 9.65( 21.50%)d33.07( 73.70%)
                                                  f 1.15(  2.57%)
 418. (0.00004) RY (13) C 13            s(  5.00%)p 4.07( 20.38%)d 7.50( 37.52%)
                                                  f 7.41( 37.10%)
 419. (0.00003) RY (14) C 13            s(  4.32%)p 3.13( 13.50%)d16.01( 69.10%)
                                                  f 3.03( 13.08%)
 420. (0.00001) RY (15) C 13            s(  2.47%)p10.22( 25.27%)d20.81( 51.47%)
                                                  f 8.41( 20.79%)
 421. (0.00001) RY (16) C 13            s(  8.45%)p 3.40( 28.75%)d 5.24( 44.22%)
                                                  f 2.20( 18.58%)
 422. (0.00001) RY (17) C 13            s(  7.16%)p 2.47( 17.69%)d 5.32( 38.09%)
                                                  f 5.18( 37.06%)
 423. (0.00000) RY (18) C 13            s( 44.93%)p 0.28( 12.79%)d 0.79( 35.54%)
                                                  f 0.15(  6.75%)
 424. (0.00000) RY (19) C 13            s(  3.65%)p13.05( 47.65%)d10.24( 37.41%)
                                                  f 3.09( 11.28%)
 425. (0.00000) RY (20) C 13            s(  6.62%)p 2.13( 14.13%)d 4.19( 27.71%)
                                                  f 7.79( 51.54%)
 426. (0.00000) RY (21) C 13            s( 58.80%)p 0.02(  1.24%)d 0.06(  3.42%)
                                                  f 0.62( 36.54%)
 427. (0.00000) RY (22) C 13            s(  0.72%)p 3.87(  2.78%)d18.44( 13.24%)
                                                  f99.99( 83.26%)
 428. (0.00000) RY (23) C 13            s(  5.10%)p 0.56(  2.86%)d 1.68(  8.56%)
                                                  f16.36( 83.48%)
 429. (0.00000) RY (24) C 13            s(  3.79%)p 3.93( 14.88%)d17.76( 67.23%)
                                                  f 3.73( 14.10%)
 430. (0.00000) RY (25) C 13            s(  0.90%)p 0.84(  0.75%)d10.26(  9.22%)
                                                  f99.17( 89.13%)
 431. (0.00000) RY (26) C 13            s( 29.89%)p 0.07(  2.06%)d 0.13(  3.80%)
                                                  f 2.15( 64.25%)
 432. (0.00152) RY ( 1) C 14            s(  0.57%)p99.99( 92.28%)d11.13(  6.31%)
                                                  f 1.48(  0.84%)
                                         0.0000 -0.0002  0.0751  0.0052 -0.0023
                                         0.0066  0.5150  0.0714 -0.0018 -0.2287
                                         0.0373 -0.0125 -0.7736  0.0122  0.0124
                                        -0.0906  0.0825 -0.0024 -0.0226  0.0695
                                         0.0152  0.0353  0.0668 -0.1914  0.0199
                                         0.0488 -0.0522 -0.0122 -0.0052  0.0095
                                         0.0513
 433. (0.00102) RY ( 2) C 14            s(  1.74%)p45.33( 79.01%)d10.68( 18.62%)
                                                  f 0.36(  0.63%)
                                         0.0000  0.0004  0.1317  0.0088  0.0013
                                         0.0011  0.5321 -0.0689  0.0072  0.6495
                                        -0.2407 -0.0047  0.1395  0.0538 -0.0598
                                         0.0681 -0.2062 -0.0021 -0.2122 -0.0321
                                        -0.2294  0.1571 -0.0966 -0.0523  0.0194
                                         0.0246  0.0164 -0.0301 -0.0133 -0.0610
                                         0.0160
 434. (0.00044) RY ( 3) C 14            s( 39.35%)p 1.34( 52.66%)d 0.19(  7.52%)
                                                  f 0.01(  0.47%)
                                         0.0000 -0.0023  0.6273  0.0019 -0.0036
                                        -0.0147  0.3022  0.2359  0.0090 -0.4000
                                        -0.1098 -0.0051  0.4297 -0.1502 -0.1061
                                        -0.1088  0.0500  0.0763  0.1074  0.0209
                                         0.1213  0.0207 -0.0989 -0.0829 -0.0270
                                         0.0507 -0.0342 -0.0111  0.0019  0.0093
                                        -0.0003
 435. (0.00022) RY ( 4) C 14            s(  2.09%)p 7.10( 14.84%)d37.97( 79.38%)
                                                  f 1.77(  3.69%)
                                         0.0000  0.0001  0.1436  0.0158  0.0060
                                        -0.0146  0.0360  0.1278 -0.0277  0.2929
                                         0.1501 -0.0058  0.0067 -0.1463  0.5369
                                         0.0248  0.2713 -0.0152 -0.2569 -0.1718
                                         0.5473 -0.1715  0.0655 -0.0474  0.0461
                                         0.0534  0.1126  0.0858  0.0286 -0.0969
                                        -0.0418
 436. (0.00015) RY ( 5) C 14            s( 14.19%)p 1.25( 17.77%)d 4.49( 63.63%)
                                                  f 0.31(  4.41%)
                                         0.0000  0.0002  0.3758 -0.0248  0.0021
                                         0.0067 -0.2464  0.0910  0.0050  0.0890
                                        -0.1678  0.0153 -0.2180 -0.1576  0.0103
                                         0.0998  0.3979  0.2747 -0.1691 -0.1446
                                        -0.5051 -0.1262  0.1264  0.2364 -0.1120
                                        -0.1289  0.1085  0.0177 -0.0147  0.0370
                                        -0.0355
 437. (0.00010) RY ( 6) C 14            s(  0.56%)p32.71( 18.19%)d99.99( 74.77%)
                                                  f11.65(  6.48%)
 438. (0.00004) RY ( 7) C 14            s( 26.02%)p 1.54( 40.16%)d 1.09( 28.39%)
                                                  f 0.21(  5.43%)
 439. (0.00004) RY ( 8) C 14            s(  0.97%)p16.82( 16.30%)d43.68( 42.33%)
                                                  f41.69( 40.41%)
 440. (0.00002) RY ( 9) C 14            s(  0.97%)p12.76( 12.42%)d76.62( 74.63%)
                                                  f12.29( 11.97%)
 441. (0.00001) RY (10) C 14            s(  6.78%)p 5.83( 39.51%)d 6.89( 46.69%)
                                                  f 1.04(  7.02%)
 442. (0.00000) RY (11) C 14            s(  4.57%)p 6.12( 27.98%)d 9.52( 43.53%)
                                                  f 5.23( 23.92%)
 443. (0.00000) RY (12) C 14            s( 20.61%)p 2.00( 41.17%)d 1.45( 29.82%)
                                                  f 0.41(  8.40%)
 444. (0.00000) RY (13) C 14            s(  3.68%)p16.67( 61.36%)d 4.80( 17.67%)
                                                  f 4.70( 17.29%)
 445. (0.00000) RY (14) C 14            s(  2.27%)p 5.99( 13.61%)d20.31( 46.16%)
                                                  f16.71( 37.96%)
 446. (0.00000) RY (15) C 14            s( 67.12%)p 0.03(  2.14%)d 0.09(  5.97%)
                                                  f 0.37( 24.77%)
 447. (0.00000) RY (16) C 14            s(  1.98%)p 8.66( 17.12%)d26.49( 52.39%)
                                                  f14.42( 28.52%)
 448. (0.00000) RY (17) C 14            s( 15.60%)p 1.50( 23.35%)d 1.16( 18.07%)
                                                  f 2.76( 42.98%)
 449. (0.00000) RY (18) C 14            s( 35.57%)p 0.50( 17.61%)d 0.78( 27.86%)
                                                  f 0.53( 18.96%)
 450. (0.00000) RY (19) C 14            s( 23.20%)p 0.24(  5.56%)d 1.57( 36.42%)
                                                  f 1.50( 34.82%)
 451. (0.00000) RY (20) C 14            s(  0.30%)p 1.60(  0.49%)d99.99( 54.46%)
                                                  f99.99( 44.75%)
 452. (0.00000) RY (21) C 14            s(  1.70%)p 1.17(  1.99%)d40.17( 68.15%)
                                                  f16.60( 28.16%)
 453. (0.00000) RY (22) C 14            s( 11.44%)p 0.05(  0.58%)d 3.42( 39.13%)
                                                  f 4.27( 48.85%)
 454. (0.00000) RY (23) C 14            s( 14.26%)p 0.09(  1.22%)d 1.84( 26.29%)
                                                  f 4.08( 58.23%)
 455. (0.00000) RY (24) C 14            s(  3.56%)p 0.21(  0.73%)d 3.17( 11.27%)
                                                  f23.71( 84.43%)
 456. (0.00000) RY (25) C 14            s(  0.08%)p 2.02(  0.15%)d99.99( 37.12%)
                                                  f99.99( 62.65%)
 457. (0.00000) RY (26) C 14            s(  0.88%)p 2.69(  2.36%)d48.90( 42.87%)
                                                  f61.48( 53.89%)
 458. (0.00380) RY ( 1) C 15            s(  0.40%)p99.99( 85.26%)d34.18( 13.70%)
                                                  f 1.60(  0.64%)
                                         0.0000  0.0019  0.0506 -0.0379 -0.0023
                                         0.0075 -0.4966  0.0331  0.0197 -0.6398
                                         0.1350 -0.0088  0.4031 -0.1198  0.0675
                                        -0.0437 -0.0832  0.0248 -0.1812 -0.0568
                                        -0.0610  0.0755 -0.0909 -0.2631  0.0322
                                         0.0223 -0.0116 -0.0205 -0.0081 -0.0633
                                         0.0161
 459. (0.00368) RY ( 2) C 15            s(  0.20%)p99.99( 86.51%)d64.20( 12.64%)
                                                  f 3.30(  0.65%)
                                         0.0000 -0.0013 -0.0205  0.0392  0.0031
                                         0.0036 -0.1095  0.1082  0.0121 -0.4085
                                         0.1269  0.0189 -0.8097  0.0482  0.0090
                                         0.1545 -0.1031 -0.0968 -0.1327 -0.1290
                                        -0.0272 -0.0401 -0.1266  0.1727 -0.0036
                                        -0.0181  0.0499 -0.0147  0.0123 -0.0521
                                        -0.0241
 460. (0.00206) RY ( 3) C 15            s(  3.70%)p25.38( 93.97%)d 0.42(  1.55%)
                                                  f 0.21(  0.78%)
                                         0.0000  0.0132  0.1917 -0.0072 -0.0066
                                        -0.0479 -0.7800 -0.1914  0.0308  0.5079
                                         0.0826 -0.0235 -0.1571  0.0370  0.0452
                                         0.0604 -0.0091 -0.0266  0.0519  0.0354
                                        -0.0574 -0.0292 -0.0225  0.0196  0.0364
                                         0.0485 -0.0443 -0.0447  0.0069  0.0120
                                        -0.0029
 461. (0.00070) RY ( 4) C 15            s(  6.09%)p 0.64(  3.90%)d14.35( 87.39%)
                                                  f 0.43(  2.62%)
                                         0.0000  0.0033  0.2467 -0.0015 -0.0043
                                         0.0027  0.0095 -0.0497  0.0120 -0.1314
                                        -0.1072 -0.0038 -0.0213  0.0840 -0.4540
                                         0.0250 -0.1292  0.3140  0.2493  0.1697
                                        -0.6455  0.1678  0.0625  0.1104 -0.0728
                                        -0.1288 -0.0069 -0.0423 -0.0255  0.0423
                                        -0.0032
 462. (0.00063) RY ( 5) C 15            s( 62.10%)p 0.11(  6.82%)d 0.39( 24.14%)
                                                  f 0.11(  6.95%)
                                         0.0000  0.0104  0.7867 -0.0374 -0.0248
                                        -0.0149  0.1430  0.1155  0.0111 -0.0083
                                         0.0508 -0.0198 -0.0091  0.1758  0.2390
                                        -0.0396 -0.0375  0.2455  0.0511 -0.1610
                                         0.2016 -0.1491 -0.1191 -0.1245 -0.0290
                                        -0.1662  0.1206  0.1104 -0.0102 -0.0205
                                        -0.1173
 463. (0.00020) RY ( 6) C 15            s(  4.77%)p 4.77( 22.76%)d14.21( 67.76%)
                                                  f 0.99(  4.72%)
                                         0.0000  0.0045  0.2124  0.0221 -0.0454
                                        -0.0017  0.0121  0.3518 -0.0005  0.0567
                                        -0.2873  0.0056 -0.1130 -0.0716 -0.1630
                                        -0.0476  0.1471 -0.4353  0.0294  0.3470
                                         0.0009  0.2277 -0.3705 -0.3567 -0.0159
                                         0.1157 -0.1065  0.0155 -0.1218 -0.0618
                                         0.0573
 464. (0.00014) RY ( 7) C 15            s(  7.22%)p 7.76( 56.03%)d 2.03( 14.68%)
                                                  f 3.06( 22.07%)
                                         0.0000  0.0004  0.2651  0.0395  0.0190
                                         0.0105  0.2343 -0.6090 -0.0077 -0.0753
                                         0.3494 -0.0011 -0.0628  0.0517 -0.1638
                                        -0.0365  0.1973 -0.1352 -0.1654  0.0376
                                         0.0122  0.1096 -0.0701 -0.1249  0.1688
                                         0.2538 -0.1697 -0.1590  0.1291  0.0564
                                         0.2322
 465. (0.00011) RY ( 8) C 15            s(  3.16%)p 2.46(  7.77%)d24.55( 77.62%)
                                                  f 3.62( 11.45%)
                                         0.0000 -0.0098  0.1391 -0.1094 -0.0141
                                        -0.0051  0.1060  0.0627 -0.0017  0.0391
                                        -0.0674 -0.0036  0.0944  0.2179  0.2737
                                         0.2130 -0.6259 -0.3816 -0.0407  0.0077
                                        -0.1756  0.0646  0.2860 -0.0049  0.0424
                                         0.2149  0.0238 -0.1754  0.0552 -0.0013
                                         0.1793
 466. (0.00008) RY ( 9) C 15            s(  2.05%)p 5.67( 11.61%)d35.84( 73.39%)
                                                  f 6.33( 12.95%)
 467. (0.00007) RY (10) C 15            s( 16.07%)p 1.44( 23.09%)d 1.85( 29.67%)
                                                  f 1.94( 31.17%)
 468. (0.00002) RY (11) C 15            s( 15.02%)p 1.01( 15.24%)d 4.18( 62.72%)
                                                  f 0.47(  7.02%)
 469. (0.00001) RY (12) C 15            s(  2.16%)p 8.90( 19.22%)d29.53( 63.74%)
                                                  f 6.90( 14.89%)
 470. (0.00001) RY (13) C 15            s(  2.83%)p 7.88( 22.30%)d18.87( 53.41%)
                                                  f 7.58( 21.46%)
 471. (0.00001) RY (14) C 15            s(  3.10%)p 4.24( 13.13%)d21.71( 67.26%)
                                                  f 5.33( 16.51%)
 472. (0.00001) RY (15) C 15            s(  3.23%)p 6.91( 22.32%)d12.54( 40.47%)
                                                  f10.53( 33.98%)
 473. (0.00000) RY (16) C 15            s(  4.18%)p10.24( 42.78%)d 4.27( 17.85%)
                                                  f 8.42( 35.19%)
 474. (0.00000) RY (17) C 15            s( 33.93%)p 0.22(  7.51%)d 1.56( 52.82%)
                                                  f 0.17(  5.75%)
 475. (0.00000) RY (18) C 15            s(  7.45%)p 2.88( 21.47%)d 5.12( 38.16%)
                                                  f 4.42( 32.91%)
 476. (0.00000) RY (19) C 15            s( 82.50%)p 0.02(  1.37%)d 0.10(  8.06%)
                                                  f 0.10(  8.08%)
 477. (0.00000) RY (20) C 15            s( 15.13%)p 0.24(  3.57%)d 2.88( 43.55%)
                                                  f 2.50( 37.75%)
 478. (0.00000) RY (21) C 15            s(  3.78%)p 0.82(  3.12%)d16.16( 61.13%)
                                                  f 8.45( 31.97%)
 479. (0.00000) RY (22) C 15            s(  0.69%)p 4.81(  3.31%)d12.49(  8.60%)
                                                  f99.99( 87.40%)
 480. (0.00000) RY (23) C 15            s(  1.58%)p11.90( 18.80%)d 8.97( 14.16%)
                                                  f41.43( 65.45%)
 481. (0.00000) RY (24) C 15            s(  4.47%)p 0.38(  1.69%)d 5.98( 26.74%)
                                                  f15.00( 67.10%)
 482. (0.00000) RY (25) C 15            s( 13.81%)p 0.25(  3.44%)d 2.27( 31.41%)
                                                  f 3.72( 51.35%)
 483. (0.00000) RY (26) C 15            s(  0.44%)p 7.65(  3.40%)d16.05(  7.12%)
                                                  f99.99( 89.03%)
 484. (0.00069) RY ( 1) H 16            s( 95.67%)p 0.04(  3.84%)d 0.01(  0.50%)
                                         0.0002  0.9781 -0.0005  0.0650  0.1026
                                         0.0216  0.1108 -0.0655  0.0811 -0.0221
                                        -0.0041 -0.0008  0.0046  0.0666
 485. (0.00010) RY ( 2) H 16            s(  8.74%)p 8.79( 76.87%)d 1.65( 14.38%)
 486. (0.00009) RY ( 3) H 16            s(  4.13%)p18.49( 76.29%)d 4.75( 19.59%)
 487. (0.00008) RY ( 4) H 16            s(  1.85%)p46.12( 85.14%)d 7.05( 13.02%)
 488. (0.00002) RY ( 5) H 16            s( 48.55%)p 0.71( 34.60%)d 0.35( 16.85%)
 489. (0.00001) RY ( 6) H 16            s(  2.88%)p30.80( 88.68%)d 2.93(  8.44%)
 490. (0.00000) RY ( 7) H 16            s(  0.21%)p48.71( 10.37%)d99.99( 89.42%)
 491. (0.00000) RY ( 8) H 16            s(  5.43%)p17.06( 92.66%)d 0.35(  1.91%)
 492. (0.00000) RY ( 9) H 16            s(  0.18%)p99.99( 20.84%)d99.99( 78.97%)
 493. (0.00000) RY (10) H 16            s( 28.27%)p 2.25( 63.58%)d 0.29(  8.16%)
 494. (0.00000) RY (11) H 16            s(  2.42%)p 2.86(  6.92%)d37.43( 90.66%)
 495. (0.00000) RY (12) H 16            s(  1.29%)p20.90( 26.94%)d55.67( 71.77%)
 496. (0.00000) RY (13) H 16            s(  0.43%)p31.11( 13.24%)d99.99( 86.34%)
 497. (0.00059) RY ( 1) H 17            s( 92.91%)p 0.07(  6.44%)d 0.01(  0.65%)
                                         0.0006  0.9639 -0.0071 -0.0425  0.1299
                                        -0.0139 -0.1498 -0.0114  0.1515  0.0730
                                        -0.0200  0.0082  0.0205 -0.0152
 498. (0.00013) RY ( 2) H 17            s( 12.52%)p 6.17( 77.23%)d 0.82( 10.26%)
                                         0.0035  0.1374  0.3260  0.3307 -0.2117
                                        -0.3708  0.1198  0.5914 -0.3413 -0.1977
                                         0.2017  0.0427  0.1103  0.0938
 499. (0.00012) RY ( 3) H 17            s(  2.57%)p32.49( 83.42%)d 5.46( 14.01%)
                                         0.0006 -0.0207  0.1589  0.3583 -0.0374
                                        -0.5792 -0.0712 -0.5868  0.1400 -0.1870
                                        -0.2042 -0.1115  0.2242 -0.0272
 500. (0.00007) RY ( 4) H 17            s(  3.56%)p24.68( 87.95%)d 2.38(  8.49%)
 501. (0.00003) RY ( 5) H 17            s( 60.65%)p 0.47( 28.78%)d 0.17( 10.57%)
 502. (0.00002) RY ( 6) H 17            s( 10.31%)p 8.17( 84.24%)d 0.53(  5.45%)
 503. (0.00000) RY ( 7) H 17            s(  0.88%)p85.42( 75.35%)d26.94( 23.77%)
 504. (0.00000) RY ( 8) H 17            s( 13.91%)p 4.51( 62.74%)d 1.68( 23.35%)
 505. (0.00000) RY ( 9) H 17            s(  0.04%)p99.99( 17.61%)d99.99( 82.35%)
 506. (0.00000) RY (10) H 17            s(  0.24%)p81.36( 19.85%)d99.99( 79.90%)
 507. (0.00000) RY (11) H 17            s(  0.43%)p14.05(  6.04%)d99.99( 93.53%)
 508. (0.00000) RY (12) H 17            s(  1.20%)p15.13( 18.12%)d67.40( 80.68%)
 509. (0.00000) RY (13) H 17            s(  0.81%)p39.71( 32.20%)d82.62( 66.99%)
 510. (0.00035) RY ( 1) H 18            s( 77.51%)p 0.28( 21.53%)d 0.01(  0.96%)
                                        -0.0026  0.8804  0.0028  0.0960  0.3078
                                        -0.0369  0.2763 -0.0425  0.1784 -0.0576
                                        -0.0484 -0.0039  0.0582 -0.0236
 511. (0.00011) RY ( 2) H 18            s( 13.66%)p 4.63( 63.25%)d 1.69( 23.08%)
                                         0.0049 -0.0267  0.3686 -0.5854  0.0729
                                        -0.3633  0.0297 -0.3757  0.1028  0.1872
                                         0.1971 -0.2369  0.2747 -0.1593
 512. (0.00010) RY ( 3) H 18            s(  0.53%)p99.99( 77.11%)d42.41( 22.37%)
                                         0.0005 -0.0132  0.0714 -0.0262 -0.0139
                                        -0.5356  0.2674  0.5740 -0.2870  0.2804
                                        -0.2685  0.0130  0.1491  0.2248
 513. (0.00002) RY ( 4) H 18            s( 19.71%)p 3.84( 75.71%)d 0.23(  4.57%)
 514. (0.00002) RY ( 5) H 18            s( 51.48%)p 0.63( 32.27%)d 0.32( 16.25%)
 515. (0.00000) RY ( 6) H 18            s(  8.76%)p 7.03( 61.54%)d 3.39( 29.71%)
 516. (0.00000) RY ( 7) H 18            s(  0.50%)p99.99( 81.75%)d35.29( 17.75%)
 517. (0.00000) RY ( 8) H 18            s(  2.93%)p13.57( 39.69%)d19.62( 57.39%)
 518. (0.00000) RY ( 9) H 18            s( 16.81%)p 4.26( 71.55%)d 0.69( 11.64%)
 519. (0.00000) RY (10) H 18            s(  2.61%)p12.20( 31.89%)d25.07( 65.50%)
 520. (0.00000) RY (11) H 18            s(  4.51%)p 4.16( 18.78%)d16.99( 76.71%)
 521. (0.00000) RY (12) H 18            s(  0.51%)p 7.43(  3.77%)d99.99( 95.72%)
 522. (0.00000) RY (13) H 18            s(  0.53%)p39.48( 21.12%)d99.99( 78.34%)
 523. (0.00103) RY ( 1) H 19            s( 96.42%)p 0.03(  3.08%)d 0.01(  0.50%)
                                         0.0018  0.9819  0.0005 -0.0295 -0.0668
                                         0.0118 -0.0978 -0.0942 -0.0828  0.0056
                                         0.0039 -0.0427 -0.0561  0.0027
 524. (0.00015) RY ( 2) H 19            s(  1.60%)p59.29( 94.66%)d 2.34(  3.74%)
                                         0.0016 -0.0493  0.1163 -0.6009 -0.7537
                                        -0.0668  0.0159  0.0798  0.0802  0.1352
                                        -0.1226  0.0080  0.0585  0.0249
 525. (0.00011) RY ( 3) H 19            s(  4.06%)p17.21( 69.91%)d 6.41( 26.03%)
                                         0.0054 -0.0430  0.1968 -0.0286  0.0315
                                        -0.4568 -0.0719 -0.6919  0.0686 -0.0003
                                        -0.0410  0.4861 -0.0624 -0.1355
 526. (0.00006) RY ( 4) H 19            s(  1.17%)p60.09( 70.50%)d24.15( 28.33%)
 527. (0.00002) RY ( 5) H 19            s( 21.47%)p 2.11( 45.20%)d 1.55( 33.33%)
 528. (0.00001) RY ( 6) H 19            s(  1.59%)p16.26( 25.83%)d45.69( 72.58%)
 529. (0.00001) RY ( 7) H 19            s( 25.05%)p 0.81( 20.36%)d 2.18( 54.59%)
 530. (0.00001) RY ( 8) H 19            s( 21.26%)p 3.16( 67.25%)d 0.54( 11.49%)
 531. (0.00000) RY ( 9) H 19            s( 16.88%)p 3.43( 57.90%)d 1.49( 25.22%)
 532. (0.00000) RY (10) H 19            s(  1.14%)p 7.09(  8.11%)d79.29( 90.75%)
 533. (0.00000) RY (11) H 19            s(  6.97%)p12.04( 83.92%)d 1.31(  9.11%)
 534. (0.00000) RY (12) H 19            s(  1.15%)p20.01( 23.01%)d65.96( 75.84%)
 535. (0.00000) RY (13) H 19            s(  1.28%)p23.63( 30.23%)d53.53( 68.49%)
 536. (0.00114) RY ( 1) H 20            s( 98.24%)p 0.01(  1.40%)d 0.00(  0.36%)
                                         0.0025  0.9911  0.0004 -0.0071  0.0032
                                        -0.0109  0.0488  0.0806  0.0704 -0.0036
                                         0.0028 -0.0407 -0.0430 -0.0098
 537. (0.00013) RY ( 2) H 20            s(  0.45%)p99.99( 91.21%)d18.75(  8.34%)
                                         0.0029 -0.0173  0.0644 -0.6710 -0.6112
                                         0.1096  0.0618  0.2655 -0.0452 -0.1793
                                         0.1405  0.1758 -0.0025 -0.0251
 538. (0.00011) RY ( 3) H 20            s(  6.30%)p11.45( 72.11%)d 3.43( 21.59%)
                                         0.0041 -0.0186  0.2502  0.2798  0.1665
                                         0.4157 -0.0101  0.6391 -0.1839  0.0905
                                        -0.0822  0.4234 -0.0651 -0.1320
 539. (0.00006) RY ( 4) H 20            s(  0.64%)p99.99( 68.35%)d48.46( 31.01%)
 540. (0.00002) RY ( 5) H 20            s(  3.55%)p23.89( 84.87%)d 3.26( 11.58%)
 541. (0.00001) RY ( 6) H 20            s(  3.62%)p 9.81( 35.47%)d16.84( 60.91%)
 542. (0.00001) RY ( 7) H 20            s( 12.29%)p 2.86( 35.17%)d 4.28( 52.54%)
 543. (0.00001) RY ( 8) H 20            s( 21.87%)p 1.73( 37.91%)d 1.84( 40.22%)
 544. (0.00000) RY ( 9) H 20            s( 34.07%)p 1.15( 39.30%)d 0.78( 26.63%)
 545. (0.00000) RY (10) H 20            s(  0.80%)p47.15( 37.57%)d77.35( 61.63%)
 546. (0.00000) RY (11) H 20            s( 10.39%)p 3.82( 39.71%)d 4.80( 49.89%)
 547. (0.00000) RY (12) H 20            s(  0.07%)p99.99( 28.61%)d99.99( 71.32%)
 548. (0.00000) RY (13) H 20            s(  7.78%)p 3.63( 28.27%)d 8.22( 63.96%)
 549. (0.00258) RY ( 1) H 21            s( 95.65%)p 0.04(  3.84%)d 0.01(  0.51%)
                                         0.0079  0.9780  0.0017  0.1039  0.1111
                                        -0.0323 -0.0494 -0.0923 -0.0572  0.0397
                                         0.0040 -0.0438 -0.0372  0.0134
 550. (0.00019) RY ( 2) H 21            s(  3.38%)p28.05( 94.82%)d 0.53(  1.80%)
                                         0.0009  0.1447 -0.1134 -0.8370 -0.4828
                                        -0.0796 -0.0514  0.0113  0.0741 -0.0408
                                        -0.1168  0.0092 -0.0508  0.0019
 551. (0.00009) RY ( 3) H 21            s(  0.18%)p99.99( 72.28%)d99.99( 27.54%)
 552. (0.00007) RY ( 4) H 21            s( 52.08%)p 0.72( 37.63%)d 0.20( 10.29%)
 553. (0.00005) RY ( 5) H 21            s(  8.03%)p 8.00( 64.18%)d 3.46( 27.80%)
 554. (0.00002) RY ( 6) H 21            s( 20.68%)p 2.84( 58.73%)d 1.00( 20.59%)
 555. (0.00001) RY ( 7) H 21            s(  4.54%)p 4.91( 22.30%)d16.12( 73.16%)
 556. (0.00001) RY ( 8) H 21            s(  6.81%)p 5.75( 39.19%)d 7.92( 53.99%)
 557. (0.00000) RY ( 9) H 21            s(  5.89%)p 4.25( 25.02%)d11.72( 69.08%)
 558. (0.00000) RY (10) H 21            s(  0.19%)p99.99( 67.23%)d99.99( 32.58%)
 559. (0.00000) RY (11) H 21            s(  2.35%)p28.71( 67.59%)d12.77( 30.06%)
 560. (0.00000) RY (12) H 21            s(  0.09%)p99.99( 20.77%)d99.99( 79.15%)
 561. (0.00000) RY (13) H 21            s(  0.17%)p99.99( 26.37%)d99.99( 73.46%)
 562. (0.00087) RY ( 1) H 22            s( 95.24%)p 0.04(  4.00%)d 0.01(  0.76%)
                                         0.0013  0.9759 -0.0024 -0.0159 -0.1089
                                         0.0387  0.0728 -0.0777 -0.1227  0.0551
                                        -0.0535 -0.0019 -0.0132 -0.0392
 563. (0.00014) RY ( 2) H 22            s(  2.36%)p36.02( 85.06%)d 5.32( 12.57%)
                                         0.0030  0.0239  0.1518  0.4679  0.1044
                                        -0.5294 -0.2217 -0.5396  0.0171 -0.1386
                                         0.1405  0.1558 -0.2106 -0.1346
 564. (0.00011) RY ( 3) H 22            s(  9.15%)p 8.06( 73.79%)d 1.86( 17.06%)
                                         0.0021  0.0800  0.2918  0.5380 -0.0968
                                        -0.0813 -0.1074  0.6478 -0.0363 -0.3011
                                         0.0143 -0.2299 -0.0420  0.1583
 565. (0.00006) RY ( 4) H 22            s(  1.35%)p68.01( 92.11%)d 4.82(  6.53%)
 566. (0.00003) RY ( 5) H 22            s( 45.11%)p 1.00( 45.04%)d 0.22(  9.84%)
 567. (0.00002) RY ( 6) H 22            s( 24.16%)p 2.73( 66.06%)d 0.41(  9.79%)
 568. (0.00000) RY ( 7) H 22            s(  9.95%)p 5.46( 54.33%)d 3.59( 35.72%)
 569. (0.00000) RY ( 8) H 22            s(  0.90%)p88.37( 79.84%)d21.31( 19.26%)
 570. (0.00000) RY ( 9) H 22            s(  7.94%)p 5.82( 46.23%)d 5.77( 45.83%)
 571. (0.00000) RY (10) H 22            s(  1.27%)p 3.95(  4.99%)d74.08( 93.74%)
 572. (0.00000) RY (11) H 22            s(  1.23%)p19.17( 23.55%)d61.26( 75.23%)
 573. (0.00000) RY (12) H 22            s(  1.01%)p12.63( 12.79%)d85.11( 86.20%)
 574. (0.00000) RY (13) H 22            s(  0.37%)p33.13( 12.17%)d99.99( 87.47%)
 575. (0.00381) RY ( 1) H 23            s( 98.69%)p 0.01(  0.94%)d 0.00(  0.37%)
                                         0.0127  0.9933 -0.0007 -0.0601 -0.0231
                                        -0.0493 -0.0192  0.0488  0.0064 -0.0395
                                         0.0351  0.0175 -0.0229 -0.0106
 576. (0.00023) RY ( 2) H 23            s(  2.23%)p43.49( 96.89%)d 0.40(  0.88%)
                                        -0.0027 -0.0840  0.1233 -0.7206 -0.3828
                                        -0.0274  0.0147  0.4797  0.2683 -0.0716
                                         0.0369  0.0475 -0.0096 -0.0041
 577. (0.00014) RY ( 3) H 23            s(  0.46%)p99.99( 95.43%)d 8.87(  4.11%)
                                        -0.0003  0.0079  0.0676  0.5090  0.0472
                                         0.2687 -0.0442  0.7844  0.0588  0.0320
                                         0.0980 -0.1565  0.0768  0.0073
 578. (0.00012) RY ( 4) H 23            s( 86.63%)p 0.11(  9.60%)d 0.04(  3.78%)
                                         0.0001 -0.0026  0.9307  0.0590  0.0789
                                        -0.1569 -0.2248 -0.1007  0.0314  0.1087
                                         0.1261 -0.0205 -0.0869  0.0457
 579. (0.00007) RY ( 5) H 23            s(  0.01%)p99.99( 80.27%)d99.99( 19.72%)
 580. (0.00002) RY ( 6) H 23            s(  0.07%)p99.99( 61.96%)d99.99( 37.97%)
 581. (0.00001) RY ( 7) H 23            s(  1.51%)p12.98( 19.60%)d52.21( 78.89%)
 582. (0.00000) RY ( 8) H 23            s(  7.59%)p11.01( 83.52%)d 1.17(  8.90%)
 583. (0.00000) RY ( 9) H 23            s(  0.43%)p54.46( 23.41%)d99.99( 76.16%)
 584. (0.00000) RY (10) H 23            s(  0.93%)p29.66( 27.56%)d76.95( 71.51%)
 585. (0.00000) RY (11) H 23            s(  0.27%)p99.99( 63.72%)d99.99( 36.01%)
 586. (0.00000) RY (12) H 23            s(  0.56%)p25.11( 14.01%)d99.99( 85.43%)
 587. (0.00000) RY (13) H 23            s(  0.66%)p35.12( 23.06%)d99.99( 76.28%)
 588. (0.00064) RY ( 1) H 24            s( 92.94%)p 0.07(  6.32%)d 0.01(  0.74%)
                                         0.0011  0.9640 -0.0071  0.0206  0.1594
                                         0.0439 -0.1169 -0.0004  0.1475  0.0047
                                        -0.0331  0.0656 -0.0426  0.0118
 589. (0.00012) RY ( 2) H 24            s( 10.59%)p 7.47( 79.06%)d 0.98( 10.35%)
                                         0.0034  0.1477  0.2899 -0.0850 -0.0200
                                        -0.4010  0.3511  0.5912 -0.3865  0.0299
                                         0.0425 -0.3000 -0.0578 -0.0864
 590. (0.00010) RY ( 3) H 24            s( 12.08%)p 6.01( 72.57%)d 1.27( 15.35%)
 591. (0.00008) RY ( 4) H 24            s(  2.23%)p39.11( 87.39%)d 4.64( 10.37%)
 592. (0.00003) RY ( 5) H 24            s( 27.01%)p 2.46( 66.54%)d 0.24(  6.45%)
 593. (0.00002) RY ( 6) H 24            s( 37.78%)p 1.39( 52.50%)d 0.26(  9.72%)
 594. (0.00001) RY ( 7) H 24            s(  0.51%)p99.99( 82.09%)d33.82( 17.40%)
 595. (0.00000) RY ( 8) H 24            s(  3.43%)p 8.47( 29.04%)d19.69( 67.53%)
 596. (0.00000) RY ( 9) H 24            s(  1.26%)p15.72( 19.88%)d62.35( 78.86%)
 597. (0.00000) RY (10) H 24            s(  0.05%)p99.99( 20.82%)d99.99( 79.13%)
 598. (0.00000) RY (11) H 24            s(  0.12%)p90.66( 11.00%)d99.99( 88.88%)
 599. (0.00000) RY (12) H 24            s(  1.16%)p23.07( 26.80%)d62.01( 72.04%)
 600. (0.00000) RY (13) H 24            s( 10.87%)p 4.23( 45.96%)d 3.97( 43.18%)
 601. (0.00047) RY ( 1) H 25            s( 95.45%)p 0.04(  3.79%)d 0.01(  0.76%)
                                         0.0009  0.9767 -0.0238  0.0109 -0.0492
                                        -0.0999 -0.0243  0.0458  0.1507  0.0727
                                        -0.0080  0.0093 -0.0434  0.0167
 602. (0.00033) RY ( 2) H 25            s(  0.39%)p99.99( 97.59%)d 5.18(  2.02%)
                                         0.0002  0.0621 -0.0064  0.4034  0.0826
                                         0.8150  0.2465  0.2704  0.0908 -0.0273
                                         0.0516  0.1139 -0.0112  0.0608
 603. (0.00015) RY ( 3) H 25            s( 48.27%)p 0.94( 45.55%)d 0.13(  6.18%)
                                        -0.0028  0.1091  0.6861 -0.1224 -0.2445
                                         0.1816  0.2358 -0.3933 -0.3707 -0.0567
                                         0.1610 -0.1387 -0.0379  0.1095
 604. (0.00009) RY ( 4) H 25            s( 16.59%)p 4.94( 81.93%)d 0.09(  1.48%)
 605. (0.00005) RY ( 5) H 25            s(  9.09%)p 7.01( 63.73%)d 2.99( 27.18%)
 606. (0.00002) RY ( 6) H 25            s(  1.84%)p38.31( 70.37%)d15.13( 27.79%)
 607. (0.00001) RY ( 7) H 25            s(  4.48%)p 5.25( 23.49%)d16.09( 72.04%)
 608. (0.00001) RY ( 8) H 25            s( 21.90%)p 2.82( 61.74%)d 0.75( 16.36%)
 609. (0.00000) RY ( 9) H 25            s(  0.38%)p 3.26(  1.25%)d99.99( 98.37%)
 610. (0.00000) RY (10) H 25            s(  0.47%)p99.99( 57.79%)d89.50( 41.74%)
 611. (0.00000) RY (11) H 25            s(  0.00%)p 1.00( 27.62%)d 2.62( 72.38%)
 612. (0.00000) RY (12) H 25            s(  0.23%)p99.99( 38.96%)d99.99( 60.82%)
 613. (0.00000) RY (13) H 25            s(  0.96%)p27.33( 26.16%)d76.16( 72.89%)
 614. (0.00068) RY ( 1) H 26            s( 96.27%)p 0.03(  3.29%)d 0.00(  0.44%)
                                         0.0005  0.9812 -0.0002  0.0725  0.0994
                                        -0.0399  0.0971  0.0277  0.0773 -0.0261
                                        -0.0140 -0.0354 -0.0434 -0.0184
 615. (0.00011) RY ( 2) H 26            s(  8.75%)p 8.56( 74.91%)d 1.87( 16.34%)
                                         0.0054  0.0292  0.2943  0.6486 -0.4142
                                         0.2915 -0.1068  0.2431 -0.0383  0.3077
                                        -0.0789  0.1962  0.1039 -0.1149
 616. (0.00009) RY ( 3) H 26            s(  0.62%)p99.99( 78.65%)d33.19( 20.72%)
 617. (0.00008) RY ( 4) H 26            s(  1.93%)p44.51( 85.95%)d 6.28( 12.12%)
 618. (0.00002) RY ( 5) H 26            s( 55.25%)p 0.56( 31.04%)d 0.25( 13.70%)
 619. (0.00001) RY ( 6) H 26            s(  1.39%)p64.22( 88.98%)d 6.96(  9.64%)
 620. (0.00000) RY ( 7) H 26            s(  2.59%)p37.13( 96.16%)d 0.48(  1.25%)
 621. (0.00000) RY ( 8) H 26            s(  0.22%)p54.49( 12.25%)d99.99( 87.53%)
 622. (0.00000) RY ( 9) H 26            s( 29.12%)p 2.08( 60.51%)d 0.36( 10.38%)
 623. (0.00000) RY (10) H 26            s(  2.16%)p 8.67( 18.69%)d36.71( 79.15%)
 624. (0.00000) RY (11) H 26            s(  0.15%)p99.99( 22.79%)d99.99( 77.06%)
 625. (0.00000) RY (12) H 26            s(  0.46%)p33.36( 15.34%)d99.99( 84.20%)
 626. (0.00000) RY (13) H 26            s(  1.13%)p10.05( 11.40%)d77.10( 87.47%)
 627. (0.00109) RY ( 1) H 27            s( 96.30%)p 0.03(  3.23%)d 0.00(  0.47%)
                                         0.0018  0.9813  0.0006 -0.0206 -0.0752
                                        -0.0896 -0.1028  0.0455 -0.0748  0.0003
                                         0.0225 -0.0121 -0.0144  0.0616
 628. (0.00014) RY ( 2) H 27            s(  0.73%)p99.99( 96.35%)d 4.00(  2.92%)
                                         0.0013 -0.0603  0.0606 -0.6081 -0.7667
                                        -0.0004  0.0174  0.0082  0.0743 -0.0899
                                         0.1012  0.0044  0.0560 -0.0880
 629. (0.00010) RY ( 3) H 27            s(  4.31%)p16.79( 72.35%)d 5.42( 23.34%)
 630. (0.00006) RY ( 4) H 27            s(  0.42%)p99.99( 71.95%)d65.51( 27.63%)
 631. (0.00002) RY ( 5) H 27            s( 19.56%)p 2.65( 51.81%)d 1.46( 28.63%)
 632. (0.00001) RY ( 6) H 27            s(  0.86%)p28.93( 24.75%)d86.93( 74.39%)
 633. (0.00001) RY ( 7) H 27            s( 10.03%)p 1.94( 19.48%)d 7.03( 70.49%)
 634. (0.00000) RY ( 8) H 27            s( 16.69%)p 4.48( 74.80%)d 0.51(  8.51%)
 635. (0.00000) RY ( 9) H 27            s( 10.36%)p 2.33( 24.16%)d 6.32( 65.47%)
 636. (0.00000) RY (10) H 27            s( 34.05%)p 0.76( 25.98%)d 1.17( 39.97%)
 637. (0.00000) RY (11) H 27            s(  4.20%)p17.73( 74.47%)d 5.08( 21.34%)
 638. (0.00000) RY (12) H 27            s(  0.91%)p26.53( 24.10%)d82.54( 74.99%)
 639. (0.00000) RY (13) H 27            s(  1.63%)p22.40( 36.53%)d37.91( 61.84%)
 640. (0.00123) RY ( 1) H 28            s( 98.11%)p 0.02(  1.48%)d 0.00(  0.40%)
                                         0.0026  0.9905  0.0003 -0.0009  0.0158
                                         0.0840  0.0641 -0.0320  0.0492  0.0015
                                         0.0193 -0.0115 -0.0073  0.0590
 641. (0.00014) RY ( 2) H 28            s(  1.16%)p80.42( 93.25%)d 4.82(  5.59%)
                                         0.0021  0.0025  0.1076 -0.7287 -0.5755
                                         0.1956 -0.0903  0.1203  0.0969  0.1009
                                        -0.1723  0.1007 -0.0702 -0.0307
 642. (0.00010) RY ( 3) H 28            s(  4.21%)p17.73( 74.61%)d 5.03( 21.18%)
                                         0.0045 -0.0494  0.1991  0.2778  0.0901
                                         0.7800 -0.1039  0.1561  0.1310 -0.0078
                                         0.0618  0.4252 -0.0479 -0.1576
 643. (0.00005) RY ( 4) H 28            s(  1.74%)p36.48( 63.56%)d19.91( 34.69%)
 644. (0.00003) RY ( 5) H 28            s( 44.58%)p 1.02( 45.31%)d 0.23( 10.11%)
 645. (0.00002) RY ( 6) H 28            s(  8.81%)p 6.34( 55.88%)d 4.01( 35.31%)
 646. (0.00001) RY ( 7) H 28            s( 32.24%)p 1.53( 49.20%)d 0.58( 18.55%)
 647. (0.00001) RY ( 8) H 28            s(  4.84%)p 8.37( 40.48%)d11.30( 54.68%)
 648. (0.00000) RY ( 9) H 28            s(  0.34%)p82.13( 27.55%)d99.99( 72.11%)
 649. (0.00000) RY (10) H 28            s(  1.19%)p16.24( 19.27%)d67.07( 79.55%)
 650. (0.00000) RY (11) H 28            s(  1.54%)p50.48( 77.52%)d13.64( 20.95%)
 651. (0.00000) RY (12) H 28            s(  0.84%)p30.30( 25.40%)d87.98( 73.76%)
 652. (0.00000) RY (13) H 28            s(  0.46%)p57.34( 26.44%)d99.99( 73.10%)
 653. (0.00123) RY ( 1) H 29            s( 96.13%)p 0.03(  3.21%)d 0.01(  0.66%)
                                         0.0028  0.9805  0.0002  0.0249  0.0650
                                        -0.0912 -0.1232  0.0291 -0.0538 -0.0138
                                         0.0198 -0.0331 -0.0297  0.0637
 654. (0.00018) RY ( 2) H 29            s(  1.26%)p75.88( 95.40%)d 2.66(  3.34%)
                                         0.0028  0.0409  0.1044 -0.6543 -0.6865
                                        -0.2202 -0.0275 -0.0510 -0.0532 -0.1202
                                        -0.0003  0.1227 -0.0420 -0.0464
 655. (0.00009) RY ( 3) H 29            s( 12.91%)p 5.34( 68.89%)d 1.41( 18.20%)
 656. (0.00005) RY ( 4) H 29            s(  0.64%)p99.99( 76.75%)d35.17( 22.61%)
 657. (0.00003) RY ( 5) H 29            s( 23.40%)p 2.38( 55.62%)d 0.90( 20.98%)
 658. (0.00002) RY ( 6) H 29            s( 26.70%)p 0.66( 17.64%)d 2.08( 55.66%)
 659. (0.00001) RY ( 7) H 29            s(  7.66%)p 7.21( 55.17%)d 4.85( 37.17%)
 660. (0.00001) RY ( 8) H 29            s(  0.80%)p52.80( 42.47%)d70.53( 56.73%)
 661. (0.00000) RY ( 9) H 29            s( 24.90%)p 0.84( 20.89%)d 2.18( 54.21%)
 662. (0.00000) RY (10) H 29            s(  3.49%)p13.90( 48.52%)d13.75( 47.99%)
 663. (0.00000) RY (11) H 29            s(  0.69%)p91.34( 63.17%)d52.24( 36.13%)
 664. (0.00000) RY (12) H 29            s(  0.63%)p49.73( 31.22%)d99.99( 68.15%)
 665. (0.00000) RY (13) H 29            s(  0.83%)p25.25( 21.02%)d93.89( 78.15%)
 666. (0.00040) RY ( 1) H 30            s( 91.57%)p 0.09(  7.81%)d 0.01(  0.62%)
                                         0.0003  0.9569  0.0110  0.0247 -0.2019
                                         0.0171  0.1337 -0.0793 -0.1107 -0.0039
                                        -0.0694  0.0077  0.0266  0.0249
 667. (0.00012) RY ( 2) H 30            s(  0.74%)p99.99( 85.27%)d18.95( 13.99%)
                                        -0.0010  0.0791 -0.0336 -0.5836  0.2249
                                        -0.3269 -0.1975 -0.5305  0.1848  0.0413
                                         0.0447 -0.2038  0.2044 -0.2300
 668. (0.00011) RY ( 3) H 30            s(  0.45%)p99.99( 83.02%)d36.86( 16.53%)
                                        -0.0016  0.0499 -0.0446 -0.0524  0.2365
                                         0.8113 -0.0845 -0.2957  0.1370 -0.3304
                                         0.1214  0.1713 -0.0219 -0.1078
 669. (0.00008) RY ( 4) H 30            s( 18.61%)p 4.06( 75.50%)d 0.32(  5.89%)
 670. (0.00003) RY ( 5) H 30            s( 69.91%)p 0.28( 19.56%)d 0.15( 10.53%)
 671. (0.00001) RY ( 6) H 30            s(  0.60%)p99.99( 92.69%)d11.10(  6.71%)
 672. (0.00000) RY ( 7) H 30            s( 11.16%)p 5.95( 66.37%)d 2.02( 22.48%)
 673. (0.00000) RY ( 8) H 30            s(  0.38%)p99.99( 63.75%)d94.29( 35.87%)
 674. (0.00000) RY ( 9) H 30            s(  0.56%)p72.14( 40.64%)d99.99( 58.80%)
 675. (0.00000) RY (10) H 30            s(  0.63%)p22.81( 14.48%)d99.99( 84.88%)
 676. (0.00000) RY (11) H 30            s(  0.79%)p20.76( 16.36%)d99.99( 82.85%)
 677. (0.00000) RY (12) H 30            s(  0.95%)p18.30( 17.36%)d86.12( 81.69%)
 678. (0.00000) RY (13) H 30            s(  3.69%)p 4.64( 17.14%)d21.43( 79.17%)
 679. (0.00040) RY ( 1) H 31            s( 92.11%)p 0.08(  7.21%)d 0.01(  0.68%)
                                        -0.0005  0.9597  0.0035  0.0893  0.1642
                                        -0.0250 -0.1350 -0.0366  0.1302  0.0160
                                        -0.0604  0.0145  0.0082  0.0512
 680. (0.00011) RY ( 2) H 31            s(  0.49%)p99.99( 83.87%)d32.24( 15.65%)
                                         0.0018  0.0298  0.0629  0.6609 -0.1083
                                         0.4493  0.1658  0.3844 -0.1140 -0.1236
                                         0.2678  0.1779 -0.0910  0.1717
 681. (0.00009) RY ( 3) H 31            s(  0.75%)p99.99( 84.15%)d20.11( 15.10%)
 682. (0.00006) RY ( 4) H 31            s( 17.95%)p 4.34( 77.87%)d 0.23(  4.18%)
 683. (0.00004) RY ( 5) H 31            s( 73.83%)p 0.26( 18.88%)d 0.10(  7.29%)
 684. (0.00001) RY ( 6) H 31            s(  0.57%)p99.99( 95.40%)d 7.07(  4.03%)
 685. (0.00000) RY ( 7) H 31            s(  0.35%)p99.99( 69.79%)d85.62( 29.86%)
 686. (0.00000) RY ( 8) H 31            s(  0.82%)p33.37( 27.23%)d88.18( 71.96%)
 687. (0.00000) RY ( 9) H 31            s(  7.25%)p10.01( 72.56%)d 2.79( 20.19%)
 688. (0.00000) RY (10) H 31            s(  0.15%)p99.99( 18.96%)d99.99( 80.89%)
 689. (0.00000) RY (11) H 31            s(  3.49%)p 7.20( 25.08%)d20.50( 71.44%)
 690. (0.00000) RY (12) H 31            s(  1.83%)p 4.52(  8.27%)d49.08( 89.90%)
 691. (0.00000) RY (13) H 31            s(  0.48%)p22.23( 10.69%)d99.99( 88.83%)
 692. (0.00089) RY ( 1) H 32            s( 95.24%)p 0.04(  3.98%)d 0.01(  0.78%)
                                         0.0015  0.9759 -0.0021  0.0094 -0.0468
                                         0.0402 -0.0974 -0.1005  0.1279  0.0210
                                        -0.0170  0.0833 -0.0079  0.0070
 693. (0.00014) RY ( 2) H 32            s(  0.72%)p99.99( 87.33%)d16.63( 11.95%)
                                        -0.0012  0.0847 -0.0031 -0.5544 -0.1546
                                        -0.4508 -0.0679  0.5664 -0.1157 -0.1802
                                        -0.0702 -0.0099  0.0053  0.2864
 694. (0.00011) RY ( 3) H 32            s( 12.33%)p 5.68( 70.02%)d 1.43( 17.65%)
                                         0.0033  0.0683  0.3444  0.6314  0.0357
                                        -0.4938 -0.0673  0.2173 -0.0690 -0.0061
                                         0.2104 -0.2465  0.2671  0.0086
 695. (0.00007) RY ( 4) H 32            s(  0.70%)p99.99( 93.73%)d 7.97(  5.57%)
 696. (0.00003) RY ( 5) H 32            s( 40.32%)p 1.23( 49.70%)d 0.25(  9.97%)
 697. (0.00002) RY ( 6) H 32            s( 29.14%)p 2.05( 59.71%)d 0.38( 11.15%)
 698. (0.00000) RY ( 7) H 32            s(  4.05%)p17.32( 70.18%)d 6.36( 25.77%)
 699. (0.00000) RY ( 8) H 32            s(  3.38%)p18.90( 63.97%)d 9.65( 32.65%)
 700. (0.00000) RY ( 9) H 32            s( 10.23%)p 5.49( 56.15%)d 3.28( 33.61%)
 701. (0.00000) RY (10) H 32            s(  1.31%)p 8.64( 11.30%)d66.80( 87.39%)
 702. (0.00000) RY (11) H 32            s(  0.71%)p15.43( 10.94%)d99.99( 88.35%)
 703. (0.00000) RY (12) H 32            s(  0.37%)p 6.11(  2.28%)d99.99( 97.35%)
 704. (0.00000) RY (13) H 32            s(  1.54%)p13.46( 20.67%)d50.66( 77.79%)
 705. (0.00079) RY ( 1) H 33            s( 97.48%)p 0.02(  1.49%)d 0.01(  1.03%)
                                         0.0018  0.9873  0.0081 -0.0655 -0.0210
                                         0.0002 -0.0054  0.0993  0.0179 -0.0515
                                        -0.0105  0.0228  0.0423 -0.0723
 706. (0.00039) RY ( 2) H 33            s(  0.08%)p99.99( 98.41%)d19.18(  1.51%)
                                         0.0000 -0.0111  0.0258 -0.1398 -0.4390
                                        -0.2641 -0.7975 -0.0769 -0.2453  0.0691
                                        -0.0057 -0.0709  0.0634 -0.0359
 707. (0.00036) RY ( 3) H 33            s(  1.16%)p79.02( 91.31%)d 6.52(  7.53%)
                                         0.0007  0.0846  0.0664 -0.2641 -0.0373
                                         0.4002  0.0470 -0.8168 -0.1112  0.1025
                                        -0.1591  0.0046 -0.0252  0.1971
 708. (0.00017) RY ( 4) H 33            s( 93.75%)p 0.06(  5.16%)d 0.01(  1.09%)
                                        -0.0003 -0.0301  0.9678 -0.0542 -0.1056
                                         0.0230  0.0303  0.0864  0.1692  0.0291
                                        -0.0418  0.0713 -0.0014 -0.0568
 709. (0.00008) RY ( 5) H 33            s(  1.21%)p75.94( 91.63%)d 5.94(  7.17%)
 710. (0.00004) RY ( 6) H 33            s(  0.01%)p 1.00( 94.17%)d 0.06(  5.82%)
 711. (0.00001) RY ( 7) H 33            s(  2.68%)p17.94( 48.06%)d18.39( 49.26%)
 712. (0.00001) RY ( 8) H 33            s(  0.84%)p61.26( 51.57%)d56.53( 47.59%)
 713. (0.00000) RY ( 9) H 33            s(  0.01%)p99.99(  3.81%)d99.99( 96.17%)
 714. (0.00000) RY (10) H 33            s(  0.08%)p66.61(  5.15%)d99.99( 94.77%)
 715. (0.00000) RY (11) H 33            s(  1.80%)p 9.58( 17.28%)d44.86( 80.92%)
 716. (0.00000) RY (12) H 33            s(  0.96%)p87.97( 84.50%)d15.13( 14.53%)
 717. (0.00000) RY (13) H 33            s(  0.05%)p99.99(  7.35%)d99.99( 92.60%)


 NHO DIRECTIONALITY AND BOND BENDING (deviation from line of nuclear centers at
                                      the position of maximum hybrid amplitude)

         [Thresholds for printing:  angular deviation  >  1.0 degree]
                                    p- or d-character  > 25.0%
                                    orbital occupancy  >  0.10e

                        Line of Centers        Hybrid 1             Hybrid 2
                        ---------------  -------------------  ------------------
           NBO            Theta   Phi    Theta   Phi    Dev   Theta   Phi    Dev
 ===============================================================================
  16. LP ( 1) N  5          --     --    106.4   97.8   --      --     --    --
  17. LP ( 1) O 10          --     --    165.5   53.3   --      --     --    --
  18. LP ( 2) O 10          --     --     89.6  154.5   --      --     --    --
  19. LP ( 3) O 10          --     --    103.1  244.4   --      --     --    --
  33. BD ( 1) N  5- C 12   53.9  221.8    58.3  218.9   5.0   130.8   44.5   5.1
  34. BD ( 2) N  5- C 12   53.9  221.8    31.1   28.9  84.3    42.8   34.4  83.6
  36. BD ( 2) N  6- C  7  164.6   63.0   106.2  242.0  89.2   103.5  242.3  88.1
  37. BD ( 1) N  6- C 15   56.6  321.4    55.5  320.9   1.2     --     --    --
  45. BD ( 1) C  9- C 11   56.5  322.7    58.5  324.8   2.7   123.3  140.9   1.5
  46. BD ( 2) C  9- C 11   56.5  322.7   103.3  244.3  87.9   107.3  241.0  87.2
  47. BD ( 1) C 11- C 12  113.6  338.5     --     --    --     67.6  156.7   2.0
  52. BD ( 2) C 13- C 15   65.0  159.7    74.1   63.6  88.7    75.1   61.2  88.8


 3-Center, 4-Electron A:-B-:C Hyperbonds (A-B :C <=> A: B-C)
              [threshold for detection: 33.3%]

                                                  NBOs       3-center hybrids
                                              -------------  ----------------
       Hyperbond A:-B-:C   %A-B/%B-C   occ    BD(A-B) LP(C)  h(A)  h(B)  h(C)
      -------------------  ---------  ------  ------- -----  ----  ----  ----
   1.  C 11:- C  9-: O 10  52.5/47.5  3.5404      46     19    72    73    19


 SECOND ORDER PERTURBATION THEORY ANALYSIS OF FOCK MATRIX IN NBO BASIS

     Threshold for printing:   0.50 kcal/mol
                                                          E(2) E(NL)-E(L) F(L,NL)
      Donor (L) NBO              Acceptor (NL) NBO      kcal/mol   a.u.    a.u.
 ===============================================================================

 within unit  1
   16. LP ( 1) N  5            68. BD*( 1) C  4- H 21      6.54    0.67   0.059
   16. LP ( 1) N  5            69. BD*( 1) C  4- H 29      0.79    0.68   0.021
   16. LP ( 1) N  5            84. BD*( 1) C 11- C 12      3.05    0.75   0.043
   16. LP ( 1) N  5            86. BD*( 1) C 12- H 23     12.15    0.68   0.081
   16. LP ( 1) N  5           172. RY ( 1) C  4            1.55    1.82   0.047
   16. LP ( 1) N  5           380. RY ( 1) C 12            3.80    1.73   0.072
   17. LP ( 1) O 10            77. BD*( 1) C  7- C  9      1.73    0.99   0.037
   17. LP ( 1) O 10            82. BD*( 1) C  9- C 11      2.28    1.01   0.043
   17. LP ( 1) O 10           302. RY ( 1) C  9           10.80    1.86   0.126
   18. LP ( 2) O 10            72. BD*( 1) N  6- C  7      1.00    0.71   0.024
   18. LP ( 2) O 10            77. BD*( 1) C  7- C  9     19.94    0.67   0.103
   18. LP ( 2) O 10            79. BD*( 1) C  8- H 30      0.61    0.60   0.017
   18. LP ( 2) O 10            82. BD*( 1) C  9- C 11     19.70    0.69   0.104
   18. LP ( 2) O 10           303. RY ( 2) C  9            1.50    2.46   0.054
   18. LP ( 2) O 10           305. RY ( 4) C  9            0.66    2.42   0.036
   19. LP ( 3) O 10            73. BD*( 2) N  6- C  7      0.74    0.18   0.010
   19. LP ( 3) O 10            83. BD*( 2) C  9- C 11     91.43    0.24   0.133
   19. LP ( 3) O 10           304. RY ( 3) C  9            3.05    2.23   0.074
   19. LP ( 3) O 10           328. RY ( 1) O 10            0.51    0.95   0.020
   20. BD ( 1) C  1- C  2      64. BD*( 1) C  3- C  4      1.90    0.88   0.036
   20. BD ( 1) C  1- C  2     147. RY ( 2) C  3            1.14    1.75   0.040
   21. BD ( 1) C  1- H 16      63. BD*( 1) C  2- H 27      2.63    0.83   0.042
   22. BD ( 1) C  1- H 18      61. BD*( 1) C  2- C  3      2.98    0.82   0.044
   23. BD ( 1) C  1- H 26      62. BD*( 1) C  2- H 19      2.64    0.83   0.042
   24. BD ( 1) C  2- C  3      59. BD*( 1) C  1- H 18      1.55    0.90   0.033
   24. BD ( 1) C  2- C  3      67. BD*( 1) C  4- N  5      2.09    0.88   0.038
   24. BD ( 1) C  2- C  3      94. RY ( 1) C  1            0.52    1.80   0.027
   24. BD ( 1) C  2- C  3     174. RY ( 3) C  4            0.64    1.94   0.032
   25. BD ( 1) C  2- H 19      60. BD*( 1) C  1- H 26      2.86    0.83   0.044
   25. BD ( 1) C  2- H 19      65. BD*( 1) C  3- H 20      2.83    0.83   0.043
   26. BD ( 1) C  2- H 27      58. BD*( 1) C  1- H 16      2.87    0.83   0.044
   26. BD ( 1) C  2- H 27      66. BD*( 1) C  3- H 28      2.89    0.82   0.044
   27. BD ( 1) C  3- C  4      57. BD*( 1) C  1- C  2      1.89    0.88   0.036
   27. BD ( 1) C  3- C  4      70. BD*( 1) N  5- C 12      1.23    1.14   0.033
   27. BD ( 1) C  3- C  4      71. BD*( 2) N  5- C 12      2.14    0.55   0.031
   27. BD ( 1) C  3- C  4     120. RY ( 1) C  2            0.83    2.04   0.037
   27. BD ( 1) C  3- C  4     199. RY ( 2) N  5            0.79    1.43   0.030
   28. BD ( 1) C  3- H 20      62. BD*( 1) C  2- H 19      2.80    0.82   0.043
   28. BD ( 1) C  3- H 20      68. BD*( 1) C  4- H 21      2.76    0.80   0.042
   29. BD ( 1) C  3- H 28      63. BD*( 1) C  2- H 27      2.75    0.82   0.042
   29. BD ( 1) C  3- H 28      69. BD*( 1) C  4- H 29      2.55    0.81   0.041
   30. BD ( 1) C  4- N  5      61. BD*( 1) C  2- C  3      1.33    0.98   0.032
   30. BD ( 1) C  4- N  5      84. BD*( 1) C 11- C 12      5.35    1.05   0.067
   30. BD ( 1) C  4- N  5      86. BD*( 1) C 12- H 23      1.12    0.98   0.030
   30. BD ( 1) C  4- N  5     146. RY ( 1) C  3            0.72    1.58   0.030
   30. BD ( 1) C  4- N  5     381. RY ( 2) C 12            1.74    1.90   0.051
   31. BD ( 1) C  4- H 21      65. BD*( 1) C  3- H 20      2.58    0.84   0.042
   31. BD ( 1) C  4- H 21      84. BD*( 1) C 11- C 12      0.80    0.90   0.024
   32. BD ( 1) C  4- H 29      66. BD*( 1) C  3- H 28      2.85    0.83   0.043
   32. BD ( 1) C  4- H 29      70. BD*( 1) N  5- C 12      1.13    1.08   0.031
   32. BD ( 1) C  4- H 29      71. BD*( 2) N  5- C 12      4.73    0.49   0.043
   33. BD ( 1) N  5- C 12      64. BD*( 1) C  3- C  4      0.65    1.11   0.024
   33. BD ( 1) N  5- C 12      84. BD*( 1) C 11- C 12      0.93    1.19   0.030
   33. BD ( 1) N  5- C 12      85. BD*( 1) C 11- C 13      1.24    1.27   0.035
   33. BD ( 1) N  5- C 12     172. RY ( 1) C  4            0.95    2.25   0.041
   33. BD ( 1) N  5- C 12     173. RY ( 2) C  4            1.00    2.00   0.040
   33. BD ( 1) N  5- C 12     354. RY ( 1) C 11            1.23    1.80   0.042
   34. BD ( 2) N  5- C 12      64. BD*( 1) C  3- C  4      3.11    0.68   0.041
   34. BD ( 2) N  5- C 12      69. BD*( 1) C  4- H 29      4.16    0.69   0.048
   34. BD ( 2) N  5- C 12      82. BD*( 1) C  9- C 11      1.48    0.79   0.030
   34. BD ( 2) N  5- C 12      83. BD*( 2) C  9- C 11      5.19    0.34   0.037
   34. BD ( 2) N  5- C 12      85. BD*( 1) C 11- C 13      1.13    0.84   0.028
   35. BD ( 1) N  6- C  7      74. BD*( 1) N  6- C 15      1.05    1.23   0.032
   35. BD ( 1) N  6- C  7      81. BD*( 1) C  9- O 10      1.26    1.33   0.037
   35. BD ( 1) N  6- C  7      93. BD*( 1) C 15- H 25      1.27    1.15   0.034
   35. BD ( 1) N  6- C  7     458. RY ( 1) C 15            0.93    1.81   0.037
   35. BD ( 1) N  6- C  7     459. RY ( 2) C 15            0.92    1.93   0.038
   35. BD ( 1) N  6- C  7     460. RY ( 3) C 15            1.14    2.03   0.043
   36. BD ( 2) N  6- C  7      73. BD*( 2) N  6- C  7      1.60    0.33   0.021
   36. BD ( 2) N  6- C  7      78. BD*( 1) C  8- H 22      1.75    0.75   0.032
   36. BD ( 2) N  6- C  7      80. BD*( 1) C  8- H 32      1.69    0.75   0.032
   36. BD ( 2) N  6- C  7      83. BD*( 2) C  9- C 11      6.74    0.40   0.046
   36. BD ( 2) N  6- C  7      89. BD*( 2) C 13- C 15     16.04    0.39   0.071
   36. BD ( 2) N  6- C  7     458. RY ( 1) C 15            0.65    1.42   0.027
   36. BD ( 2) N  6- C  7     459. RY ( 2) C 15            0.58    1.53   0.027
   36. BD ( 2) N  6- C  7     461. RY ( 4) C 15            0.50    2.85   0.034
   37. BD ( 1) N  6- C 15      72. BD*( 1) N  6- C  7      1.07    1.23   0.032
   37. BD ( 1) N  6- C 15      76. BD*( 1) C  7- C  8      2.44    1.14   0.047
   37. BD ( 1) N  6- C 15      87. BD*( 1) C 13- C 14      2.51    1.14   0.048
   37. BD ( 1) N  6- C 15      88. BD*( 1) C 13- C 15      0.60    1.29   0.025
   37. BD ( 1) N  6- C 15     250. RY ( 1) C  7            1.02    2.17   0.042
   37. BD ( 1) N  6- C 15     251. RY ( 2) C  7            0.70    1.93   0.033
   37. BD ( 1) N  6- C 15     252. RY ( 3) C  7            0.83    2.03   0.037
   37. BD ( 1) N  6- C 15     253. RY ( 4) C  7            0.61    2.37   0.034
   38. BD ( 1) N  6- H 33      77. BD*( 1) C  7- C  9      3.99    1.09   0.059
   38. BD ( 1) N  6- H 33      88. BD*( 1) C 13- C 15      2.99    1.19   0.053
   38. BD ( 1) N  6- H 33      93. BD*( 1) C 15- H 25      0.89    1.03   0.027
   38. BD ( 1) N  6- H 33     250. RY ( 1) C  7            2.02    2.06   0.058
   38. BD ( 1) N  6- H 33     251. RY ( 2) C  7            1.19    1.82   0.042
   38. BD ( 1) N  6- H 33     458. RY ( 1) C 15            0.92    1.69   0.035
   38. BD ( 1) N  6- H 33     459. RY ( 2) C 15            1.07    1.80   0.039
   38. BD ( 1) N  6- H 33     462. RY ( 5) C 15            0.52    2.69   0.033
   39. BD ( 1) C  7- C  8      74. BD*( 1) N  6- C 15      4.21    1.03   0.059
   39. BD ( 1) C  7- C  8      75. BD*( 1) N  6- H 33      0.63    0.94   0.022
   39. BD ( 1) C  7- C  8      82. BD*( 1) C  9- C 11      1.98    1.04   0.040
   39. BD ( 1) C  7- C  8     224. RY ( 1) N  6            1.01    2.07   0.041
   39. BD ( 1) C  7- C  8     306. RY ( 5) C  9            0.72    3.11   0.042
   40. BD ( 1) C  7- C  9      75. BD*( 1) N  6- H 33      3.04    0.96   0.048
   40. BD ( 1) C  7- C  9      79. BD*( 1) C  8- H 30      1.12    0.96   0.029
   40. BD ( 1) C  7- C  9      84. BD*( 1) C 11- C 12      3.06    1.03   0.050
   40. BD ( 1) C  7- C  9     224. RY ( 1) N  6            0.95    2.09   0.040
   40. BD ( 1) C  7- C  9     276. RY ( 1) C  8            0.94    1.62   0.035
   40. BD ( 1) C  7- C  9     329. RY ( 2) O 10            0.66    1.71   0.030
   40. BD ( 1) C  7- C  9     354. RY ( 1) C 11            1.21    1.65   0.040
   40. BD ( 1) C  7- C  9     356. RY ( 3) C 11            0.58    1.63   0.027
   41. BD ( 1) C  8- H 22      72. BD*( 1) N  6- C  7      2.09    0.95   0.040
   41. BD ( 1) C  8- H 22      73. BD*( 2) N  6- C  7      6.94    0.43   0.049
   42. BD ( 1) C  8- H 30      72. BD*( 1) N  6- C  7      0.70    0.96   0.023
   42. BD ( 1) C  8- H 30      77. BD*( 1) C  7- C  9      4.32    0.93   0.056
   42. BD ( 1) C  8- H 30     252. RY ( 3) C  7            0.83    1.76   0.034
   43. BD ( 1) C  8- H 32      72. BD*( 1) N  6- C  7      2.28    0.95   0.041
   43. BD ( 1) C  8- H 32      73. BD*( 2) N  6- C  7      6.86    0.43   0.048
   44. BD ( 1) C  9- O 10      72. BD*( 1) N  6- C  7      1.56    1.30   0.040
   44. BD ( 1) C  9- O 10      77. BD*( 1) C  7- C  9      0.55    1.27   0.024
   44. BD ( 1) C  9- O 10      82. BD*( 1) C  9- C 11      1.09    1.29   0.034
   44. BD ( 1) C  9- O 10      85. BD*( 1) C 11- C 13      1.18    1.35   0.036
   44. BD ( 1) C  9- O 10     354. RY ( 1) C 11            0.65    1.88   0.031
   45. BD ( 1) C  9- C 11      71. BD*( 2) N  5- C 12      1.01    0.62   0.022
   45. BD ( 1) C  9- C 11      76. BD*( 1) C  7- C  8      2.61    0.96   0.045
   45. BD ( 1) C  9- C 11      81. BD*( 1) C  9- O 10      0.52    1.14   0.022
   45. BD ( 1) C  9- C 11      85. BD*( 1) C 11- C 13      1.00    1.10   0.030
   45. BD ( 1) C  9- C 11      86. BD*( 1) C 12- H 23      1.19    0.95   0.030
   45. BD ( 1) C  9- C 11      87. BD*( 1) C 13- C 14      3.59    0.96   0.052
   45. BD ( 1) C  9- C 11     252. RY ( 3) C  7            0.85    1.86   0.036
   45. BD ( 1) C  9- C 11     329. RY ( 2) O 10            0.53    1.70   0.027
   45. BD ( 1) C  9- C 11     406. RY ( 1) C 13            1.24    2.24   0.047
   46. BD ( 2) C  9- C 11      70. BD*( 1) N  5- C 12      1.56    0.87   0.033
   46. BD ( 2) C  9- C 11      71. BD*( 2) N  5- C 12     12.29    0.28   0.052
   46. BD ( 2) C  9- C 11      73. BD*( 2) N  6- C  7     31.71    0.19   0.070
   46. BD ( 2) C  9- C 11      83. BD*( 2) C  9- C 11      1.26    0.26   0.016
   46. BD ( 2) C  9- C 11      86. BD*( 1) C 12- H 23      2.38    0.61   0.034
   46. BD ( 2) C  9- C 11      89. BD*( 2) C 13- C 15     30.68    0.25   0.078
   46. BD ( 2) C  9- C 11     328. RY ( 1) O 10            1.96    0.96   0.039
   46. BD ( 2) C  9- C 11     382. RY ( 3) C 12            0.64    1.22   0.025
   47. BD ( 1) C 11- C 12      67. BD*( 1) C  4- N  5      3.91    0.94   0.054
   47. BD ( 1) C 11- C 12      70. BD*( 1) N  5- C 12      0.85    1.19   0.029
   47. BD ( 1) C 11- C 12      77. BD*( 1) C  7- C  9      1.99    1.01   0.040
   47. BD ( 1) C 11- C 12      85. BD*( 1) C 11- C 13      0.81    1.09   0.026
   47. BD ( 1) C 11- C 12      88. BD*( 1) C 13- C 15      3.27    1.10   0.054
   47. BD ( 1) C 11- C 12     198. RY ( 1) N  5            1.04    1.48   0.035
   47. BD ( 1) C 11- C 12     406. RY ( 1) C 13            1.74    2.23   0.056
   48. BD ( 1) C 11- C 13      70. BD*( 1) N  5- C 12      1.37    1.23   0.037
   48. BD ( 1) C 11- C 13      71. BD*( 2) N  5- C 12      0.65    0.64   0.018
   48. BD ( 1) C 11- C 13      81. BD*( 1) C  9- O 10      2.41    1.16   0.047
   48. BD ( 1) C 11- C 13      82. BD*( 1) C  9- C 11      0.73    1.06   0.025
   48. BD ( 1) C 11- C 13      84. BD*( 1) C 11- C 12      0.74    1.04   0.025
   48. BD ( 1) C 11- C 13      88. BD*( 1) C 13- C 15      0.89    1.13   0.028
   48. BD ( 1) C 11- C 13      92. BD*( 1) C 14- H 31      0.87    0.98   0.026
   48. BD ( 1) C 11- C 13      93. BD*( 1) C 15- H 25      2.66    0.98   0.045
   48. BD ( 1) C 11- C 13     305. RY ( 4) C  9            0.60    2.79   0.036
   48. BD ( 1) C 11- C 13     381. RY ( 2) C 12            0.62    1.89   0.031
   48. BD ( 1) C 11- C 13     432. RY ( 1) C 14            0.51    1.70   0.026
   48. BD ( 1) C 11- C 13     460. RY ( 3) C 15            0.56    1.86   0.029
   49. BD ( 1) C 12- H 23      82. BD*( 1) C  9- C 11      2.48    0.95   0.043
   49. BD ( 1) C 12- H 23      83. BD*( 2) C  9- C 11      1.67    0.51   0.026
   49. BD ( 1) C 12- H 23     198. RY ( 1) N  5            1.73    1.40   0.044
   49. BD ( 1) C 12- H 23     354. RY ( 1) C 11            1.12    1.54   0.037
   50. BD ( 1) C 13- C 14      74. BD*( 1) N  6- C 15      3.03    1.01   0.049
   50. BD ( 1) C 13- C 14      82. BD*( 1) C  9- C 11      3.11    1.02   0.050
   50. BD ( 1) C 13- C 14      85. BD*( 1) C 11- C 13      0.70    1.08   0.025
   50. BD ( 1) C 13- C 14     355. RY ( 2) C 11            1.30    1.72   0.042
   50. BD ( 1) C 13- C 14     458. RY ( 1) C 15            0.56    1.59   0.027
   50. BD ( 1) C 13- C 14     459. RY ( 2) C 15            0.62    1.71   0.029
   51. BD ( 1) C 13- C 15      75. BD*( 1) N  6- H 33      2.27    0.98   0.042
   51. BD ( 1) C 13- C 15      84. BD*( 1) C 11- C 12      3.06    1.06   0.051
   51. BD ( 1) C 13- C 15      85. BD*( 1) C 11- C 13      1.10    1.14   0.032
   51. BD ( 1) C 13- C 15      93. BD*( 1) C 15- H 25      0.71    1.00   0.024
   51. BD ( 1) C 13- C 15     224. RY ( 1) N  6            0.97    2.12   0.040
   51. BD ( 1) C 13- C 15     355. RY ( 2) C 11            1.56    1.79   0.047
   51. BD ( 1) C 13- C 15     356. RY ( 3) C 11            0.77    1.66   0.032
   51. BD ( 1) C 13- C 15     357. RY ( 4) C 11            0.53    2.55   0.033
   51. BD ( 1) C 13- C 15     432. RY ( 1) C 14            0.55    1.72   0.027
   52. BD ( 2) C 13- C 15      73. BD*( 2) N  6- C  7     19.78    0.23   0.060
   52. BD ( 2) C 13- C 15      83. BD*( 2) C  9- C 11     15.02    0.29   0.059
   52. BD ( 2) C 13- C 15      90. BD*( 1) C 14- H 17      2.97    0.65   0.039
   52. BD ( 2) C 13- C 15      91. BD*( 1) C 14- H 24      3.18    0.65   0.041
   52. BD ( 2) C 13- C 15     225. RY ( 2) N  6            1.42    1.03   0.034
   53. BD ( 1) C 14- H 17      88. BD*( 1) C 13- C 15      1.84    1.01   0.038
   53. BD ( 1) C 14- H 17      89. BD*( 2) C 13- C 15      4.42    0.48   0.041
   53. BD ( 1) C 14- H 17     408. RY ( 3) C 13            0.68    1.39   0.028
   54. BD ( 1) C 14- H 24      88. BD*( 1) C 13- C 15      1.49    1.01   0.035
   54. BD ( 1) C 14- H 24      89. BD*( 2) C 13- C 15      4.81    0.48   0.043
   54. BD ( 1) C 14- H 24     408. RY ( 3) C 13            0.74    1.39   0.029
   55. BD ( 1) C 14- H 31      85. BD*( 1) C 11- C 13      5.08    1.00   0.063
   55. BD ( 1) C 14- H 31     407. RY ( 2) C 13            0.81    1.81   0.034
   56. BD ( 1) C 15- H 25      72. BD*( 1) N  6- C  7      5.07    0.99   0.063
   56. BD ( 1) C 15- H 25      75. BD*( 1) N  6- H 33      0.75    0.88   0.023
   56. BD ( 1) C 15- H 25      85. BD*( 1) C 11- C 13      4.06    1.03   0.058
   56. BD ( 1) C 15- H 25     224. RY ( 1) N  6            0.92    2.01   0.038
   56. BD ( 1) C 15- H 25     406. RY ( 1) C 13            1.44    2.18   0.050
   56. BD ( 1) C 15- H 25     407. RY ( 2) C 13            0.66    1.85   0.031


 NATURAL BOND ORBITALS (Summary):

                                                     Principal Delocalizations
           NBO                 Occupancy    Energy   (geminal,vicinal,remote)
 ===============================================================================
 Molecular unit  1  (C12H18N2O)
 ------ Lewis --------------------------------------
    1. CR ( 1) C  1             1.99999   -10.13847
    2. CR ( 1) C  2             1.99999   -10.14671
    3. CR ( 1) C  3             1.99999   -10.14429
    4. CR ( 1) C  4             1.99999   -10.17040
    5. CR ( 1) N  5             1.99999   -14.29534
    6. CR ( 1) N  6             1.99999   -14.40024
    7. CR ( 1) C  7             1.99999   -10.21966
    8. CR ( 1) C  8             1.99999   -10.16269
    9. CR ( 1) C  9             1.99999   -10.21904
   10. CR ( 1) O 10             2.00000   -19.05159
   11. CR ( 1) C 11             1.99999   -10.17284
   12. CR ( 1) C 12             1.99999   -10.19442
   13. CR ( 1) C 13             1.99999   -10.18964
   14. CR ( 1) C 14             1.99999   -10.15980
   15. CR ( 1) C 15             1.99999   -10.20259
   16. LP ( 1) N  5             1.90854    -0.30841  86(v),68(v),380(v),84(v)
                                                     172(v),69(v)
   17. LP ( 1) O 10             1.98054    -0.54385  302(v),82(v),77(v)
   18. LP ( 2) O 10             1.88566    -0.22679  77(v),82(v),303(v),72(r)
                                                     305(v),79(r)
   19. LP ( 3) O 10             1.59739    -0.22237  83(v),304(v),73(r),328(g)
   20. BD ( 1) C  1- C  2       1.99112    -0.51252  64(v),147(v)
   21. BD ( 1) C  1- H 16       1.99041    -0.45338  63(v)
   22. BD ( 1) C  1- H 18       1.98934    -0.45306  61(v)
   23. BD ( 1) C  1- H 26       1.99038    -0.45290  62(v)
   24. BD ( 1) C  2- C  3       1.98399    -0.50770  67(v),59(v),174(v),94(v)
   25. BD ( 1) C  2- H 19       1.97970    -0.44596  60(v),65(v)
   26. BD ( 1) C  2- H 27       1.97933    -0.44530  66(v),58(v)
   27. BD ( 1) C  3- C  4       1.97715    -0.51232  71(v),57(v),70(v),120(v)
                                                     199(v)
   28. BD ( 1) C  3- H 20       1.97909    -0.44485  62(v),68(v)
   29. BD ( 1) C  3- H 28       1.98022    -0.44665  63(v),69(v)
   30. BD ( 1) C  4- N  5       1.97772    -0.61203  84(v),381(v),61(v),86(v)
                                                     146(v)
   31. BD ( 1) C  4- H 21       1.98590    -0.45830  65(v),84(r)
   32. BD ( 1) C  4- H 29       1.96644    -0.45188  71(v),66(v),70(v)
   33. BD ( 1) N  5- C 12       1.99044    -0.74432  85(v),354(v),173(v),172(v)
                                                     84(g),64(v)
   34. BD ( 2) N  5- C 12       1.94325    -0.31861  83(v),69(v),64(v),82(v)
                                                     85(v)
   35. BD ( 1) N  6- C  7       1.98915    -0.77284  93(v),81(v),460(v),74(g)
                                                     458(v),459(v)
   36. BD ( 2) N  6- C  7       1.88055    -0.37696  89(v),83(v),78(v),80(v)
                                                     73(g),458(v),459(v),461(v)
   37. BD ( 1) N  6- C 15       1.98748    -0.75427  87(v),76(v),72(g),250(v)
                                                     252(v),251(v),253(v),88(g)
   38. BD ( 1) N  6- H 33       1.98305    -0.64867  77(v),88(v),250(v),251(v)
                                                     459(v),458(v),93(v),462(v)
   39. BD ( 1) C  7- C  8       1.98394    -0.57186  74(v),82(v),224(v),306(v)
                                                     75(v)
   40. BD ( 1) C  7- C  9       1.97771    -0.58989  84(v),75(v),354(v),79(v)
                                                     224(v),276(v),329(v),356(v)
   41. BD ( 1) C  8- H 22       1.97064    -0.46968  73(v),72(v)
   42. BD ( 1) C  8- H 30       1.98724    -0.48079  77(v),252(v),72(v)
   43. BD ( 1) C  8- H 32       1.97047    -0.46950  73(v),72(v)
   44. BD ( 1) C  9- O 10       1.99300    -0.82556  72(v),85(v),82(g),354(v)
                                                     77(g)
   45. BD ( 1) C  9- C 11       1.97434    -0.57815  87(v),76(v),406(v),86(v)
                                                     71(v),85(g),252(v),329(v)
                                                     81(g)
   46. BD ( 2) C  9- C 11       1.48438    -0.23783  73(v),89(v),71(v),86(v)
                                                     328(v),70(v),83(g),382(v)
   47. BD ( 1) C 11- C 12       1.97777    -0.56563  67(v),88(v),77(v),406(v)
                                                     198(v),70(g),85(g)
   48. BD ( 1) C 11- C 13       1.97366    -0.59799  93(v),81(v),70(v),88(g)
                                                     92(v),84(g),82(g),71(v)
                                                     381(v),305(v),460(v),432(v)
   49. BD ( 1) C 12- H 23       1.98065    -0.48658  82(v),198(v),83(v),354(v)
   50. BD ( 1) C 13- C 14       1.98213    -0.55181  82(v),74(v),355(v),85(g)
                                                     459(v),458(v)
   51. BD ( 1) C 13- C 15       1.97983    -0.61891  84(v),75(v),355(v),85(g)
                                                     224(v),356(v),93(g),432(v)
                                                     357(v)
   52. BD ( 2) C 13- C 15       1.68885    -0.27390  73(v),83(v),91(v),90(v)
                                                     225(v)
   53. BD ( 1) C 14- H 17       1.97840    -0.46950  89(v),88(v),408(v)
   54. BD ( 1) C 14- H 24       1.97587    -0.47044  89(v),88(v),408(v)
   55. BD ( 1) C 14- H 31       1.98724    -0.47154  85(v),407(v)
   56. BD ( 1) C 15- H 25       1.97919    -0.51022  72(v),85(v),406(v),224(v)
                                                     75(v),407(v)
 ------ non-Lewis ----------------------------------
   57. BD*( 1) C  1- C  2       0.00514     0.36811
   58. BD*( 1) C  1- H 16       0.00927     0.38543
   59. BD*( 1) C  1- H 18       0.00579     0.38941
   60. BD*( 1) C  1- H 26       0.00923     0.38653
   61. BD*( 1) C  2- C  3       0.01204     0.37036
   62. BD*( 1) C  2- H 19       0.01753     0.37507
   63. BD*( 1) C  2- H 27       0.01736     0.37708
   64. BD*( 1) C  3- C  4       0.01625     0.36591
   65. BD*( 1) C  3- H 20       0.01720     0.38209
   66. BD*( 1) C  3- H 28       0.01777     0.37574
   67. BD*( 1) C  4- N  5       0.01664     0.37423
   68. BD*( 1) C  4- H 21       0.03504     0.35702
   69. BD*( 1) C  4- H 29       0.02290     0.36809
   70. BD*( 1) N  5- C 12       0.00885     0.62921
   71. BD*( 2) N  5- C 12       0.09331     0.03835
   72. BD*( 1) N  6- C  7       0.02776     0.47871
   73. BD*( 2) N  6- C  7       0.51884    -0.04336
   74. BD*( 1) N  6- C 15       0.01785     0.45722
   75. BD*( 1) N  6- H 33       0.01855     0.36571
   76. BD*( 1) C  7- C  8       0.01132     0.38358
   77. BD*( 1) C  7- C  9       0.06672     0.44599
   78. BD*( 1) C  8- H 22       0.01011     0.37511
   79. BD*( 1) C  8- H 30       0.00509     0.37180
   80. BD*( 1) C  8- H 32       0.01018     0.37476
   81. BD*( 1) C  9- O 10       0.00797     0.56210
   82. BD*( 1) C  9- C 11       0.06641     0.46682
   83. BD*( 2) C  9- C 11       0.45868     0.01886
   84. BD*( 1) C 11- C 12       0.03157     0.44072
   85. BD*( 1) C 11- C 13       0.02585     0.52422
   86. BD*( 1) C 12- H 23       0.05392     0.37296
   87. BD*( 1) C 13- C 14       0.01344     0.38199
   88. BD*( 1) C 13- C 15       0.01766     0.53690
   89. BD*( 2) C 13- C 15       0.36886     0.01300
   90. BD*( 1) C 14- H 17       0.00921     0.37627
   91. BD*( 1) C 14- H 24       0.00992     0.37326
   92. BD*( 1) C 14- H 31       0.00546     0.38252
   93. BD*( 1) C 15- H 25       0.01263     0.37750
   94. RY ( 1) C  1             0.00105     1.29136
   95. RY ( 2) C  1             0.00062     1.41534
   96. RY ( 3) C  1             0.00014     1.80938
   97. RY ( 4) C  1             0.00010     1.40822
   98. RY ( 5) C  1             0.00007     1.61772
   99. RY ( 6) C  1             0.00003     2.08542
  100. RY ( 7) C  1             0.00001     1.89799
  101. RY ( 8) C  1             0.00001     1.57644
  102. RY ( 9) C  1             0.00000     1.96782
  103. RY (10) C  1             0.00000     2.77396
  104. RY (11) C  1             0.00000    10.90777
  105. RY (12) C  1             0.00000    11.28756
  106. RY (13) C  1             0.00000     3.52987
  107. RY (14) C  1             0.00000     2.59985
  108. RY (15) C  1             0.00000     3.50746
  109. RY (16) C  1             0.00000     3.91035
  110. RY (17) C  1             0.00000     2.21476
  111. RY (18) C  1             0.00000     3.75189
  112. RY (19) C  1             0.00000     3.05198
  113. RY (20) C  1             0.00000     2.93692
  114. RY (21) C  1             0.00000     3.42543
  115. RY (22) C  1             0.00000     3.24743
  116. RY (23) C  1             0.00000     3.37761
  117. RY (24) C  1             0.00000     2.81954
  118. RY (25) C  1             0.00000     4.05919
  119. RY (26) C  1             0.00000     2.61756
  120. RY ( 1) C  2             0.00165     1.52426
  121. RY ( 2) C  2             0.00142     1.31349
  122. RY ( 3) C  2             0.00059     1.31210
  123. RY ( 4) C  2             0.00031     3.07396
  124. RY ( 5) C  2             0.00016     3.42508
  125. RY ( 6) C  2             0.00010     2.84640
  126. RY ( 7) C  2             0.00006     2.42452
  127. RY ( 8) C  2             0.00004     2.15108
  128. RY ( 9) C  2             0.00002     2.36819
  129. RY (10) C  2             0.00001     2.34689
  130. RY (11) C  2             0.00000     2.08009
  131. RY (12) C  2             0.00000     5.64039
  132. RY (13) C  2             0.00000     2.18074
  133. RY (14) C  2             0.00000     3.64079
  134. RY (15) C  2             0.00000     3.40124
  135. RY (16) C  2             0.00000     3.90105
  136. RY (17) C  2             0.00000     3.22586
  137. RY (18) C  2             0.00000     2.68212
  138. RY (19) C  2             0.00000     3.15873
  139. RY (20) C  2             0.00000    14.17169
  140. RY (21) C  2             0.00000     3.93854
  141. RY (22) C  2             0.00000     3.51407
  142. RY (23) C  2             0.00000     2.19805
  143. RY (24) C  2             0.00000     2.87025
  144. RY (25) C  2             0.00000     2.78062
  145. RY (26) C  2             0.00000     3.45684
  146. RY ( 1) C  3             0.00260     0.96903
  147. RY ( 2) C  3             0.00207     1.23682
  148. RY ( 3) C  3             0.00125     1.34312
  149. RY ( 4) C  3             0.00029     3.20228
  150. RY ( 5) C  3             0.00026     3.03517
  151. RY ( 6) C  3             0.00017     1.97190
  152. RY ( 7) C  3             0.00014     2.35304
  153. RY ( 8) C  3             0.00007     2.41861
  154. RY ( 9) C  3             0.00004     2.22073
  155. RY (10) C  3             0.00002     2.72661
  156. RY (11) C  3             0.00001     2.88406
  157. RY (12) C  3             0.00001     2.21297
  158. RY (13) C  3             0.00000     2.51124
  159. RY (14) C  3             0.00000     2.27103
  160. RY (15) C  3             0.00000     6.52021
  161. RY (16) C  3             0.00000     9.97377
  162. RY (17) C  3             0.00000     2.38044
  163. RY (18) C  3             0.00000     7.59580
  164. RY (19) C  3             0.00000     3.71760
  165. RY (20) C  3             0.00000     3.59640
  166. RY (21) C  3             0.00000     4.38664
  167. RY (22) C  3             0.00000     3.40766
  168. RY (23) C  3             0.00000     3.50124
  169. RY (24) C  3             0.00000     3.47126
  170. RY (25) C  3             0.00000     3.28906
  171. RY (26) C  3             0.00000     3.74947
  172. RY ( 1) C  4             0.00429     1.50783
  173. RY ( 2) C  4             0.00215     1.26000
  174. RY ( 3) C  4             0.00159     1.43589
  175. RY ( 4) C  4             0.00051     1.72804
  176. RY ( 5) C  4             0.00036     2.56589
  177. RY ( 6) C  4             0.00016     2.97002
  178. RY ( 7) C  4             0.00013     2.82765
  179. RY ( 8) C  4             0.00006     2.52828
  180. RY ( 9) C  4             0.00005     2.19216
  181. RY (10) C  4             0.00002     1.87695
  182. RY (11) C  4             0.00002     3.27711
  183. RY (12) C  4             0.00001     2.90344
  184. RY (13) C  4             0.00001     2.39078
  185. RY (14) C  4             0.00001     2.77415
  186. RY (15) C  4             0.00000     3.07964
  187. RY (16) C  4             0.00000     2.30196
  188. RY (17) C  4             0.00000     3.69717
  189. RY (18) C  4             0.00000     3.92823
  190. RY (19) C  4             0.00000     8.62775
  191. RY (20) C  4             0.00000     3.76171
  192. RY (21) C  4             0.00000     4.48144
  193. RY (22) C  4             0.00000     8.50754
  194. RY (23) C  4             0.00000     3.78424
  195. RY (24) C  4             0.00000     3.78944
  196. RY (25) C  4             0.00000     3.91608
  197. RY (26) C  4             0.00000     4.91217
  198. RY ( 1) N  5             0.00475     0.91723
  199. RY ( 2) N  5             0.00201     0.91407
  200. RY ( 3) N  5             0.00135     1.00237
  201. RY ( 4) N  5             0.00038     2.32893
  202. RY ( 5) N  5             0.00019     2.48398
  203. RY ( 6) N  5             0.00017     2.81026
  204. RY ( 7) N  5             0.00011     2.58550
  205. RY ( 8) N  5             0.00008     2.00161
  206. RY ( 9) N  5             0.00004     3.19904
  207. RY (10) N  5             0.00003     3.81079
  208. RY (11) N  5             0.00001     3.66860
  209. RY (12) N  5             0.00001     3.58062
  210. RY (13) N  5             0.00001     3.65843
  211. RY (14) N  5             0.00000     3.39687
  212. RY (15) N  5             0.00000     4.13926
  213. RY (16) N  5             0.00000    17.72950
  214. RY (17) N  5             0.00000     4.78465
  215. RY (18) N  5             0.00000     4.29268
  216. RY (19) N  5             0.00000     4.17754
  217. RY (20) N  5             0.00000     8.33885
  218. RY (21) N  5             0.00000     4.86883
  219. RY (22) N  5             0.00000     8.13568
  220. RY (23) N  5             0.00000     5.70923
  221. RY (24) N  5             0.00000     3.78834
  222. RY (25) N  5             0.00000     4.20629
  223. RY (26) N  5             0.00000     6.21547
  224. RY ( 1) N  6             0.00417     1.49612
  225. RY ( 2) N  6             0.00121     0.75338
  226. RY ( 3) N  6             0.00103     2.14182
  227. RY ( 4) N  6             0.00099     1.63795
  228. RY ( 5) N  6             0.00034     1.64221
  229. RY ( 6) N  6             0.00020     2.91489
  230. RY ( 7) N  6             0.00013     1.38166
  231. RY ( 8) N  6             0.00007     4.50433
  232. RY ( 9) N  6             0.00005     3.30502
  233. RY (10) N  6             0.00003     2.67760
  234. RY (11) N  6             0.00002     3.19698
  235. RY (12) N  6             0.00001     4.61585
  236. RY (13) N  6             0.00001     4.01876
  237. RY (14) N  6             0.00001     3.10467
  238. RY (15) N  6             0.00000     4.72592
  239. RY (16) N  6             0.00000     4.42932
  240. RY (17) N  6             0.00000     4.36112
  241. RY (18) N  6             0.00000     4.32863
  242. RY (19) N  6             0.00000     4.41538
  243. RY (20) N  6             0.00000     4.50320
  244. RY (21) N  6             0.00000    11.58192
  245. RY (22) N  6             0.00000     3.57702
  246. RY (23) N  6             0.00000     4.54636
  247. RY (24) N  6             0.00000    11.46515
  248. RY (25) N  6             0.00000     6.30394
  249. RY (26) N  6             0.00000     9.39831
  250. RY ( 1) C  7             0.00392     1.41238
  251. RY ( 2) C  7             0.00346     1.17243
  252. RY ( 3) C  7             0.00303     1.27714
  253. RY ( 4) C  7             0.00125     1.61105
  254. RY ( 5) C  7             0.00075     2.71789
  255. RY ( 6) C  7             0.00044     2.76760
  256. RY ( 7) C  7             0.00035     1.46866
  257. RY ( 8) C  7             0.00025     2.92202
  258. RY ( 9) C  7             0.00019     2.87903
  259. RY (10) C  7             0.00015     3.21648
  260. RY (11) C  7             0.00009     2.36442
  261. RY (12) C  7             0.00004     3.06225
  262. RY (13) C  7             0.00004     3.60668
  263. RY (14) C  7             0.00001     3.85657
  264. RY (15) C  7             0.00001     2.45568
  265. RY (16) C  7             0.00001     2.89286
  266. RY (17) C  7             0.00000     3.43964
  267. RY (18) C  7             0.00000     2.43738
  268. RY (19) C  7             0.00000     3.87871
  269. RY (20) C  7             0.00000     3.84750
  270. RY (21) C  7             0.00000    16.25192
  271. RY (22) C  7             0.00000     2.95846
  272. RY (23) C  7             0.00000     3.35020
  273. RY (24) C  7             0.00000     3.52090
  274. RY (25) C  7             0.00000     3.54384
  275. RY (26) C  7             0.00000     5.50144
  276. RY ( 1) C  8             0.00238     1.03031
  277. RY ( 2) C  8             0.00095     1.33202
  278. RY ( 3) C  8             0.00081     1.38220
  279. RY ( 4) C  8             0.00019     2.03117
  280. RY ( 5) C  8             0.00012     1.78397
  281. RY ( 6) C  8             0.00011     1.48835
  282. RY ( 7) C  8             0.00007     1.54070
  283. RY ( 8) C  8             0.00006     2.20104
  284. RY ( 9) C  8             0.00003     1.95046
  285. RY (10) C  8             0.00002     2.42947
  286. RY (11) C  8             0.00001     2.10090
  287. RY (12) C  8             0.00001     3.07860
  288. RY (13) C  8             0.00000     1.66595
  289. RY (14) C  8             0.00000     2.48429
  290. RY (15) C  8             0.00000     5.22126
  291. RY (16) C  8             0.00000     5.95040
  292. RY (17) C  8             0.00000     4.16656
  293. RY (18) C  8             0.00000     3.10102
  294. RY (19) C  8             0.00000     2.31662
  295. RY (20) C  8             0.00000     5.53812
  296. RY (21) C  8             0.00000     3.90901
  297. RY (22) C  8             0.00000     3.79103
  298. RY (23) C  8             0.00000    10.30543
  299. RY (24) C  8             0.00000     6.12008
  300. RY (25) C  8             0.00000     3.34708
  301. RY (26) C  8             0.00000     3.31421
  302. RY ( 1) C  9             0.01126     1.31566
  303. RY ( 2) C  9             0.00366     2.23365
  304. RY ( 3) C  9             0.00326     2.00646
  305. RY ( 4) C  9             0.00154     2.19405
  306. RY ( 5) C  9             0.00100     2.53932
  307. RY ( 6) C  9             0.00033     1.22610
  308. RY ( 7) C  9             0.00028     1.99619
  309. RY ( 8) C  9             0.00020     1.84803
  310. RY ( 9) C  9             0.00019     2.72678
  311. RY (10) C  9             0.00014     2.87248
  312. RY (11) C  9             0.00009     2.70973
  313. RY (12) C  9             0.00007     2.56156
  314. RY (13) C  9             0.00006     2.54350
  315. RY (14) C  9             0.00003     2.47988
  316. RY (15) C  9             0.00002     3.00477
  317. RY (16) C  9             0.00001     3.35363
  318. RY (17) C  9             0.00001     3.34243
  319. RY (18) C  9             0.00000     2.01359
  320. RY (19) C  9             0.00000     2.97689
  321. RY (20) C  9             0.00000     2.66764
  322. RY (21) C  9             0.00000     8.28706
  323. RY (22) C  9             0.00000     4.32514
  324. RY (23) C  9             0.00000     3.25861
  325. RY (24) C  9             0.00000     5.20989
  326. RY (25) C  9             0.00000     6.86800
  327. RY (26) C  9             0.00000     9.46208
  328. RY ( 1) O 10             0.00251     0.72453
  329. RY ( 2) O 10             0.00148     1.12259
  330. RY ( 3) O 10             0.00024     1.60404
  331. RY ( 4) O 10             0.00007     2.42975
  332. RY ( 5) O 10             0.00006     2.48730
  333. RY ( 6) O 10             0.00004     1.61532
  334. RY ( 7) O 10             0.00002     2.34850
  335. RY ( 8) O 10             0.00002     3.69341
  336. RY ( 9) O 10             0.00001     4.05813
  337. RY (10) O 10             0.00000     3.04633
  338. RY (11) O 10             0.00000     3.45464
  339. RY (12) O 10             0.00000    25.63309
  340. RY (13) O 10             0.00000     6.67960
  341. RY (14) O 10             0.00000     5.26329
  342. RY (15) O 10             0.00000     4.88663
  343. RY (16) O 10             0.00000     3.57063
  344. RY (17) O 10             0.00000     8.83608
  345. RY (18) O 10             0.00000     6.19781
  346. RY (19) O 10             0.00000     7.44987
  347. RY (20) O 10             0.00000     6.24802
  348. RY (21) O 10             0.00000     6.19009
  349. RY (22) O 10             0.00000     5.84276
  350. RY (23) O 10             0.00000     9.15028
  351. RY (24) O 10             0.00000     6.14269
  352. RY (25) O 10             0.00000     8.37549
  353. RY (26) O 10             0.00000     5.99449
  354. RY ( 1) C 11             0.00602     1.05680
  355. RY ( 2) C 11             0.00357     1.16748
  356. RY ( 3) C 11             0.00291     1.03831
  357. RY ( 4) C 11             0.00069     1.93281
  358. RY ( 5) C 11             0.00054     2.44513
  359. RY ( 6) C 11             0.00042     2.27072
  360. RY ( 7) C 11             0.00030     2.90089
  361. RY ( 8) C 11             0.00027     2.97608
  362. RY ( 9) C 11             0.00024     3.28474
  363. RY (10) C 11             0.00014     2.03855
  364. RY (11) C 11             0.00012     2.49467
  365. RY (12) C 11             0.00009     2.92552
  366. RY (13) C 11             0.00007     2.86420
  367. RY (14) C 11             0.00004     3.38677
  368. RY (15) C 11             0.00004     2.82802
  369. RY (16) C 11             0.00002     3.52938
  370. RY (17) C 11             0.00001     3.64606
  371. RY (18) C 11             0.00001     3.09370
  372. RY (19) C 11             0.00001     2.95042
  373. RY (20) C 11             0.00000     2.94349
  374. RY (21) C 11             0.00000     4.70593
  375. RY (22) C 11             0.00000     6.99449
  376. RY (23) C 11             0.00000     3.49826
  377. RY (24) C 11             0.00000     3.36740
  378. RY (25) C 11             0.00000     5.42057
  379. RY (26) C 11             0.00000    13.33792
  380. RY ( 1) C 12             0.00593     1.42165
  381. RY ( 2) C 12             0.00323     1.28794
  382. RY ( 3) C 12             0.00162     0.98708
  383. RY ( 4) C 12             0.00107     1.37554
  384. RY ( 5) C 12             0.00044     2.67079
  385. RY ( 6) C 12             0.00029     2.13175
  386. RY ( 7) C 12             0.00020     1.60957
  387. RY ( 8) C 12             0.00015     2.04808
  388. RY ( 9) C 12             0.00010     2.60790
  389. RY (10) C 12             0.00006     2.73624
  390. RY (11) C 12             0.00005     2.04520
  391. RY (12) C 12             0.00005     3.10277
  392. RY (13) C 12             0.00002     3.25106
  393. RY (14) C 12             0.00001     2.60358
  394. RY (15) C 12             0.00001     2.17552
  395. RY (16) C 12             0.00001     3.74547
  396. RY (17) C 12             0.00000     2.65891
  397. RY (18) C 12             0.00000     3.32649
  398. RY (19) C 12             0.00000     3.43628
  399. RY (20) C 12             0.00000    15.15452
  400. RY (21) C 12             0.00000     4.16429
  401. RY (22) C 12             0.00000     3.48152
  402. RY (23) C 12             0.00000     3.56938
  403. RY (24) C 12             0.00000     4.16870
  404. RY (25) C 12             0.00000     3.89047
  405. RY (26) C 12             0.00000     5.53807
  406. RY ( 1) C 13             0.00361     1.66615
  407. RY ( 2) C 13             0.00226     1.34001
  408. RY ( 3) C 13             0.00163     0.92219
  409. RY ( 4) C 13             0.00062     2.68955
  410. RY ( 5) C 13             0.00056     2.42231
  411. RY ( 6) C 13             0.00039     3.37803
  412. RY ( 7) C 13             0.00022     2.05028
  413. RY ( 8) C 13             0.00018     2.69252
  414. RY ( 9) C 13             0.00011     2.52243
  415. RY (10) C 13             0.00007     2.78145
  416. RY (11) C 13             0.00005     3.38286
  417. RY (12) C 13             0.00004     2.75438
  418. RY (13) C 13             0.00004     3.06672
  419. RY (14) C 13             0.00003     2.64092
  420. RY (15) C 13             0.00001     3.36537
  421. RY (16) C 13             0.00001     3.68821
  422. RY (17) C 13             0.00001     3.09788
  423. RY (18) C 13             0.00000     2.06059
  424. RY (19) C 13             0.00000     2.98942
  425. RY (20) C 13             0.00000     3.17520
  426. RY (21) C 13             0.00000    13.08148
  427. RY (22) C 13             0.00000     3.34280
  428. RY (23) C 13             0.00000     4.36159
  429. RY (24) C 13             0.00000     3.20189
  430. RY (25) C 13             0.00000     3.36305
  431. RY (26) C 13             0.00000     7.80302
  432. RY ( 1) C 14             0.00152     1.10389
  433. RY ( 2) C 14             0.00102     0.80192
  434. RY ( 3) C 14             0.00044     1.78068
  435. RY ( 4) C 14             0.00022     1.83844
  436. RY ( 5) C 14             0.00015     1.84627
  437. RY ( 6) C 14             0.00010     1.62722
  438. RY ( 7) C 14             0.00004     1.56251
  439. RY ( 8) C 14             0.00004     2.71614
  440. RY ( 9) C 14             0.00002     1.93729
  441. RY (10) C 14             0.00001     2.11044
  442. RY (11) C 14             0.00000     3.06460
  443. RY (12) C 14             0.00000     1.96372
  444. RY (13) C 14             0.00000     2.02974
  445. RY (14) C 14             0.00000     3.61474
  446. RY (15) C 14             0.00000    15.43803
  447. RY (16) C 14             0.00000     3.34442
  448. RY (17) C 14             0.00000     2.61904
  449. RY (18) C 14             0.00000     1.98030
  450. RY (19) C 14             0.00000     2.77732
  451. RY (20) C 14             0.00000     3.66268
  452. RY (21) C 14             0.00000     3.73581
  453. RY (22) C 14             0.00000     5.67273
  454. RY (23) C 14             0.00000     6.05943
  455. RY (24) C 14             0.00000     3.94516
  456. RY (25) C 14             0.00000     3.34416
  457. RY (26) C 14             0.00000     3.78307
  458. RY ( 1) C 15             0.00380     1.03980
  459. RY ( 2) C 15             0.00368     1.15343
  460. RY ( 3) C 15             0.00206     1.26017
  461. RY ( 4) C 15             0.00070     2.47705
  462. RY ( 5) C 15             0.00063     2.03751
  463. RY ( 6) C 15             0.00020     3.05630
  464. RY ( 7) C 15             0.00014     2.67319
  465. RY ( 8) C 15             0.00011     2.60715
  466. RY ( 9) C 15             0.00008     1.72067
  467. RY (10) C 15             0.00007     2.61058
  468. RY (11) C 15             0.00002     2.11613
  469. RY (12) C 15             0.00001     2.36964
  470. RY (13) C 15             0.00001     2.52266
  471. RY (14) C 15             0.00001     3.55104
  472. RY (15) C 15             0.00001     2.40786
  473. RY (16) C 15             0.00000     2.91282
  474. RY (17) C 15             0.00000     2.77484
  475. RY (18) C 15             0.00000     3.22368
  476. RY (19) C 15             0.00000    18.28909
  477. RY (20) C 15             0.00000     3.86362
  478. RY (21) C 15             0.00000     4.02153
  479. RY (22) C 15             0.00000     3.37734
  480. RY (23) C 15             0.00000     3.12190
  481. RY (24) C 15             0.00000     4.18300
  482. RY (25) C 15             0.00000     2.87086
  483. RY (26) C 15             0.00000     3.29458
  484. RY ( 1) H 16             0.00069     0.84335
  485. RY ( 2) H 16             0.00010     2.91657
  486. RY ( 3) H 16             0.00009     3.80880
  487. RY ( 4) H 16             0.00008     2.48276
  488. RY ( 5) H 16             0.00002     2.71159
  489. RY ( 6) H 16             0.00001     2.70114
  490. RY ( 7) H 16             0.00000     3.68387
  491. RY ( 8) H 16             0.00000     2.45927
  492. RY ( 9) H 16             0.00000     4.50884
  493. RY (10) H 16             0.00000     2.96183
  494. RY (11) H 16             0.00000     3.73284
  495. RY (12) H 16             0.00000     4.17320
  496. RY (13) H 16             0.00000     4.06674
  497. RY ( 1) H 17             0.00059     0.79504
  498. RY ( 2) H 17             0.00013     3.23336
  499. RY ( 3) H 17             0.00012     3.84347
  500. RY ( 4) H 17             0.00007     2.31815
  501. RY ( 5) H 17             0.00003     2.12262
  502. RY ( 6) H 17             0.00002     2.09337
  503. RY ( 7) H 17             0.00000     3.58781
  504. RY ( 8) H 17             0.00000     3.58433
  505. RY ( 9) H 17             0.00000     4.55020
  506. RY (10) H 17             0.00000     3.86316
  507. RY (11) H 17             0.00000     3.84672
  508. RY (12) H 17             0.00000     3.65254
  509. RY (13) H 17             0.00000     4.09561
  510. RY ( 1) H 18             0.00035     0.85199
  511. RY ( 2) H 18             0.00011     3.68376
  512. RY ( 3) H 18             0.00010     3.89083
  513. RY ( 4) H 18             0.00002     1.79941
  514. RY ( 5) H 18             0.00002     2.92308
  515. RY ( 6) H 18             0.00000     3.02750
  516. RY ( 7) H 18             0.00000     1.76708
  517. RY ( 8) H 18             0.00000     3.04360
  518. RY ( 9) H 18             0.00000     3.71624
  519. RY (10) H 18             0.00000     4.05426
  520. RY (11) H 18             0.00000     4.26652
  521. RY (12) H 18             0.00000     3.63494
  522. RY (13) H 18             0.00000     4.47304
  523. RY ( 1) H 19             0.00103     0.84361
  524. RY ( 2) H 19             0.00015     1.95915
  525. RY ( 3) H 19             0.00011     3.74758
  526. RY ( 4) H 19             0.00006     3.68973
  527. RY ( 5) H 19             0.00002     3.45638
  528. RY ( 6) H 19             0.00001     3.55121
  529. RY ( 7) H 19             0.00001     3.37943
  530. RY ( 8) H 19             0.00001     2.15444
  531. RY ( 9) H 19             0.00000     3.25027
  532. RY (10) H 19             0.00000     3.80234
  533. RY (11) H 19             0.00000     3.17182
  534. RY (12) H 19             0.00000     4.28586
  535. RY (13) H 19             0.00000     4.26910
  536. RY ( 1) H 20             0.00114     0.85696
  537. RY ( 2) H 20             0.00013     2.51573
  538. RY ( 3) H 20             0.00011     3.71557
  539. RY ( 4) H 20             0.00006     3.50024
  540. RY ( 5) H 20             0.00002     2.76450
  541. RY ( 6) H 20             0.00001     3.53500
  542. RY ( 7) H 20             0.00001     3.41783
  543. RY ( 8) H 20             0.00001     2.90736
  544. RY ( 9) H 20             0.00000     3.29987
  545. RY (10) H 20             0.00000     3.37416
  546. RY (11) H 20             0.00000     3.31232
  547. RY (12) H 20             0.00000     4.32106
  548. RY (13) H 20             0.00000     4.28080
  549. RY ( 1) H 21             0.00258     0.68792
  550. RY ( 2) H 21             0.00019     1.83303
  551. RY ( 3) H 21             0.00009     3.82407
  552. RY ( 4) H 21             0.00007     2.66820
  553. RY ( 5) H 21             0.00005     3.95236
  554. RY ( 6) H 21             0.00002     2.34592
  555. RY ( 7) H 21             0.00001     3.74977
  556. RY ( 8) H 21             0.00001     3.42793
  557. RY ( 9) H 21             0.00000     3.84240
  558. RY (10) H 21             0.00000     3.08589
  559. RY (11) H 21             0.00000     3.79769
  560. RY (12) H 21             0.00000     4.45230
  561. RY (13) H 21             0.00000     4.24395
  562. RY ( 1) H 22             0.00087     0.72350
  563. RY ( 2) H 22             0.00014     3.55659
  564. RY ( 3) H 22             0.00011     3.83789
  565. RY ( 4) H 22             0.00006     1.77946
  566. RY ( 5) H 22             0.00003     1.92379
  567. RY ( 6) H 22             0.00002     2.39351
  568. RY ( 7) H 22             0.00000     4.12202
  569. RY ( 8) H 22             0.00000     2.87750
  570. RY ( 9) H 22             0.00000     3.64234
  571. RY (10) H 22             0.00000     3.72999
  572. RY (11) H 22             0.00000     4.37830
  573. RY (12) H 22             0.00000     4.22543
  574. RY (13) H 22             0.00000     4.05238
  575. RY ( 1) H 23             0.00381     0.65549
  576. RY ( 2) H 23             0.00023     1.74869
  577. RY ( 3) H 23             0.00014     1.98175
  578. RY ( 4) H 23             0.00012     2.69570
  579. RY ( 5) H 23             0.00007     4.14371
  580. RY ( 6) H 23             0.00002     3.45388
  581. RY ( 7) H 23             0.00001     4.61267
  582. RY ( 8) H 23             0.00000     2.38856
  583. RY ( 9) H 23             0.00000     4.22617
  584. RY (10) H 23             0.00000     3.52464
  585. RY (11) H 23             0.00000     4.29959
  586. RY (12) H 23             0.00000     4.31010
  587. RY (13) H 23             0.00000     4.04944
  588. RY ( 1) H 24             0.00064     0.92115
  589. RY ( 2) H 24             0.00012     3.21033
  590. RY ( 3) H 24             0.00010     3.69921
  591. RY ( 4) H 24             0.00008     2.65123
  592. RY ( 5) H 24             0.00003     1.69899
  593. RY ( 6) H 24             0.00002     2.39023
  594. RY ( 7) H 24             0.00001     2.99154
  595. RY ( 8) H 24             0.00000     3.61179
  596. RY ( 9) H 24             0.00000     4.53388
  597. RY (10) H 24             0.00000     3.64287
  598. RY (11) H 24             0.00000     4.05222
  599. RY (12) H 24             0.00000     4.01983
  600. RY (13) H 24             0.00000     4.08140
  601. RY ( 1) H 25             0.00047     0.67637
  602. RY ( 2) H 25             0.00033     1.45403
  603. RY ( 3) H 25             0.00015     2.99300
  604. RY ( 4) H 25             0.00009     1.82385
  605. RY ( 5) H 25             0.00005     3.83471
  606. RY ( 6) H 25             0.00002     3.63703
  607. RY ( 7) H 25             0.00001     4.20565
  608. RY ( 8) H 25             0.00001     2.89931
  609. RY ( 9) H 25             0.00000     3.55024
  610. RY (10) H 25             0.00000     4.07649
  611. RY (11) H 25             0.00000     4.22497
  612. RY (12) H 25             0.00000     4.04676
  613. RY (13) H 25             0.00000     4.22637
  614. RY ( 1) H 26             0.00068     0.85269
  615. RY ( 2) H 26             0.00011     3.09841
  616. RY ( 3) H 26             0.00009     3.85084
  617. RY ( 4) H 26             0.00008     2.31604
  618. RY ( 5) H 26             0.00002     2.57309
  619. RY ( 6) H 26             0.00001     2.84675
  620. RY ( 7) H 26             0.00000     2.17989
  621. RY ( 8) H 26             0.00000     3.67824
  622. RY ( 9) H 26             0.00000     2.99761
  623. RY (10) H 26             0.00000     4.30822
  624. RY (11) H 26             0.00000     4.55573
  625. RY (12) H 26             0.00000     4.15295
  626. RY (13) H 26             0.00000     3.68659
  627. RY ( 1) H 27             0.00109     0.82304
  628. RY ( 2) H 27             0.00014     1.93524
  629. RY ( 3) H 27             0.00010     3.63356
  630. RY ( 4) H 27             0.00006     3.76978
  631. RY ( 5) H 27             0.00002     3.43508
  632. RY ( 6) H 27             0.00001     3.59517
  633. RY ( 7) H 27             0.00001     3.55695
  634. RY ( 8) H 27             0.00000     2.11036
  635. RY ( 9) H 27             0.00000     3.48081
  636. RY (10) H 27             0.00000     3.31949
  637. RY (11) H 27             0.00000     3.26573
  638. RY (12) H 27             0.00000     4.25500
  639. RY (13) H 27             0.00000     4.38288
  640. RY ( 1) H 28             0.00123     0.74204
  641. RY ( 2) H 28             0.00014     2.29395
  642. RY ( 3) H 28             0.00010     3.67006
  643. RY ( 4) H 28             0.00005     3.70290
  644. RY ( 5) H 28             0.00003     2.81541
  645. RY ( 6) H 28             0.00002     3.28464
  646. RY ( 7) H 28             0.00001     2.37753
  647. RY ( 8) H 28             0.00001     4.07202
  648. RY ( 9) H 28             0.00000     3.50250
  649. RY (10) H 28             0.00000     3.71324
  650. RY (11) H 28             0.00000     3.36460
  651. RY (12) H 28             0.00000     3.94088
  652. RY (13) H 28             0.00000     4.32815
  653. RY ( 1) H 29             0.00123     0.87808
  654. RY ( 2) H 29             0.00018     1.95325
  655. RY ( 3) H 29             0.00009     3.31117
  656. RY ( 4) H 29             0.00005     3.95296
  657. RY ( 5) H 29             0.00003     2.89838
  658. RY ( 6) H 29             0.00002     3.47974
  659. RY ( 7) H 29             0.00001     2.61325
  660. RY ( 8) H 29             0.00001     3.39756
  661. RY ( 9) H 29             0.00000     3.75483
  662. RY (10) H 29             0.00000     3.78565
  663. RY (11) H 29             0.00000     3.31044
  664. RY (12) H 29             0.00000     4.15349
  665. RY (13) H 29             0.00000     4.29412
  666. RY ( 1) H 30             0.00040     0.85177
  667. RY ( 2) H 30             0.00012     3.63320
  668. RY ( 3) H 30             0.00011     3.77224
  669. RY ( 4) H 30             0.00008     1.98979
  670. RY ( 5) H 30             0.00003     2.37247
  671. RY ( 6) H 30             0.00001     2.54645
  672. RY ( 7) H 30             0.00000     4.30124
  673. RY ( 8) H 30             0.00000     2.02602
  674. RY ( 9) H 30             0.00000     2.97374
  675. RY (10) H 30             0.00000     3.82696
  676. RY (11) H 30             0.00000     4.27360
  677. RY (12) H 30             0.00000     4.35386
  678. RY (13) H 30             0.00000     4.43504
  679. RY ( 1) H 31             0.00040     0.96892
  680. RY ( 2) H 31             0.00011     3.83610
  681. RY ( 3) H 31             0.00009     3.82763
  682. RY ( 4) H 31             0.00006     1.64987
  683. RY ( 5) H 31             0.00004     2.19504
  684. RY ( 6) H 31             0.00001     2.34290
  685. RY ( 7) H 31             0.00000     2.48233
  686. RY ( 8) H 31             0.00000     3.20706
  687. RY ( 9) H 31             0.00000     4.25801
  688. RY (10) H 31             0.00000     4.55065
  689. RY (11) H 31             0.00000     4.37997
  690. RY (12) H 31             0.00000     4.03379
  691. RY (13) H 31             0.00000     3.77964
  692. RY ( 1) H 32             0.00089     0.69478
  693. RY ( 2) H 32             0.00014     3.58762
  694. RY ( 3) H 32             0.00011     3.73794
  695. RY ( 4) H 32             0.00007     1.70016
  696. RY ( 5) H 32             0.00003     1.96970
  697. RY ( 6) H 32             0.00002     2.47571
  698. RY ( 7) H 32             0.00000     3.53719
  699. RY ( 8) H 32             0.00000     3.20745
  700. RY ( 9) H 32             0.00000     3.94911
  701. RY (10) H 32             0.00000     4.15330
  702. RY (11) H 32             0.00000     4.07040
  703. RY (12) H 32             0.00000     3.68361
  704. RY (13) H 32             0.00000     4.48173
  705. RY ( 1) H 33             0.00079     1.03353
  706. RY ( 2) H 33             0.00039     1.91880
  707. RY ( 3) H 33             0.00036     2.68652
  708. RY ( 4) H 33             0.00017     1.82741
  709. RY ( 5) H 33             0.00008     3.19844
  710. RY ( 6) H 33             0.00004     3.15824
  711. RY ( 7) H 33             0.00001     3.61398
  712. RY ( 8) H 33             0.00001     3.59815
  713. RY ( 9) H 33             0.00000     3.51518
  714. RY (10) H 33             0.00000     3.99670
  715. RY (11) H 33             0.00000     4.50385
  716. RY (12) H 33             0.00000     5.10409
  717. RY (13) H 33             0.00000     4.54681
          -------------------------------
                 Total Lewis  109.76200  ( 98.0018%)
           Valence non-Lewis    2.07232  (  1.8503%)
           Rydberg non-Lewis    0.16568  (  0.1479%)
          -------------------------------
               Total unit  1  112.00000  (100.0000%)
              Charge unit  1    0.00000

 $CHOOSE
   LONE 5 1 10 3 END
   BOND S 1 2 S 1 16 S 1 18 S 1 26 S 2 3 S 2 19 S 2 27 S 3 4 S 3 20 S 3 28
        S 4 5 S 4 21 S 4 29 D 5 12 D 6 7 S 6 15 S 6 33 S 7 8 S 7 9 S 8 22
        S 8 30 S 8 32 S 9 10 D 9 11 S 11 12 S 11 13 S 12 23 S 13 14 D 13 15
        S 14 17 S 14 24 S 14 31 S 15 25 END
 $END

 Maximum scratch memory used by NBO was 4353341 words
 Maximum scratch memory used by GENNBO was 775860 words
