# Supplementary material for: Direct visualization of critical hydrogen atoms in a pyridoxal 5′-phosphate enzyme
Source: Nat Commun. 2017 Oct 16;8:955. doi: 10.1038/s41467-017-01060-y (PMC5643538; doi:10.1038/s41467-017-01060-y)
Supplement: Supplementary file 9 — Supplementary Data 6 [file 41467_2017_1060_MOESM9_ESM.txt]

 *********************************** NBO 6.0 ***********************************
             N A T U R A L   A T O M I C   O R B I T A L   A N D
          N A T U R A L   B O N D   O R B I T A L   A N A L Y S I S
 ************************* Andrii Kovalevskyi (101084) *************************
  (c) Copyright 1996-2016 Board of Regents of the University of Wisconsin System
      on behalf of the Theoretical Chemistry Institute.  All rights reserved.

          Cite this program as:

          NBO 6.0.  E. D. Glendening, J. K. Badenhoop, A. E. Reed,
          J. E. Carpenter, J. A. Bohmann, C. M. Morales, C. R. Landis,
          and F. Weinhold (Theoretical Chemistry Institute, University
          of Wisconsin, Madison, WI, 2013); http://nbo6.chem.wisc.edu/

       /CYCLES / : Terminate NBO search after 20 cycle(s)

 Filename set to llp.SB_NH

 Job title:  internal


 NATURAL POPULATIONS:  Natural atomic orbital occupancies

  NAO Atom No lang   Type(AO)    Occupancy      Energy
 -------------------------------------------------------
   1    C  1  s      Cor( 1s)     1.99999     -10.16092
   2    C  1  s      Val( 2s)     1.11197      -0.22706
   3    C  1  s      Ryd( 3s)     0.00050       1.35159
   4    C  1  s      Ryd( 4s)     0.00000       4.33300
   5    C  1  s      Ryd( 5s)     0.00000      20.11342
   6    C  1  px     Val( 2p)     1.12493      -0.09512
   7    C  1  px     Ryd( 3p)     0.00073       0.78603
   8    C  1  px     Ryd( 4p)     0.00008       1.92498
   9    C  1  py     Val( 2p)     1.15017      -0.09613
  10    C  1  py     Ryd( 3p)     0.00036       0.75840
  11    C  1  py     Ryd( 4p)     0.00002       1.78950
  12    C  1  pz     Val( 2p)     1.21126      -0.10687
  13    C  1  pz     Ryd( 3p)     0.00055       0.80989
  14    C  1  pz     Ryd( 4p)     0.00003       1.65947
  15    C  1  dxy    Ryd( 3d)     0.00173       2.13447
  16    C  1  dxy    Ryd( 4d)     0.00002       3.51119
  17    C  1  dxz    Ryd( 3d)     0.00094       1.81252
  18    C  1  dxz    Ryd( 4d)     0.00005       3.37875
  19    C  1  dyz    Ryd( 3d)     0.00099       1.81653
  20    C  1  dyz    Ryd( 4d)     0.00002       3.37526
  21    C  1  dx2y2  Ryd( 3d)     0.00090       1.78435
  22    C  1  dx2y2  Ryd( 4d)     0.00007       3.39982
  23    C  1  dz2    Ryd( 3d)     0.00198       1.87758
  24    C  1  dz2    Ryd( 4d)     0.00001       3.61856
  25    C  1  f(0)   Ryd( 4f)     0.00038       3.57619
  26    C  1  f(c1)  Ryd( 4f)     0.00010       3.35948
  27    C  1  f(s1)  Ryd( 4f)     0.00005       3.30464
  28    C  1  f(c2)  Ryd( 4f)     0.00002       3.49870
  29    C  1  f(s2)  Ryd( 4f)     0.00009       3.48809
  30    C  1  f(c3)  Ryd( 4f)     0.00010       3.50624
  31    C  1  f(s3)  Ryd( 4f)     0.00031       3.51628

  32    C  2  s      Cor( 1s)     1.99999     -10.17651
  33    C  2  s      Val( 2s)     1.05437      -0.21755
  34    C  2  s      Ryd( 3s)     0.00182       1.48191
  35    C  2  s      Ryd( 4s)     0.00002       8.85962
  36    C  2  s      Ryd( 5s)     0.00000      13.68870
  37    C  2  px     Val( 2p)     1.02224      -0.08041
  38    C  2  px     Ryd( 3p)     0.00090       0.95236
  39    C  2  px     Ryd( 4p)     0.00010       1.61240
  40    C  2  py     Val( 2p)     1.13640      -0.09967
  41    C  2  py     Ryd( 3p)     0.00083       0.96183
  42    C  2  py     Ryd( 4p)     0.00006       1.51461
  43    C  2  pz     Val( 2p)     1.17130      -0.10335
  44    C  2  pz     Ryd( 3p)     0.00105       1.03022
  45    C  2  pz     Ryd( 4p)     0.00008       1.51035
  46    C  2  dxy    Ryd( 3d)     0.00077       2.27942
  47    C  2  dxy    Ryd( 4d)     0.00012       3.66935
  48    C  2  dxz    Ryd( 3d)     0.00061       2.18714
  49    C  2  dxz    Ryd( 4d)     0.00021       3.39475
  50    C  2  dyz    Ryd( 3d)     0.00093       2.01133
  51    C  2  dyz    Ryd( 4d)     0.00013       3.41314
  52    C  2  dx2y2  Ryd( 3d)     0.00077       2.13811
  53    C  2  dx2y2  Ryd( 4d)     0.00032       3.47075
  54    C  2  dz2    Ryd( 3d)     0.00154       2.09759
  55    C  2  dz2    Ryd( 4d)     0.00007       3.69788
  56    C  2  f(0)   Ryd( 4f)     0.00037       3.63873
  57    C  2  f(c1)  Ryd( 4f)     0.00009       3.56190
  58    C  2  f(s1)  Ryd( 4f)     0.00005       3.39053
  59    C  2  f(c2)  Ryd( 4f)     0.00002       3.48065
  60    C  2  f(s2)  Ryd( 4f)     0.00007       3.51206
  61    C  2  f(c3)  Ryd( 4f)     0.00012       3.68387
  62    C  2  f(s3)  Ryd( 4f)     0.00027       3.60039

  63    C  3  s      Cor( 1s)     1.99999     -10.18632
  64    C  3  s      Val( 2s)     1.06348      -0.22972
  65    C  3  s      Ryd( 3s)     0.00166       1.48647
  66    C  3  s      Ryd( 4s)     0.00004       4.65601
  67    C  3  s      Ryd( 5s)     0.00000      18.56848
  68    C  3  px     Val( 2p)     1.01891      -0.09403
  69    C  3  px     Ryd( 3p)     0.00129       0.91542
  70    C  3  px     Ryd( 4p)     0.00008       1.72723
  71    C  3  py     Val( 2p)     1.12481      -0.10877
  72    C  3  py     Ryd( 3p)     0.00082       0.87429
  73    C  3  py     Ryd( 4p)     0.00006       1.58712
  74    C  3  pz     Val( 2p)     1.18543      -0.11623
  75    C  3  pz     Ryd( 3p)     0.00094       1.02106
  76    C  3  pz     Ryd( 4p)     0.00008       1.59298
  77    C  3  dxy    Ryd( 3d)     0.00125       2.29894
  78    C  3  dxy    Ryd( 4d)     0.00012       3.74775
  79    C  3  dxz    Ryd( 3d)     0.00056       2.11728
  80    C  3  dxz    Ryd( 4d)     0.00020       3.47749
  81    C  3  dyz    Ryd( 3d)     0.00092       1.97854
  82    C  3  dyz    Ryd( 4d)     0.00014       3.48039
  83    C  3  dx2y2  Ryd( 3d)     0.00056       2.11211
  84    C  3  dx2y2  Ryd( 4d)     0.00025       3.54076
  85    C  3  dz2    Ryd( 3d)     0.00188       2.07416
  86    C  3  dz2    Ryd( 4d)     0.00008       3.75729
  87    C  3  f(0)   Ryd( 4f)     0.00041       3.64920
  88    C  3  f(c1)  Ryd( 4f)     0.00009       3.54949
  89    C  3  f(s1)  Ryd( 4f)     0.00005       3.37369
  90    C  3  f(c2)  Ryd( 4f)     0.00003       3.47638
  91    C  3  f(s2)  Ryd( 4f)     0.00008       3.51131
  92    C  3  f(c3)  Ryd( 4f)     0.00014       3.67161
  93    C  3  f(s3)  Ryd( 4f)     0.00030       3.58536

  94    C  4  s      Cor( 1s)     1.99999     -10.23599
  95    C  4  s      Val( 2s)     1.04555      -0.24611
  96    C  4  s      Ryd( 3s)     0.00188       1.63375
  97    C  4  s      Ryd( 4s)     0.00004       2.80705
  98    C  4  s      Ryd( 5s)     0.00000      20.71083
  99    C  4  px     Val( 2p)     0.88750      -0.10396
 100    C  4  px     Ryd( 3p)     0.00128       1.01714
 101    C  4  px     Ryd( 4p)     0.00013       1.32701
 102    C  4  py     Val( 2p)     1.11959      -0.13669
 103    C  4  py     Ryd( 3p)     0.00162       0.99767
 104    C  4  py     Ryd( 4p)     0.00016       1.22756
 105    C  4  pz     Val( 2p)     1.16166      -0.14621
 106    C  4  pz     Ryd( 3p)     0.00189       1.13063
 107    C  4  pz     Ryd( 4p)     0.00020       1.36264
 108    C  4  dxy    Ryd( 3d)     0.00074       2.75615
 109    C  4  dxy    Ryd( 4d)     0.00030       3.56949
 110    C  4  dxz    Ryd( 3d)     0.00038       2.62617
 111    C  4  dxz    Ryd( 4d)     0.00024       3.27753
 112    C  4  dyz    Ryd( 3d)     0.00103       2.26354
 113    C  4  dyz    Ryd( 4d)     0.00013       3.30352
 114    C  4  dx2y2  Ryd( 3d)     0.00058       2.52248
 115    C  4  dx2y2  Ryd( 4d)     0.00033       3.33103
 116    C  4  dz2    Ryd( 3d)     0.00167       2.36763
 117    C  4  dz2    Ryd( 4d)     0.00015       3.49634
 118    C  4  f(0)   Ryd( 4f)     0.00033       3.72999
 119    C  4  f(c1)  Ryd( 4f)     0.00007       3.59215
 120    C  4  f(s1)  Ryd( 4f)     0.00006       3.41480
 121    C  4  f(c2)  Ryd( 4f)     0.00002       3.65770
 122    C  4  f(s2)  Ryd( 4f)     0.00005       3.57722
 123    C  4  f(c3)  Ryd( 4f)     0.00009       3.72812
 124    C  4  f(s3)  Ryd( 4f)     0.00029       3.70357

 125    N  5  s      Cor( 1s)     1.99999     -14.41623
 126    N  5  s      Val( 2s)     1.26373      -0.49733
 127    N  5  s      Ryd( 3s)     0.00115       2.20649
 128    N  5  s      Ryd( 4s)     0.00003       3.00674
 129    N  5  s      Ryd( 5s)     0.00000      27.38070
 130    N  5  px     Val( 2p)     1.31008      -0.27395
 131    N  5  px     Ryd( 3p)     0.00309       0.92864
 132    N  5  px     Ryd( 4p)     0.00014       3.09396
 133    N  5  py     Val( 2p)     1.43164      -0.30013
 134    N  5  py     Ryd( 3p)     0.00314       1.00231
 135    N  5  py     Ryd( 4p)     0.00012       2.82225
 136    N  5  pz     Val( 2p)     1.37444      -0.29001
 137    N  5  pz     Ryd( 3p)     0.00208       0.79262
 138    N  5  pz     Ryd( 4p)     0.00008       2.62008
 139    N  5  dxy    Ryd( 3d)     0.00300       1.87957
 140    N  5  dxy    Ryd( 4d)     0.00007       5.25743
 141    N  5  dxz    Ryd( 3d)     0.00218       2.45889
 142    N  5  dxz    Ryd( 4d)     0.00010       5.16041
 143    N  5  dyz    Ryd( 3d)     0.00180       1.86483
 144    N  5  dyz    Ryd( 4d)     0.00007       5.14251
 145    N  5  dx2y2  Ryd( 3d)     0.00059       1.93800
 146    N  5  dx2y2  Ryd( 4d)     0.00017       5.17144
 147    N  5  dz2    Ryd( 3d)     0.00127       1.67618
 148    N  5  dz2    Ryd( 4d)     0.00005       4.92370
 149    N  5  f(0)   Ryd( 4f)     0.00019       4.43617
 150    N  5  f(c1)  Ryd( 4f)     0.00025       4.53142
 151    N  5  f(s1)  Ryd( 4f)     0.00019       4.39996
 152    N  5  f(c2)  Ryd( 4f)     0.00032       4.56531
 153    N  5  f(s2)  Ryd( 4f)     0.00038       4.65192
 154    N  5  f(c3)  Ryd( 4f)     0.00011       4.69577
 155    N  5  f(s3)  Ryd( 4f)     0.00015       4.50825

 156    N  6  s      Cor( 1s)     1.99999     -14.44805
 157    N  6  s      Val( 2s)     1.23654      -0.50429
 158    N  6  s      Ryd( 3s)     0.00051       2.19491
 159    N  6  s      Ryd( 4s)     0.00002       2.27444
 160    N  6  s      Ryd( 5s)     0.00000      27.70684
 161    N  6  px     Val( 2p)     1.41454      -0.32379
 162    N  6  px     Ryd( 3p)     0.00362       1.13086
 163    N  6  px     Ryd( 4p)     0.00012       2.75315
 164    N  6  py     Val( 2p)     1.35855      -0.30682
 165    N  6  py     Ryd( 3p)     0.00134       0.95502
 166    N  6  py     Ryd( 4p)     0.00015       2.54829
 167    N  6  pz     Val( 2p)     1.34890      -0.30392
 168    N  6  pz     Ryd( 3p)     0.00125       0.95175
 169    N  6  pz     Ryd( 4p)     0.00013       2.57329
 170    N  6  dxy    Ryd( 3d)     0.00205       1.86230
 171    N  6  dxy    Ryd( 4d)     0.00007       5.12588
 172    N  6  dxz    Ryd( 3d)     0.00195       1.86312
 173    N  6  dxz    Ryd( 4d)     0.00010       5.15450
 174    N  6  dyz    Ryd( 3d)     0.00221       2.54975
 175    N  6  dyz    Ryd( 4d)     0.00009       5.20522
 176    N  6  dx2y2  Ryd( 3d)     0.00098       1.80163
 177    N  6  dx2y2  Ryd( 4d)     0.00012       5.11421
 178    N  6  dz2    Ryd( 3d)     0.00138       1.73997
 179    N  6  dz2    Ryd( 4d)     0.00010       4.94665
 180    N  6  f(0)   Ryd( 4f)     0.00026       4.45917
 181    N  6  f(c1)  Ryd( 4f)     0.00014       4.50412
 182    N  6  f(s1)  Ryd( 4f)     0.00032       4.58135
 183    N  6  f(c2)  Ryd( 4f)     0.00031       4.59387
 184    N  6  f(s2)  Ryd( 4f)     0.00050       4.55097
 185    N  6  f(c3)  Ryd( 4f)     0.00016       4.40676
 186    N  6  f(s3)  Ryd( 4f)     0.00015       4.49713

 187    C  7  s      Cor( 1s)     1.99999     -10.27747
 188    C  7  s      Val( 2s)     0.92179      -0.19106
 189    C  7  s      Ryd( 3s)     0.00193       1.51592
 190    C  7  s      Ryd( 4s)     0.00017       1.76721
 191    C  7  s      Ryd( 5s)     0.00000      20.97752
 192    C  7  px     Val( 2p)     1.00012      -0.10429
 193    C  7  px     Ryd( 3p)     0.00323       1.13833
 194    C  7  px     Ryd( 4p)     0.00030       1.64611
 195    C  7  py     Val( 2p)     0.94354      -0.12609
 196    C  7  py     Ryd( 3p)     0.00289       1.09362
 197    C  7  py     Ryd( 4p)     0.00025       1.43141
 198    C  7  pz     Val( 2p)     0.87680      -0.09756
 199    C  7  pz     Ryd( 3p)     0.00284       1.05716
 200    C  7  pz     Ryd( 4p)     0.00029       1.31128
 201    C  7  dxy    Ryd( 3d)     0.00060       3.29864
 202    C  7  dxy    Ryd( 4d)     0.00025       3.03657
 203    C  7  dxz    Ryd( 4d)     0.00038       3.50203
 204    C  7  dxz    Ryd( 3d)     0.00042       3.00438
 205    C  7  dyz    Ryd( 3d)     0.00041       3.97313
 206    C  7  dyz    Ryd( 4d)     0.00030       3.03416
 207    C  7  dx2y2  Ryd( 3d)     0.00057       3.07407
 208    C  7  dx2y2  Ryd( 4d)     0.00036       2.74775
 209    C  7  dz2    Ryd( 3d)     0.00079       3.16495
 210    C  7  dz2    Ryd( 4d)     0.00025       2.62050
 211    C  7  f(0)   Ryd( 4f)     0.00016       3.43053
 212    C  7  f(c1)  Ryd( 4f)     0.00019       3.49271
 213    C  7  f(s1)  Ryd( 4f)     0.00016       3.44954
 214    C  7  f(c2)  Ryd( 4f)     0.00031       3.60562
 215    C  7  f(s2)  Ryd( 4f)     0.00045       3.49592
 216    C  7  f(c3)  Ryd( 4f)     0.00028       3.42830
 217    C  7  f(s3)  Ryd( 4f)     0.00019       3.48072

 218    C  8  s      Cor( 1s)     1.99999     -10.19957
 219    C  8  s      Val( 2s)     1.12234      -0.25982
 220    C  8  s      Ryd( 3s)     0.00073       1.58041
 221    C  8  s      Ryd( 4s)     0.00000       2.13207
 222    C  8  s      Ryd( 5s)     0.00000      21.10476
 223    C  8  px     Val( 2p)     1.18705      -0.13939
 224    C  8  px     Ryd( 3p)     0.00116       0.81776
 225    C  8  px     Ryd( 4p)     0.00010       1.57894
 226    C  8  py     Val( 2p)     1.13819      -0.13729
 227    C  8  py     Ryd( 3p)     0.00067       0.69766
 228    C  8  py     Ryd( 4p)     0.00015       1.62852
 229    C  8  pz     Val( 2p)     1.20768      -0.14595
 230    C  8  pz     Ryd( 3p)     0.00122       0.75085
 231    C  8  pz     Ryd( 4p)     0.00009       1.56241
 232    C  8  dxy    Ryd( 3d)     0.00192       1.86716
 233    C  8  dxy    Ryd( 4d)     0.00004       3.71836
 234    C  8  dxz    Ryd( 3d)     0.00148       1.76326
 235    C  8  dxz    Ryd( 4d)     0.00003       3.46105
 236    C  8  dyz    Ryd( 3d)     0.00137       1.89140
 237    C  8  dyz    Ryd( 4d)     0.00006       3.39530
 238    C  8  dx2y2  Ryd( 3d)     0.00102       1.64177
 239    C  8  dx2y2  Ryd( 4d)     0.00007       3.52067
 240    C  8  dz2    Ryd( 3d)     0.00181       1.60670
 241    C  8  dz2    Ryd( 4d)     0.00007       3.75727
 242    C  8  f(0)   Ryd( 4f)     0.00038       3.51316
 243    C  8  f(c1)  Ryd( 4f)     0.00003       3.33859
 244    C  8  f(s1)  Ryd( 4f)     0.00015       3.52678
 245    C  8  f(c2)  Ryd( 4f)     0.00004       3.51149
 246    C  8  f(s2)  Ryd( 4f)     0.00008       3.31737
 247    C  8  f(c3)  Ryd( 4f)     0.00038       3.60505
 248    C  8  f(s3)  Ryd( 4f)     0.00003       3.41873

 249    C  9  s      Cor( 1s)     1.99999     -10.28118
 250    C  9  s      Val( 2s)     0.85467      -0.14763
 251    C  9  s      Ryd( 3s)     0.00520       2.20137
 252    C  9  s      Ryd( 4s)     0.00029       3.33892
 253    C  9  s      Ryd( 5s)     0.00000      17.29915
 254    C  9  px     Val( 2p)     0.96093      -0.08691
 255    C  9  px     Ryd( 3p)     0.00334       1.28700
 256    C  9  px     Ryd( 4p)     0.00060       1.29774
 257    C  9  py     Val( 2p)     0.91349      -0.09937
 258    C  9  py     Ryd( 3p)     0.00329       1.22748
 259    C  9  py     Ryd( 4p)     0.00027       1.17499
 260    C  9  pz     Val( 2p)     0.85734      -0.08791
 261    C  9  pz     Ryd( 3p)     0.00609       1.25276
 262    C  9  pz     Ryd( 4p)     0.00017       1.13840
 263    C  9  dxy    Ryd( 3d)     0.00095       2.87709
 264    C  9  dxy    Ryd( 4d)     0.00037       3.10675
 265    C  9  dxz    Ryd( 3d)     0.00104       2.86265
 266    C  9  dxz    Ryd( 4d)     0.00031       3.17947
 267    C  9  dyz    Ryd( 3d)     0.00091       3.08716
 268    C  9  dyz    Ryd( 4d)     0.00029       3.15438
 269    C  9  dx2y2  Ryd( 3d)     0.00130       2.71143
 270    C  9  dx2y2  Ryd( 4d)     0.00015       2.88698
 271    C  9  dz2    Ryd( 3d)     0.00170       2.64073
 272    C  9  dz2    Ryd( 4d)     0.00034       2.80441
 273    C  9  f(0)   Ryd( 4f)     0.00021       3.38644
 274    C  9  f(c1)  Ryd( 4f)     0.00015       3.47317
 275    C  9  f(s1)  Ryd( 4f)     0.00020       3.49232
 276    C  9  f(c2)  Ryd( 4f)     0.00027       3.57929
 277    C  9  f(s2)  Ryd( 4f)     0.00041       3.51192
 278    C  9  f(c3)  Ryd( 4f)     0.00020       3.42109
 279    C  9  f(s3)  Ryd( 4f)     0.00012       3.47052

 280    O 10  s      Cor( 1s)     2.00000     -19.12641
 281    O 10  s      Val( 2s)     1.70763      -0.71189
 282    O 10  s      Ryd( 3s)     0.00035       1.30872
 283    O 10  s      Ryd( 4s)     0.00002       5.85932
 284    O 10  s      Ryd( 5s)     0.00000      40.97596
 285    O 10  px     Val( 2p)     1.75527      -0.29259
 286    O 10  px     Ryd( 3p)     0.00202       0.83315
 287    O 10  px     Ryd( 4p)     0.00004       3.40933
 288    O 10  py     Val( 2p)     1.64211      -0.29247
 289    O 10  py     Ryd( 3p)     0.00186       0.64391
 290    O 10  py     Ryd( 4p)     0.00005       3.24888
 291    O 10  pz     Val( 2p)     1.54342      -0.29003
 292    O 10  pz     Ryd( 3p)     0.00157       0.58698
 293    O 10  pz     Ryd( 4p)     0.00009       3.44759
 294    O 10  dxy    Ryd( 3d)     0.00194       1.87349
 295    O 10  dxy    Ryd( 4d)     0.00001       6.60655
 296    O 10  dxz    Ryd( 3d)     0.00324       1.99197
 297    O 10  dxz    Ryd( 4d)     0.00002       6.60381
 298    O 10  dyz    Ryd( 3d)     0.00399       2.00995
 299    O 10  dyz    Ryd( 4d)     0.00001       6.63890
 300    O 10  dx2y2  Ryd( 3d)     0.00098       1.87434
 301    O 10  dx2y2  Ryd( 4d)     0.00002       6.57720
 302    O 10  dz2    Ryd( 3d)     0.00354       1.93956
 303    O 10  dz2    Ryd( 4d)     0.00002       6.57253
 304    O 10  f(0)   Ryd( 4f)     0.00007       5.72181
 305    O 10  f(c1)  Ryd( 4f)     0.00005       5.73856
 306    O 10  f(s1)  Ryd( 4f)     0.00005       5.79389
 307    O 10  f(c2)  Ryd( 4f)     0.00006       5.80466
 308    O 10  f(s2)  Ryd( 4f)     0.00006       5.70052
 309    O 10  f(c3)  Ryd( 4f)     0.00002       5.43883
 310    O 10  f(s3)  Ryd( 4f)     0.00002       5.49424

 311    C 11  s      Cor( 1s)     1.99999     -10.22830
 312    C 11  s      Val( 2s)     0.93520      -0.16821
 313    C 11  s      Ryd( 3s)     0.00072       1.83385
 314    C 11  s      Ryd( 4s)     0.00017       1.52439
 315    C 11  s      Ryd( 5s)     0.00000      19.99283
 316    C 11  px     Val( 2p)     1.07413      -0.11137
 317    C 11  px     Ryd( 3p)     0.00301       0.99174
 318    C 11  px     Ryd( 4p)     0.00029       2.01028
 319    C 11  py     Val( 2p)     1.08953      -0.12052
 320    C 11  py     Ryd( 3p)     0.00323       0.94220
 321    C 11  py     Ryd( 4p)     0.00019       1.91616
 322    C 11  pz     Val( 2p)     1.09128      -0.11733
 323    C 11  pz     Ryd( 3p)     0.00309       0.92878
 324    C 11  pz     Ryd( 4p)     0.00014       1.88749
 325    C 11  dxy    Ryd( 3d)     0.00104       3.04051
 326    C 11  dxy    Ryd( 4d)     0.00022       3.75025
 327    C 11  dxz    Ryd( 3d)     0.00087       3.10336
 328    C 11  dxz    Ryd( 4d)     0.00021       3.83690
 329    C 11  dyz    Ryd( 3d)     0.00084       3.19041
 330    C 11  dyz    Ryd( 4d)     0.00016       3.80786
 331    C 11  dx2y2  Ryd( 3d)     0.00033       2.46717
 332    C 11  dx2y2  Ryd( 4d)     0.00030       3.48914
 333    C 11  dz2    Ryd( 3d)     0.00039       2.22852
 334    C 11  dz2    Ryd( 4d)     0.00018       3.42906
 335    C 11  f(0)   Ryd( 4f)     0.00020       3.37008
 336    C 11  f(c1)  Ryd( 4f)     0.00027       3.43809
 337    C 11  f(s1)  Ryd( 4f)     0.00029       3.43288
 338    C 11  f(c2)  Ryd( 4f)     0.00030       3.54439
 339    C 11  f(s2)  Ryd( 4f)     0.00073       3.56606
 340    C 11  f(c3)  Ryd( 4f)     0.00032       3.42389
 341    C 11  f(s3)  Ryd( 4f)     0.00025       3.46010

 342    C 12  s      Cor( 1s)     1.99999     -10.28436
 343    C 12  s      Val( 2s)     0.95200      -0.20011
 344    C 12  s      Ryd( 3s)     0.00249       1.55143
 345    C 12  s      Ryd( 4s)     0.00016       1.27892
 346    C 12  s      Ryd( 5s)     0.00000      21.39878
 347    C 12  px     Val( 2p)     0.92948      -0.10160
 348    C 12  px     Ryd( 3p)     0.00345       1.02209
 349    C 12  px     Ryd( 4p)     0.00019       1.45951
 350    C 12  py     Val( 2p)     1.06401      -0.12814
 351    C 12  py     Ryd( 3p)     0.00344       1.14695
 352    C 12  py     Ryd( 4p)     0.00028       1.24261
 353    C 12  pz     Val( 2p)     0.83654      -0.12962
 354    C 12  pz     Ryd( 3p)     0.00164       0.99885
 355    C 12  pz     Ryd( 4p)     0.00015       1.24417
 356    C 12  dxy    Ryd( 3d)     0.00121       2.82614
 357    C 12  dxy    Ryd( 4d)     0.00027       3.14633
 358    C 12  dxz    Ryd( 3d)     0.00052       3.07937
 359    C 12  dxz    Ryd( 4d)     0.00031       3.06657
 360    C 12  dyz    Ryd( 3d)     0.00069       2.95558
 361    C 12  dyz    Ryd( 4d)     0.00021       2.97623
 362    C 12  dx2y2  Ryd( 3d)     0.00062       2.65561
 363    C 12  dx2y2  Ryd( 4d)     0.00028       3.09674
 364    C 12  dz2    Ryd( 3d)     0.00094       2.49554
 365    C 12  dz2    Ryd( 4d)     0.00010       2.66265
 366    C 12  f(0)   Ryd( 4f)     0.00019       3.38305
 367    C 12  f(c1)  Ryd( 4f)     0.00022       3.46630
 368    C 12  f(s1)  Ryd( 4f)     0.00013       3.29075
 369    C 12  f(c2)  Ryd( 4f)     0.00040       3.60479
 370    C 12  f(s2)  Ryd( 4f)     0.00040       3.46811
 371    C 12  f(c3)  Ryd( 4f)     0.00019       3.56835
 372    C 12  f(s3)  Ryd( 4f)     0.00020       3.46689

 373    C 13  s      Cor( 1s)     1.99999     -10.24015
 374    C 13  s      Val( 2s)     0.91960      -0.16167
 375    C 13  s      Ryd( 3s)     0.00059       1.68311
 376    C 13  s      Ryd( 4s)     0.00006       1.42750
 377    C 13  s      Ryd( 5s)     0.00000      19.58228
 378    C 13  px     Val( 2p)     1.02433      -0.08582
 379    C 13  px     Ryd( 3p)     0.00261       0.99315
 380    C 13  px     Ryd( 4p)     0.00019       2.09414
 381    C 13  py     Val( 2p)     1.00004      -0.10790
 382    C 13  py     Ryd( 3p)     0.00233       1.05859
 383    C 13  py     Ryd( 4p)     0.00013       1.77087
 384    C 13  pz     Val( 2p)     0.99864      -0.10015
 385    C 13  pz     Ryd( 3p)     0.00166       0.99528
 386    C 13  pz     Ryd( 4p)     0.00014       1.86466
 387    C 13  dxy    Ryd( 3d)     0.00076       3.05374
 388    C 13  dxy    Ryd( 4d)     0.00029       3.50483
 389    C 13  dxz    Ryd( 3d)     0.00059       2.77723
 390    C 13  dxz    Ryd( 4d)     0.00028       3.57145
 391    C 13  dyz    Ryd( 3d)     0.00078       3.60654
 392    C 13  dyz    Ryd( 4d)     0.00017       3.61112
 393    C 13  dx2y2  Ryd( 3d)     0.00062       2.70837
 394    C 13  dx2y2  Ryd( 4d)     0.00024       3.32934
 395    C 13  dz2    Ryd( 3d)     0.00059       2.57192
 396    C 13  dz2    Ryd( 4d)     0.00022       3.12198
 397    C 13  f(0)   Ryd( 4f)     0.00022       3.36965
 398    C 13  f(c1)  Ryd( 4f)     0.00028       3.45385
 399    C 13  f(s1)  Ryd( 4f)     0.00023       3.42255
 400    C 13  f(c2)  Ryd( 4f)     0.00032       3.56256
 401    C 13  f(s2)  Ryd( 4f)     0.00048       3.50275
 402    C 13  f(c3)  Ryd( 4f)     0.00027       3.42586
 403    C 13  f(s3)  Ryd( 4f)     0.00022       3.48878

 404    C 14  s      Cor( 1s)     1.99999     -10.19527
 405    C 14  s      Val( 2s)     1.11250      -0.25134
 406    C 14  s      Ryd( 3s)     0.00049       1.64781
 407    C 14  s      Ryd( 4s)     0.00000       1.73625
 408    C 14  s      Ryd( 5s)     0.00000      21.31762
 409    C 14  px     Val( 2p)     1.21110      -0.13865
 410    C 14  px     Ryd( 3p)     0.00120       0.79386
 411    C 14  px     Ryd( 4p)     0.00004       1.62702
 412    C 14  py     Val( 2p)     1.12656      -0.12723
 413    C 14  py     Ryd( 3p)     0.00054       0.69680
 414    C 14  py     Ryd( 4p)     0.00013       1.68722
 415    C 14  pz     Val( 2p)     1.18995      -0.13724
 416    C 14  pz     Ryd( 3p)     0.00099       0.77835
 417    C 14  pz     Ryd( 4p)     0.00013       1.63433
 418    C 14  dxy    Ryd( 3d)     0.00115       1.94708
 419    C 14  dxy    Ryd( 4d)     0.00006       3.42184
 420    C 14  dxz    Ryd( 3d)     0.00186       1.71967
 421    C 14  dxz    Ryd( 4d)     0.00002       3.70575
 422    C 14  dyz    Ryd( 3d)     0.00225       1.94606
 423    C 14  dyz    Ryd( 4d)     0.00005       3.85254
 424    C 14  dx2y2  Ryd( 3d)     0.00135       1.75237
 425    C 14  dx2y2  Ryd( 4d)     0.00005       3.51751
 426    C 14  dz2    Ryd( 3d)     0.00052       1.74345
 427    C 14  dz2    Ryd( 4d)     0.00005       3.28877
 428    C 14  f(0)   Ryd( 4f)     0.00003       3.37461
 429    C 14  f(c1)  Ryd( 4f)     0.00008       3.44760
 430    C 14  f(s1)  Ryd( 4f)     0.00007       3.49765
 431    C 14  f(c2)  Ryd( 4f)     0.00042       3.66239
 432    C 14  f(s2)  Ryd( 4f)     0.00029       3.41299
 433    C 14  f(c3)  Ryd( 4f)     0.00006       3.39280
 434    C 14  f(s3)  Ryd( 4f)     0.00005       3.54653

 435    C 15  s      Cor( 1s)     1.99999     -10.24706
 436    C 15  s      Val( 2s)     0.94468      -0.18598
 437    C 15  s      Ryd( 3s)     0.00141       1.65616
 438    C 15  s      Ryd( 4s)     0.00004       1.83413
 439    C 15  s      Ryd( 5s)     0.00000      20.03811
 440    C 15  px     Val( 2p)     1.05955      -0.10689
 441    C 15  px     Ryd( 3p)     0.00412       0.99481
 442    C 15  px     Ryd( 4p)     0.00034       1.43021
 443    C 15  py     Val( 2p)     0.94737      -0.11457
 444    C 15  py     Ryd( 3p)     0.00372       0.93197
 445    C 15  py     Ryd( 4p)     0.00030       1.21022
 446    C 15  pz     Val( 2p)     1.07632      -0.13260
 447    C 15  pz     Ryd( 3p)     0.00331       1.02622
 448    C 15  pz     Ryd( 4p)     0.00037       1.30242
 449    C 15  dxy    Ryd( 3d)     0.00050       2.90658
 450    C 15  dxy    Ryd( 4d)     0.00029       3.16602
 451    C 15  dxz    Ryd( 3d)     0.00090       2.74180
 452    C 15  dxz    Ryd( 4d)     0.00028       3.27678
 453    C 15  dyz    Ryd( 3d)     0.00064       3.29187
 454    C 15  dyz    Ryd( 4d)     0.00013       3.11417
 455    C 15  dx2y2  Ryd( 3d)     0.00072       2.68881
 456    C 15  dx2y2  Ryd( 4d)     0.00014       2.91352
 457    C 15  dz2    Ryd( 3d)     0.00055       2.44499
 458    C 15  dz2    Ryd( 4d)     0.00020       2.83722
 459    C 15  f(0)   Ryd( 4f)     0.00015       3.27121
 460    C 15  f(c1)  Ryd( 4f)     0.00030       3.51964
 461    C 15  f(s1)  Ryd( 4f)     0.00026       3.46127
 462    C 15  f(c2)  Ryd( 4f)     0.00018       3.52840
 463    C 15  f(s2)  Ryd( 4f)     0.00047       3.51927
 464    C 15  f(c3)  Ryd( 4f)     0.00029       3.48579
 465    C 15  f(s3)  Ryd( 4f)     0.00024       3.61917

 466    H 16  s      Val( 1s)     0.75272       0.00036
 467    H 16  s      Ryd( 2s)     0.00038       0.71804
 468    H 16  s      Ryd( 3s)     0.00010       1.97300
 469    H 16  px     Ryd( 2p)     0.00013       2.97600
 470    H 16  px     Ryd( 3p)     0.00006       3.05839
 471    H 16  py     Ryd( 2p)     0.00016       2.81407
 472    H 16  py     Ryd( 3p)     0.00007       2.78359
 473    H 16  pz     Ryd( 2p)     0.00023       2.85868
 474    H 16  pz     Ryd( 3p)     0.00007       3.33764
 475    H 16  dxy    Ryd( 3d)     0.00002       3.91322
 476    H 16  dxz    Ryd( 3d)     0.00002       4.38809
 477    H 16  dyz    Ryd( 3d)     0.00002       4.26996
 478    H 16  dx2y2  Ryd( 3d)     0.00001       3.91476
 479    H 16  dz2    Ryd( 3d)     0.00002       4.21326

 480    H 17  s      Val( 1s)     0.79253       0.02881
 481    H 17  s      Ryd( 2s)     0.00060       0.86617
 482    H 17  s      Ryd( 3s)     0.00002       1.86067
 483    H 17  px     Ryd( 2p)     0.00009       3.92654
 484    H 17  px     Ryd( 3p)     0.00007       1.57761
 485    H 17  py     Ryd( 2p)     0.00007       3.88618
 486    H 17  py     Ryd( 3p)     0.00003       1.51963
 487    H 17  pz     Ryd( 2p)     0.00029       4.30780
 488    H 17  pz     Ryd( 3p)     0.00001       2.13188
 489    H 17  dxy    Ryd( 3d)     0.00000       3.69469
 490    H 17  dxz    Ryd( 3d)     0.00003       4.36719
 491    H 17  dyz    Ryd( 3d)     0.00002       4.33547
 492    H 17  dx2y2  Ryd( 3d)     0.00001       3.68024
 493    H 17  dz2    Ryd( 3d)     0.00006       4.65318

 494    H 18  s      Val( 1s)     0.79562       0.01843
 495    H 18  s      Ryd( 2s)     0.00085       0.85507
 496    H 18  s      Ryd( 3s)     0.00001       1.93536
 497    H 18  px     Ryd( 3p)     0.00009       4.13682
 498    H 18  px     Ryd( 2p)     0.00010       1.53594
 499    H 18  py     Ryd( 2p)     0.00027       4.04807
 500    H 18  py     Ryd( 3p)     0.00002       2.34615
 501    H 18  pz     Ryd( 2p)     0.00011       4.10501
 502    H 18  pz     Ryd( 3p)     0.00002       1.60820
 503    H 18  dxy    Ryd( 3d)     0.00003       4.30295
 504    H 18  dxz    Ryd( 3d)     0.00001       3.75119
 505    H 18  dyz    Ryd( 3d)     0.00005       4.28114
 506    H 18  dx2y2  Ryd( 3d)     0.00004       4.25751
 507    H 18  dz2    Ryd( 3d)     0.00002       4.04737

 508    H 19  s      Val( 1s)     0.78462       0.01348
 509    H 19  s      Ryd( 2s)     0.00087       0.85221
 510    H 19  s      Ryd( 3s)     0.00001       1.94034
 511    H 19  px     Ryd( 2p)     0.00009       4.10133
 512    H 19  px     Ryd( 3p)     0.00009       1.59183
 513    H 19  py     Ryd( 2p)     0.00026       3.99044
 514    H 19  py     Ryd( 3p)     0.00002       2.47188
 515    H 19  pz     Ryd( 2p)     0.00012       4.05865
 516    H 19  pz     Ryd( 3p)     0.00003       1.68733
 517    H 19  dxy    Ryd( 3d)     0.00003       4.30616
 518    H 19  dxz    Ryd( 3d)     0.00001       3.75117
 519    H 19  dyz    Ryd( 3d)     0.00005       4.29141
 520    H 19  dx2y2  Ryd( 3d)     0.00004       4.26405
 521    H 19  dz2    Ryd( 3d)     0.00002       4.05960

 522    H 20  s      Val( 1s)     0.78008      -0.00839
 523    H 20  s      Ryd( 2s)     0.00090       0.79163
 524    H 20  s      Ryd( 3s)     0.00003       1.98551
 525    H 20  px     Ryd( 3p)     0.00012       3.63887
 526    H 20  px     Ryd( 2p)     0.00013       1.97464
 527    H 20  py     Ryd( 2p)     0.00030       3.49613
 528    H 20  py     Ryd( 3p)     0.00003       3.01804
 529    H 20  pz     Ryd( 2p)     0.00010       3.57859
 530    H 20  pz     Ryd( 3p)     0.00004       2.15904
 531    H 20  dxy    Ryd( 3d)     0.00003       4.29357
 532    H 20  dxz    Ryd( 3d)     0.00002       3.73539
 533    H 20  dyz    Ryd( 3d)     0.00005       4.29387
 534    H 20  dx2y2  Ryd( 3d)     0.00003       4.21172
 535    H 20  dz2    Ryd( 3d)     0.00002       4.04248

 536    H 21  s      Val( 1s)     0.53774       0.06936
 537    H 21  s      Ryd( 2s)     0.00131       1.88259
 538    H 21  s      Ryd( 3s)     0.00012       1.18546
 539    H 21  px     Ryd( 2p)     0.00042       3.80227
 540    H 21  px     Ryd( 3p)     0.00021       2.68901
 541    H 21  py     Ryd( 2p)     0.00045       3.94272
 542    H 21  py     Ryd( 3p)     0.00012       3.28679
 543    H 21  pz     Ryd( 3p)     0.00020       3.20548
 544    H 21  pz     Ryd( 2p)     0.00023       2.72987
 545    H 21  dxy    Ryd( 3d)     0.00003       4.38063
 546    H 21  dxz    Ryd( 3d)     0.00001       3.78944
 547    H 21  dyz    Ryd( 3d)     0.00002       4.32151
 548    H 21  dx2y2  Ryd( 3d)     0.00002       4.31982
 549    H 21  dz2    Ryd( 3d)     0.00001       3.94991

 550    H 22  s      Val( 1s)     0.54526       0.04269
 551    H 22  s      Ryd( 2s)     0.00058       1.23722
 552    H 22  s      Ryd( 3s)     0.00017       1.66078
 553    H 22  px     Ryd( 2p)     0.00046       3.64290
 554    H 22  px     Ryd( 3p)     0.00008       3.31223
 555    H 22  py     Ryd( 2p)     0.00021       2.91368
 556    H 22  py     Ryd( 3p)     0.00017       2.89907
 557    H 22  pz     Ryd( 2p)     0.00023       2.96498
 558    H 22  pz     Ryd( 3p)     0.00016       2.94946
 559    H 22  dxy    Ryd( 3d)     0.00002       4.38614
 560    H 22  dxz    Ryd( 3d)     0.00002       4.40621
 561    H 22  dyz    Ryd( 3d)     0.00001       3.68893
 562    H 22  dx2y2  Ryd( 3d)     0.00001       4.26423
 563    H 22  dz2    Ryd( 3d)     0.00001       3.88953

 564    H 23  s      Val( 1s)     0.76263       0.00618
 565    H 23  s      Ryd( 2s)     0.00030       0.93660
 566    H 23  s      Ryd( 3s)     0.00003       1.70910
 567    H 23  px     Ryd( 2p)     0.00025       4.34700
 568    H 23  px     Ryd( 3p)     0.00003       2.21828
 569    H 23  py     Ryd( 2p)     0.00008       4.01208
 570    H 23  py     Ryd( 3p)     0.00006       1.40934
 571    H 23  pz     Ryd( 2p)     0.00013       4.05004
 572    H 23  pz     Ryd( 3p)     0.00004       1.51150
 573    H 23  dxy    Ryd( 3d)     0.00002       4.33475
 574    H 23  dxz    Ryd( 3d)     0.00003       4.38502
 575    H 23  dyz    Ryd( 3d)     0.00001       3.69839
 576    H 23  dx2y2  Ryd( 3d)     0.00003       4.30579
 577    H 23  dz2    Ryd( 3d)     0.00001       4.04682

 578    H 24  s      Val( 1s)     0.76419      -0.01406
 579    H 24  s      Ryd( 2s)     0.00090       0.83401
 580    H 24  s      Ryd( 3s)     0.00009       1.95605
 581    H 24  px     Ryd( 2p)     0.00013       2.99516
 582    H 24  px     Ryd( 3p)     0.00008       2.78717
 583    H 24  py     Ryd( 2p)     0.00027       3.04832
 584    H 24  py     Ryd( 3p)     0.00005       3.55770
 585    H 24  pz     Ryd( 2p)     0.00012       2.89656
 586    H 24  pz     Ryd( 3p)     0.00006       2.69820
 587    H 24  dxy    Ryd( 3d)     0.00002       4.39623
 588    H 24  dxz    Ryd( 3d)     0.00002       3.78183
 589    H 24  dyz    Ryd( 3d)     0.00001       4.37498
 590    H 24  dx2y2  Ryd( 3d)     0.00002       4.31569
 591    H 24  dz2    Ryd( 3d)     0.00001       3.89603

 592    H 25  s      Val( 1s)     0.75856       0.00820
 593    H 25  s      Ryd( 2s)     0.00045       0.89875
 594    H 25  s      Ryd( 3s)     0.00003       1.76761
 595    H 25  px     Ryd( 2p)     0.00009       4.03669
 596    H 25  px     Ryd( 3p)     0.00002       1.41690
 597    H 25  py     Ryd( 2p)     0.00023       4.28774
 598    H 25  py     Ryd( 3p)     0.00006       2.06739
 599    H 25  pz     Ryd( 2p)     0.00017       4.14914
 600    H 25  pz     Ryd( 3p)     0.00004       1.67691
 601    H 25  dxy    Ryd( 3d)     0.00001       4.12676
 602    H 25  dxz    Ryd( 3d)     0.00001       3.94246
 603    H 25  dyz    Ryd( 3d)     0.00004       4.44842
 604    H 25  dx2y2  Ryd( 3d)     0.00002       4.16088
 605    H 25  dz2    Ryd( 3d)     0.00001       4.09081

 606    H 26  s      Val( 1s)     0.79116       0.02947
 607    H 26  s      Ryd( 2s)     0.00058       0.87333
 608    H 26  s      Ryd( 3s)     0.00002       1.84256
 609    H 26  px     Ryd( 2p)     0.00008       3.87528
 610    H 26  px     Ryd( 3p)     0.00006       1.56278
 611    H 26  py     Ryd( 2p)     0.00027       4.27584
 612    H 26  py     Ryd( 3p)     0.00002       2.06292
 613    H 26  pz     Ryd( 2p)     0.00011       3.94937
 614    H 26  pz     Ryd( 3p)     0.00001       1.70126
 615    H 26  dxy    Ryd( 3d)     0.00003       4.30199
 616    H 26  dxz    Ryd( 3d)     0.00001       3.76207
 617    H 26  dyz    Ryd( 3d)     0.00004       4.34481
 618    H 26  dx2y2  Ryd( 3d)     0.00003       4.24971
 619    H 26  dz2    Ryd( 3d)     0.00001       4.05600

 620    H 27  s      Val( 1s)     0.79413       0.02029
 621    H 27  s      Ryd( 2s)     0.00096       0.86321
 622    H 27  s      Ryd( 3s)     0.00001       1.94847
 623    H 27  px     Ryd( 3p)     0.00009       4.08580
 624    H 27  px     Ryd( 2p)     0.00009       1.49342
 625    H 27  py     Ryd( 2p)     0.00008       4.04971
 626    H 27  py     Ryd( 3p)     0.00002       1.50403
 627    H 27  pz     Ryd( 2p)     0.00030       3.93366
 628    H 27  pz     Ryd( 3p)     0.00002       2.65209
 629    H 27  dxy    Ryd( 3d)     0.00001       3.70895
 630    H 27  dxz    Ryd( 3d)     0.00003       4.34768
 631    H 27  dyz    Ryd( 3d)     0.00003       4.32661
 632    H 27  dx2y2  Ryd( 3d)     0.00001       3.66556
 633    H 27  dz2    Ryd( 3d)     0.00008       4.62676

 634    H 28  s      Val( 1s)     0.78785       0.01336
 635    H 28  s      Ryd( 2s)     0.00093       0.82521
 636    H 28  s      Ryd( 3s)     0.00001       1.96303
 637    H 28  px     Ryd( 2p)     0.00009       4.02891
 638    H 28  px     Ryd( 3p)     0.00007       1.64942
 639    H 28  py     Ryd( 2p)     0.00008       3.98707
 640    H 28  py     Ryd( 3p)     0.00002       1.57788
 641    H 28  pz     Ryd( 2p)     0.00030       3.80369
 642    H 28  pz     Ryd( 3p)     0.00002       2.83363
 643    H 28  dxy    Ryd( 3d)     0.00001       3.70246
 644    H 28  dxz    Ryd( 3d)     0.00003       4.35213
 645    H 28  dyz    Ryd( 3d)     0.00003       4.32571
 646    H 28  dx2y2  Ryd( 3d)     0.00001       3.67602
 647    H 28  dz2    Ryd( 3d)     0.00007       4.63895

 648    H 29  s      Val( 1s)     0.77041      -0.00432
 649    H 29  s      Ryd( 2s)     0.00096       0.87381
 650    H 29  s      Ryd( 3s)     0.00002       1.87356
 651    H 29  px     Ryd( 3p)     0.00010       3.67025
 652    H 29  px     Ryd( 2p)     0.00012       1.96717
 653    H 29  py     Ryd( 2p)     0.00008       3.64453
 654    H 29  py     Ryd( 3p)     0.00004       1.90832
 655    H 29  pz     Ryd( 2p)     0.00032       3.47027
 656    H 29  pz     Ryd( 3p)     0.00003       3.24356
 657    H 29  dxy    Ryd( 3d)     0.00001       3.68174
 658    H 29  dxz    Ryd( 3d)     0.00003       4.30512
 659    H 29  dyz    Ryd( 3d)     0.00003       4.28739
 660    H 29  dx2y2  Ryd( 3d)     0.00002       3.66315
 661    H 29  dz2    Ryd( 3d)     0.00008       4.61657

 662    H 30  s      Val( 1s)     0.73361       0.01711
 663    H 30  s      Ryd( 2s)     0.00049       0.77568
 664    H 30  s      Ryd( 3s)     0.00003       1.84902
 665    H 30  px     Ryd( 2p)     0.00009       3.92310
 666    H 30  px     Ryd( 3p)     0.00004       1.49497
 667    H 30  py     Ryd( 2p)     0.00008       3.93932
 668    H 30  py     Ryd( 3p)     0.00004       1.47764
 669    H 30  pz     Ryd( 2p)     0.00029       4.33515
 670    H 30  pz     Ryd( 3p)     0.00002       2.25594
 671    H 30  dxy    Ryd( 3d)     0.00000       3.65812
 672    H 30  dxz    Ryd( 3d)     0.00002       4.35778
 673    H 30  dyz    Ryd( 3d)     0.00002       4.38722
 674    H 30  dx2y2  Ryd( 3d)     0.00000       3.66075
 675    H 30  dz2    Ryd( 3d)     0.00005       4.69163

 676    H 31  s      Val( 1s)     0.75724       0.01967
 677    H 31  s      Ryd( 2s)     0.00031       1.02046
 678    H 31  s      Ryd( 3s)     0.00003       1.65205
 679    H 31  px     Ryd( 2p)     0.00019       4.07674
 680    H 31  px     Ryd( 3p)     0.00002       1.79729
 681    H 31  py     Ryd( 2p)     0.00011       3.96676
 682    H 31  py     Ryd( 3p)     0.00004       1.62555
 683    H 31  pz     Ryd( 2p)     0.00024       4.21313
 684    H 31  pz     Ryd( 3p)     0.00001       2.05325
 685    H 31  dxy    Ryd( 3d)     0.00001       3.93001
 686    H 31  dxz    Ryd( 3d)     0.00003       4.39703
 687    H 31  dyz    Ryd( 3d)     0.00002       4.21977
 688    H 31  dx2y2  Ryd( 3d)     0.00001       3.99182
 689    H 31  dz2    Ryd( 3d)     0.00002       4.26839

 690    H 32  s      Val( 1s)     0.75766       0.01083
 691    H 32  s      Ryd( 2s)     0.00046       0.89876
 692    H 32  s      Ryd( 3s)     0.00003       1.74452
 693    H 32  px     Ryd( 2p)     0.00026       4.30226
 694    H 32  px     Ryd( 3p)     0.00001       2.11875
 695    H 32  py     Ryd( 2p)     0.00009       3.95065
 696    H 32  py     Ryd( 3p)     0.00005       1.51203
 697    H 32  pz     Ryd( 2p)     0.00012       4.02435
 698    H 32  pz     Ryd( 3p)     0.00005       1.72633
 699    H 32  dxy    Ryd( 3d)     0.00002       4.27867
 700    H 32  dxz    Ryd( 3d)     0.00003       4.40605
 701    H 32  dyz    Ryd( 3d)     0.00001       3.85701
 702    H 32  dx2y2  Ryd( 3d)     0.00003       4.28719
 703    H 32  dz2    Ryd( 3d)     0.00001       3.96766

 704    H 33  s      Val( 1s)     0.78093       0.03512
 705    H 33  s      Ryd( 2s)     0.00023       0.81556
 706    H 33  s      Ryd( 3s)     0.00002       1.88491
 707    H 33  px     Ryd( 2p)     0.00029       4.16575
 708    H 33  px     Ryd( 3p)     0.00003       2.12242
 709    H 33  py     Ryd( 2p)     0.00010       3.77781
 710    H 33  py     Ryd( 3p)     0.00005       1.78268
 711    H 33  pz     Ryd( 2p)     0.00013       3.82328
 712    H 33  pz     Ryd( 3p)     0.00001       1.83842
 713    H 33  dxy    Ryd( 3d)     0.00003       4.27879
 714    H 33  dxz    Ryd( 3d)     0.00004       4.26986
 715    H 33  dyz    Ryd( 3d)     0.00001       3.83669
 716    H 33  dx2y2  Ryd( 3d)     0.00003       4.23334
 717    H 33  dz2    Ryd( 3d)     0.00001       4.06267

 718    H 34  s      Val( 1s)     0.73339       0.01562
 719    H 34  s      Ryd( 2s)     0.00051       0.76701
 720    H 34  s      Ryd( 3s)     0.00003       1.83942
 721    H 34  px     Ryd( 2p)     0.00014       4.02728
 722    H 34  px     Ryd( 3p)     0.00004       1.68430
 723    H 34  py     Ryd( 2p)     0.00026       4.28568
 724    H 34  py     Ryd( 3p)     0.00003       2.12225
 725    H 34  pz     Ryd( 2p)     0.00009       3.88314
 726    H 34  pz     Ryd( 3p)     0.00003       1.49675
 727    H 34  dxy    Ryd( 3d)     0.00004       4.43735
 728    H 34  dxz    Ryd( 3d)     0.00001       3.77362
 729    H 34  dyz    Ryd( 3d)     0.00002       4.19940
 730    H 34  dx2y2  Ryd( 3d)     0.00003       4.39414
 731    H 34  dz2    Ryd( 3d)     0.00001       3.92576

     Population inversion found on atom  C  7
     Population inversion found on atom  C  9
     Population inversion found on atom  C 11
     Population inversion found on atom  C 12
     Population inversion found on atom  C 13
     Population inversion found on atom  C 15
     Population inversion found on atom  H 16
     Population inversion found on atom  H 17
     Population inversion found on atom  H 18
     Population inversion found on atom  H 19
     Population inversion found on atom  H 20
     Population inversion found on atom  H 21
     Population inversion found on atom  H 22
     Population inversion found on atom  H 23
     Population inversion found on atom  H 24
     Population inversion found on atom  H 25
     Population inversion found on atom  H 26
     Population inversion found on atom  H 27
     Population inversion found on atom  H 28
     Population inversion found on atom  H 29
     Population inversion found on atom  H 30
     Population inversion found on atom  H 31
     Population inversion found on atom  H 32
     Population inversion found on atom  H 33
     Population inversion found on atom  H 34


 Summary of Natural Population Analysis:

                                     Natural Population
             Natural    ---------------------------------------------
  Atom No    Charge        Core      Valence    Rydberg      Total
 --------------------------------------------------------------------
    C  1   -0.60836      1.99999     4.59833    0.01004     6.60836
    C  2   -0.39564      1.99999     4.38431    0.01134     6.39564
    C  3   -0.40466      1.99999     4.39263    0.01204     6.40466
    C  4   -0.22798      1.99999     4.21430    0.01369     6.22798
    N  5   -0.40057      1.99999     5.37989    0.02069     7.40057
    N  6   -0.37655      1.99999     5.35854    0.01801     7.37655
    C  7    0.23980      1.99999     3.74225    0.01797     5.76020
    C  8   -0.66829      1.99999     4.65525    0.01305     6.66829
    C  9    0.38541      1.99999     3.58644    0.02816     5.61459
    O 10   -0.66854      2.00000     6.64843    0.02012     8.66854
    C 11   -0.20791      1.99999     4.19014    0.01778     6.20791
    C 12    0.19927      1.99999     3.78203    0.01871     5.80073
    C 13    0.04311      1.99999     3.94261    0.01430     5.95689
    C 14   -0.65197      1.99999     4.64011    0.01188     6.65197
    C 15   -0.04777      1.99999     4.02793    0.01985     6.04777
    H 16    0.24601      0.00000     0.75272    0.00128     0.75399
    H 17    0.20619      0.00000     0.79253    0.00128     0.79381
    H 18    0.20275      0.00000     0.79562    0.00163     0.79725
    H 19    0.21374      0.00000     0.78462    0.00164     0.78626
    H 20    0.21812      0.00000     0.78008    0.00180     0.78188
    H 21    0.45910      0.00000     0.53774    0.00316     0.54090
    H 22    0.45261      0.00000     0.54526    0.00213     0.54739
    H 23    0.23636      0.00000     0.76263    0.00101     0.76364
    H 24    0.23404      0.00000     0.76419    0.00177     0.76596
    H 25    0.24025      0.00000     0.75856    0.00119     0.75975
    H 26    0.20756      0.00000     0.79116    0.00128     0.79244
    H 27    0.20414      0.00000     0.79413    0.00172     0.79586
    H 28    0.21046      0.00000     0.78785    0.00168     0.78954
    H 29    0.22776      0.00000     0.77041    0.00183     0.77224
    H 30    0.26521      0.00000     0.73361    0.00118     0.73479
    H 31    0.24172      0.00000     0.75724    0.00104     0.75828
    H 32    0.24116      0.00000     0.75766    0.00117     0.75884
    H 33    0.21807      0.00000     0.78093    0.00099     0.78193
    H 34    0.26538      0.00000     0.73339    0.00123     0.73462
 ====================================================================
 * Total *  1.00000     29.99982    81.72353    0.27665   112.00000

                                 Natural Population
 ---------------------------------------------------------
   Core                      29.99982 ( 99.9994% of   30)
   Valence                   81.72353 ( 99.6628% of   82)
   Natural Minimal Basis    111.72335 ( 99.7530% of  112)
   Natural Rydberg Basis      0.27665 (  0.2470% of  112)
 ---------------------------------------------------------

    Atom No         Natural Electron Configuration
 ----------------------------------------------------------------------------
      C  1      [core]2s( 1.11)2p( 3.49)3d( 0.01)
      C  2      [core]2s( 1.05)2p( 3.33)
      C  3      [core]2s( 1.06)2p( 3.33)3d( 0.01)
      C  4      [core]2s( 1.05)2p( 3.17)
      N  5      [core]2s( 1.26)2p( 4.12)3p( 0.01)3d( 0.01)
      N  6      [core]2s( 1.24)2p( 4.12)3p( 0.01)3d( 0.01)
      C  7      [core]2s( 0.92)2p( 2.82)3p( 0.01)
      C  8      [core]2s( 1.12)2p( 3.53)3d( 0.01)
      C  9      [core]2s( 0.85)2p( 2.73)3s( 0.01)3p( 0.01)3d( 0.01)
      O 10      [core]2s( 1.71)2p( 4.94)3p( 0.01)3d( 0.01)
      C 11      [core]2s( 0.94)2p( 3.25)3p( 0.01)
      C 12      [core]2s( 0.95)2p( 2.83)3p( 0.01)
      C 13      [core]2s( 0.92)2p( 3.02)3p( 0.01)
      C 14      [core]2s( 1.11)2p( 3.53)3d( 0.01)
      C 15      [core]2s( 0.94)2p( 3.08)3p( 0.01)
      H 16            1s( 0.75)
      H 17            1s( 0.79)
      H 18            1s( 0.80)
      H 19            1s( 0.78)
      H 20            1s( 0.78)
      H 21            1s( 0.54)
      H 22            1s( 0.55)
      H 23            1s( 0.76)
      H 24            1s( 0.76)
      H 25            1s( 0.76)
      H 26            1s( 0.79)
      H 27            1s( 0.79)
      H 28            1s( 0.79)
      H 29            1s( 0.77)
      H 30            1s( 0.73)
      H 31            1s( 0.76)
      H 32            1s( 0.76)
      H 33            1s( 0.78)
      H 34            1s( 0.73)


 NATURAL BOND ORBITAL ANALYSIS:

                            Occupancies       Lewis Structure    Low   High
         Max    Occ     -------------------  -----------------   occ   occ
  Cycle  Ctr   Thresh    Lewis   non-Lewis     CR  BD  nC  LP    (L)   (NL)
 ============================================================================
    1     2     1.90   108.69205   3.30795     15  36   0   5     4      4
    2     2     1.89   108.69205   3.30795     15  36   0   5     4      4
    3     2     1.88   109.15037   2.84963     15  37   0   4     3      4
    4     2     1.86   109.17887   2.82113     15  37   0   4     2      4
    5     2     1.77   109.17887   2.82113     15  37   0   4     2      4
    6     2     1.70   109.83236   2.16764     15  38   0   3     1      4
    7     2     1.68   109.83236   2.16764     15  38   0   3     1      4
    8     2     1.64   109.83236   2.16764     15  38   0   3     1      4
    9     2     1.59   109.83236   2.16764     15  38   0   3     1      4
   10     2     1.56   109.42736   2.57264     15  37   0   4     1      4
   11     2     1.54   109.42736   2.57264     15  37   0   4     1      4
   12     2     1.53   109.42736   2.57264     15  37   0   4     1      4
   13     2     1.52   109.42736   2.57264     15  37   0   4     1      4
   14     2     1.50   109.81803   2.18197     15  38   0   3     0      4
   15     2     1.49   109.32258   2.67742     15  37   0   4     0      5
   16     2     1.45   108.79003   3.20997     15  36   0   5     0      6
   17     2     1.44   108.79003   3.20997     15  36   0   5     0      6
   18     2     1.42   107.81085   4.18915     15  34   0   7     0      6
   19     2     1.70   109.83236   2.16764     15  38   0   3     1      4
 ----------------------------------------------------------------------------

 Strongly delocalized structure accepted

 -------------------------------------------------------
   Core                     29.99982 ( 99.999% of  30)
   Valence Lewis            79.83254 ( 97.357% of  82)
  ==================      =============================
   Total Lewis             109.83236 ( 98.065% of 112)
  -----------------------------------------------------
   Valence non-Lewis         2.02107 (  1.805% of 112)
   Rydberg non-Lewis         0.14657 (  0.131% of 112)
  ==================      =============================
   Total non-Lewis           2.16764 (  1.935% of 112)
 -------------------------------------------------------


     (Occupancy)   Bond orbital / Coefficients / Hybrids
 ------------------ Lewis ------------------------------------------------------
   1. (1.99999) CR ( 1) C  1            s(100.00%)
                                         1.0000  0.0000  0.0000  0.0000  0.0000
                                         0.0000  0.0000  0.0000  0.0000  0.0000
                                         0.0000  0.0000  0.0000  0.0000  0.0000
                                         0.0000  0.0000  0.0000  0.0000  0.0000
                                         0.0000  0.0000  0.0000  0.0000  0.0000
                                         0.0000  0.0000  0.0000  0.0000  0.0000
                                         0.0000
   2. (1.99999) CR ( 1) C  2            s(100.00%)
                                         1.0000  0.0000  0.0000  0.0000  0.0000
                                         0.0000  0.0000  0.0000  0.0000  0.0000
                                         0.0000  0.0000  0.0000  0.0000  0.0000
                                         0.0000  0.0000  0.0000  0.0000  0.0000
                                         0.0000  0.0000  0.0000  0.0000  0.0000
                                         0.0000  0.0000  0.0000  0.0000  0.0000
                                         0.0000
   3. (1.99999) CR ( 1) C  3            s(100.00%)
                                         1.0000  0.0000  0.0000  0.0000  0.0000
                                         0.0000  0.0000  0.0000  0.0000  0.0000
                                         0.0000  0.0000  0.0000  0.0000  0.0000
                                         0.0000  0.0000  0.0000  0.0000  0.0000
                                         0.0000  0.0000  0.0000  0.0000  0.0000
                                         0.0000  0.0000  0.0000  0.0000  0.0000
                                         0.0000
   4. (1.99999) CR ( 1) C  4            s(100.00%)
                                         1.0000  0.0000  0.0000  0.0000  0.0000
                                         0.0000  0.0000  0.0000  0.0000  0.0000
                                         0.0000  0.0000  0.0000  0.0000  0.0000
                                         0.0000  0.0000  0.0000  0.0000  0.0000
                                         0.0000  0.0000  0.0000  0.0000  0.0000
                                         0.0000  0.0000  0.0000  0.0000  0.0000
                                         0.0000
   5. (1.99999) CR ( 1) N  5            s(100.00%)
                                         1.0000  0.0000  0.0000  0.0000  0.0000
                                         0.0000  0.0000  0.0000  0.0000  0.0000
                                         0.0000  0.0000  0.0000  0.0000  0.0000
                                         0.0000  0.0000  0.0000  0.0000  0.0000
                                         0.0000  0.0000  0.0000  0.0000  0.0000
                                         0.0000  0.0000  0.0000  0.0000  0.0000
                                         0.0000
   6. (1.99999) CR ( 1) N  6            s(100.00%)
                                         1.0000  0.0000  0.0000  0.0000  0.0000
                                         0.0000  0.0000  0.0000  0.0000  0.0000
                                         0.0000  0.0000  0.0000  0.0000  0.0000
                                         0.0000  0.0000  0.0000  0.0000  0.0000
                                         0.0000  0.0000  0.0000  0.0000  0.0000
                                         0.0000  0.0000  0.0000  0.0000  0.0000
                                         0.0000
   7. (1.99999) CR ( 1) C  7            s(100.00%)
                                         1.0000  0.0000  0.0000  0.0000  0.0000
                                         0.0000  0.0000  0.0000  0.0000  0.0000
                                         0.0000  0.0000  0.0000  0.0000  0.0000
                                         0.0000  0.0000  0.0000  0.0000  0.0000
                                         0.0000  0.0000  0.0000  0.0000  0.0000
                                         0.0000  0.0000  0.0000  0.0000  0.0000
                                         0.0000
   8. (1.99999) CR ( 1) C  8            s(100.00%)
                                         1.0000  0.0000  0.0000  0.0000  0.0000
                                         0.0000  0.0000  0.0000  0.0000  0.0000
                                         0.0000  0.0000  0.0000  0.0000  0.0000
                                         0.0000  0.0000  0.0000  0.0000  0.0000
                                         0.0000  0.0000  0.0000  0.0000  0.0000
                                         0.0000  0.0000  0.0000  0.0000  0.0000
                                         0.0000
   9. (1.99999) CR ( 1) C  9            s(100.00%)
                                         1.0000  0.0000  0.0000  0.0000  0.0000
                                         0.0000  0.0000  0.0000  0.0000  0.0000
                                         0.0000  0.0000  0.0000  0.0000  0.0000
                                         0.0000  0.0000  0.0000  0.0000  0.0000
                                         0.0000  0.0000  0.0000  0.0000  0.0000
                                         0.0000  0.0000  0.0000  0.0000  0.0000
                                         0.0000
  10. (2.00000) CR ( 1) O 10            s(100.00%)
                                         1.0000  0.0000  0.0000  0.0000  0.0000
                                         0.0000  0.0000  0.0000  0.0000  0.0000
                                         0.0000  0.0000  0.0000  0.0000  0.0000
                                         0.0000  0.0000  0.0000  0.0000  0.0000
                                         0.0000  0.0000  0.0000  0.0000  0.0000
                                         0.0000  0.0000  0.0000  0.0000  0.0000
                                         0.0000
  11. (1.99999) CR ( 1) C 11            s(100.00%)
                                         1.0000  0.0000  0.0000  0.0000  0.0000
                                         0.0000  0.0000  0.0000  0.0000  0.0000
                                         0.0000  0.0000  0.0000  0.0000  0.0000
                                         0.0000  0.0000  0.0000  0.0000  0.0000
                                         0.0000  0.0000  0.0000  0.0000  0.0000
                                         0.0000  0.0000  0.0000  0.0000  0.0000
                                         0.0000
  12. (1.99999) CR ( 1) C 12            s(100.00%)
                                         1.0000  0.0000  0.0000  0.0000  0.0000
                                         0.0000  0.0000  0.0000  0.0000  0.0000
                                         0.0000  0.0000  0.0000  0.0000  0.0000
                                         0.0000  0.0000  0.0000  0.0000  0.0000
                                         0.0000  0.0000  0.0000  0.0000  0.0000
                                         0.0000  0.0000  0.0000  0.0000  0.0000
                                         0.0000
  13. (1.99999) CR ( 1) C 13            s(100.00%)
                                         1.0000  0.0000  0.0000  0.0000  0.0000
                                         0.0000  0.0000  0.0000  0.0000  0.0000
                                         0.0000  0.0000  0.0000  0.0000  0.0000
                                         0.0000  0.0000  0.0000  0.0000  0.0000
                                         0.0000  0.0000  0.0000  0.0000  0.0000
                                         0.0000  0.0000  0.0000  0.0000  0.0000
                                         0.0000
  14. (1.99999) CR ( 1) C 14            s(100.00%)
                                         1.0000  0.0000  0.0000  0.0000  0.0000
                                         0.0000  0.0000  0.0000  0.0000  0.0000
                                         0.0000  0.0000  0.0000  0.0000  0.0000
                                         0.0000  0.0000  0.0000  0.0000  0.0000
                                         0.0000  0.0000  0.0000  0.0000  0.0000
                                         0.0000  0.0000  0.0000  0.0000  0.0000
                                         0.0000
  15. (1.99999) CR ( 1) C 15            s(100.00%)
                                         1.0000  0.0000  0.0000  0.0000  0.0000
                                         0.0000  0.0000  0.0000  0.0000  0.0000
                                         0.0000  0.0000  0.0000  0.0000  0.0000
                                         0.0000  0.0000  0.0000  0.0000  0.0000
                                         0.0000  0.0000  0.0000  0.0000  0.0000
                                         0.0000  0.0000  0.0000  0.0000  0.0000
                                         0.0000
  16. (1.97434) LP ( 1) O 10            s( 62.21%)p 0.61( 37.73%)d 0.00(  0.06%)
                                                  f 0.00(  0.00%)
                                         0.0000  0.7887  0.0011  0.0008 -0.0001
                                        -0.1495  0.0031  0.0017  0.3643 -0.0014
                                        -0.0029  0.4714 -0.0033 -0.0033  0.0062
                                         0.0000  0.0086  0.0004 -0.0185 -0.0004
                                         0.0057 -0.0002 -0.0091  0.0000  0.0002
                                        -0.0005  0.0013 -0.0008 -0.0011  0.0006
                                        -0.0002
  17. (1.86897) LP ( 2) O 10            s(  1.15%)p85.84( 98.70%)d 0.13(  0.15%)
                                                  f 0.00(  0.01%)
                                         0.0000  0.1069  0.0083  0.0005  0.0000
                                        -0.8576 -0.0156  0.0010 -0.4968 -0.0081
                                        -0.0008 -0.0666 -0.0028  0.0001  0.0144
                                        -0.0009  0.0244 -0.0004  0.0169 -0.0003
                                        -0.0190 -0.0004  0.0010  0.0004 -0.0012
                                        -0.0020 -0.0026  0.0053 -0.0011 -0.0016
                                         0.0027
  18. (1.11485) LP ( 1) C 11            s(  0.06%)p99.99( 99.87%)d 0.13(  0.01%)
                                                  f 0.93(  0.06%)
                                         0.0000  0.0247 -0.0032  0.0000  0.0002
                                        -0.4882 -0.0033 -0.0045  0.6080  0.0047
                                         0.0048 -0.6250 -0.0061 -0.0034  0.0059
                                         0.0024 -0.0039 -0.0024  0.0005 -0.0004
                                        -0.0025 -0.0024  0.0017  0.0013 -0.0067
                                         0.0062 -0.0072 -0.0041 -0.0175 -0.0098
                                        -0.0046
  19. (1.99007) BD ( 1) C  1- C  2
               ( 49.16%)   0.7012* C  1 s( 29.33%)p 2.40( 70.51%)d 0.00(  0.12%)
                                                  f 0.00(  0.03%)
                                         0.0000  0.5413  0.0175 -0.0001 -0.0001
                                         0.6463 -0.0057  0.0026 -0.5298  0.0073
                                         0.0016  0.0815 -0.0025 -0.0020 -0.0286
                                         0.0008  0.0030 -0.0006 -0.0039 -0.0002
                                         0.0074  0.0005 -0.0177  0.0000 -0.0079
                                        -0.0070  0.0050 -0.0004  0.0019 -0.0053
                                        -0.0117
               ( 50.84%)   0.7130* C  2 s( 28.39%)p 2.52( 71.52%)d 0.00(  0.07%)
                                                  f 0.00(  0.02%)
                                         0.0000  0.5323 -0.0247 -0.0005 -0.0001
                                        -0.6542  0.0129 -0.0077  0.5297  0.0012
                                        -0.0017 -0.0802 -0.0045  0.0016 -0.0215
                                         0.0009  0.0042 -0.0001 -0.0053 -0.0020
                                         0.0005 -0.0022 -0.0127 -0.0001  0.0078
                                         0.0057 -0.0040  0.0012 -0.0021  0.0048
                                         0.0090
  20. (1.99017) BD ( 1) C  1- H 17
               ( 60.43%)   0.7773* C  1 s( 23.56%)p 3.24( 76.28%)d 0.01(  0.14%)
                                                  f 0.00(  0.02%)
                                         0.0000  0.4854 -0.0065  0.0002  0.0000
                                        -0.1871  0.0060  0.0034  0.1373 -0.0035
                                        -0.0014 -0.8419 -0.0029 -0.0034 -0.0020
                                        -0.0006  0.0107 -0.0011 -0.0082  0.0007
                                         0.0006  0.0000  0.0348  0.0005 -0.0093
                                        -0.0052  0.0039 -0.0010  0.0048 -0.0031
                                        -0.0056
               ( 39.57%)   0.6291* H 17 s( 99.95%)p 0.00(  0.04%)d 0.00(  0.01%)
                                         0.9998 -0.0019  0.0000  0.0045  0.0008
                                        -0.0034 -0.0001  0.0186 -0.0011 -0.0008
                                         0.0036 -0.0026  0.0002  0.0073
  21. (1.99012) BD ( 1) C  1- H 26
               ( 60.49%)   0.7778* C  1 s( 23.58%)p 3.24( 76.27%)d 0.01(  0.14%)
                                                  f 0.00(  0.02%)
                                         0.0000  0.4855 -0.0063  0.0002  0.0000
                                         0.1810  0.0079  0.0031  0.7722 -0.0010
                                        -0.0001  0.3654  0.0014  0.0012  0.0140
                                         0.0008  0.0074  0.0015  0.0238  0.0008
                                        -0.0212  0.0016 -0.0090 -0.0003 -0.0092
                                        -0.0033  0.0014 -0.0028  0.0038 -0.0035
                                        -0.0079
               ( 39.51%)   0.6286* H 26 s( 99.95%)p 0.00(  0.04%)d 0.00(  0.01%)
                                         0.9998 -0.0019 -0.0001 -0.0041  0.0012
                                        -0.0174  0.0004 -0.0084  0.0001  0.0025
                                         0.0013  0.0056 -0.0055 -0.0018
  22. (1.98837) BD ( 1) C  1- H 33
               ( 60.86%)   0.7802* C  1 s( 23.47%)p 3.25( 76.36%)d 0.01(  0.14%)
                                                  f 0.00(  0.02%)
                                         0.0000  0.4845 -0.0031 -0.0003  0.0001
                                        -0.7158 -0.0040  0.0061 -0.3193 -0.0064
                                        -0.0015  0.3861  0.0041  0.0002  0.0226
                                         0.0010 -0.0235 -0.0008 -0.0118 -0.0014
                                         0.0140 -0.0016 -0.0059  0.0004 -0.0095
                                        -0.0025  0.0021  0.0014  0.0051 -0.0047
                                        -0.0072
               ( 39.14%)   0.6256* H 33 s( 99.94%)p 0.00(  0.05%)d 0.00(  0.01%)
                                         0.9997 -0.0007 -0.0001 -0.0177 -0.0013
                                        -0.0080 -0.0013  0.0098  0.0011  0.0045
                                        -0.0059 -0.0025  0.0046 -0.0019
  23. (1.98146) BD ( 1) C  2- C  3
               ( 48.94%)   0.6996* C  2 s( 27.40%)p 2.65( 72.49%)d 0.00(  0.09%)
                                                  f 0.00(  0.02%)
                                         0.0000  0.5233 -0.0115  0.0001  0.0000
                                         0.7081 -0.0082  0.0018  0.2921  0.0020
                                         0.0039 -0.3715  0.0011  0.0004  0.0122
                                        -0.0022 -0.0184  0.0005 -0.0081 -0.0004
                                         0.0152 -0.0004 -0.0083 -0.0013  0.0100
                                         0.0025 -0.0024 -0.0026 -0.0051  0.0059
                                         0.0083
               ( 51.06%)   0.7146* C  3 s( 28.40%)p 2.52( 71.49%)d 0.00(  0.08%)
                                                  f 0.00(  0.03%)
                                         0.0000  0.5327 -0.0153 -0.0015  0.0003
                                        -0.7038  0.0042 -0.0074 -0.2910 -0.0038
                                        -0.0007  0.3672  0.0005 -0.0011  0.0145
                                        -0.0005 -0.0183 -0.0003 -0.0108 -0.0021
                                         0.0104 -0.0018 -0.0075 -0.0014 -0.0108
                                        -0.0027  0.0024  0.0022  0.0053 -0.0060
                                        -0.0085
  24. (1.97969) BD ( 1) C  2- H 18
               ( 60.30%)   0.7765* C  2 s( 22.11%)p 3.52( 77.75%)d 0.01(  0.12%)
                                                  f 0.00(  0.02%)
                                         0.0000  0.4699  0.0169  0.0000  0.0000
                                        -0.2082 -0.0002 -0.0043 -0.7817 -0.0065
                                         0.0010 -0.3508 -0.0071  0.0041  0.0104
                                        -0.0013  0.0046 -0.0006  0.0242  0.0034
                                        -0.0204  0.0015 -0.0083  0.0008  0.0090
                                         0.0040 -0.0015  0.0017 -0.0031  0.0049
                                         0.0070
               ( 39.70%)   0.6301* H 18 s( 99.95%)p 0.00(  0.04%)d 0.00(  0.01%)
                                         0.9998 -0.0031  0.0000  0.0048  0.0010
                                         0.0172 -0.0022  0.0078 -0.0024  0.0037
                                         0.0016  0.0060 -0.0061 -0.0026
  25. (1.97942) BD ( 1) C  2- H 27
               ( 60.37%)   0.7770* C  2 s( 22.14%)p 3.51( 77.72%)d 0.01(  0.12%)
                                                  f 0.00(  0.02%)
                                         0.0000  0.4703  0.0166  0.0002  0.0000
                                         0.1608  0.0055 -0.0022 -0.1438  0.0014
                                        -0.0016  0.8547  0.0081 -0.0036 -0.0019
                                         0.0000  0.0127  0.0016 -0.0080  0.0011
                                         0.0037  0.0029  0.0311  0.0000  0.0091
                                         0.0039 -0.0040  0.0009 -0.0035  0.0043
                                         0.0061
               ( 39.63%)   0.6295* H 27 s( 99.95%)p 0.00(  0.04%)d 0.00(  0.01%)
                                         0.9998 -0.0033  0.0000 -0.0035  0.0026
                                         0.0034  0.0000 -0.0188  0.0024 -0.0007
                                         0.0032 -0.0032  0.0001  0.0087
  26. (1.97704) BD ( 1) C  3- C  4
               ( 48.38%)   0.6956* C  3 s( 26.11%)p 2.82( 73.75%)d 0.00(  0.11%)
                                                  f 0.00(  0.02%)
                                         0.0000  0.5107 -0.0166  0.0005 -0.0003
                                         0.6601 -0.0087  0.0033 -0.5410  0.0018
                                         0.0003  0.0951  0.0012  0.0007 -0.0276
                                         0.0006  0.0047 -0.0002 -0.0052 -0.0011
                                         0.0056 -0.0006 -0.0171 -0.0003 -0.0078
                                        -0.0061  0.0041 -0.0008  0.0018 -0.0045
                                        -0.0097
               ( 51.62%)   0.7185* C  4 s( 29.72%)p 2.36( 70.17%)d 0.00(  0.08%)
                                                  f 0.00(  0.03%)
                                         0.0000  0.5451 -0.0115 -0.0009  0.0003
                                        -0.6357  0.0042 -0.0026  0.5349  0.0045
                                         0.0014 -0.1067 -0.0015 -0.0035 -0.0234
                                        -0.0014  0.0047 -0.0004 -0.0060 -0.0018
                                         0.0011  0.0001 -0.0147 -0.0026  0.0082
                                         0.0053 -0.0051  0.0005 -0.0017  0.0049
                                         0.0106
  27. (1.97895) BD ( 1) C  3- H 19
               ( 60.83%)   0.7799* C  3 s( 22.66%)p 3.41( 77.20%)d 0.01(  0.12%)
                                                  f 0.00(  0.02%)
                                         0.0000  0.4758  0.0137  0.0004  0.0000
                                         0.2194  0.0047  0.0005  0.7769  0.0029
                                        -0.0005  0.3467  0.0064 -0.0040  0.0141
                                        -0.0002  0.0078  0.0012  0.0234  0.0024
                                        -0.0165  0.0037 -0.0101  0.0001 -0.0093
                                        -0.0040  0.0012 -0.0014  0.0032 -0.0049
                                        -0.0069
               ( 39.17%)   0.6259* H 19 s( 99.95%)p 0.00(  0.04%)d 0.00(  0.01%)
                                         0.9998 -0.0033  0.0000 -0.0045  0.0031
                                        -0.0171  0.0001 -0.0079  0.0010  0.0034
                                         0.0016  0.0059 -0.0056 -0.0026
  28. (1.98043) BD ( 1) C  3- H 28
               ( 60.70%)   0.7791* C  3 s( 22.84%)p 3.37( 77.02%)d 0.01(  0.12%)
                                                  f 0.00(  0.02%)
                                         0.0000  0.4777  0.0137  0.0005 -0.0001
                                        -0.1395  0.0009 -0.0011  0.1294 -0.0042
                                         0.0025 -0.8567 -0.0069  0.0047 -0.0032
                                        -0.0011  0.0070 -0.0010 -0.0057  0.0023
                                         0.0032  0.0024  0.0332 -0.0001 -0.0094
                                        -0.0034  0.0040 -0.0009  0.0034 -0.0042
                                        -0.0063
               ( 39.30%)   0.6269* H 28 s( 99.95%)p 0.00(  0.04%)d 0.00(  0.01%)
                                         0.9998 -0.0035  0.0000  0.0036  0.0009
                                        -0.0033 -0.0013  0.0189 -0.0027 -0.0007
                                         0.0028 -0.0027  0.0002  0.0086
  29. (1.98778) BD ( 1) C  4- N  5
               ( 37.49%)   0.6123* C  4 s( 23.11%)p 3.33( 76.83%)d 0.00(  0.05%)
                                                  f 0.00(  0.01%)
                                         0.0000  0.4798 -0.0293  0.0000 -0.0004
                                         0.7383 -0.0237  0.0066  0.3189 -0.0081
                                         0.0020 -0.3476  0.0047  0.0021  0.0069
                                        -0.0096 -0.0113  0.0071 -0.0026  0.0047
                                         0.0092 -0.0070 -0.0037  0.0044  0.0056
                                         0.0025 -0.0023  0.0009 -0.0008  0.0034
                                         0.0039
               ( 62.51%)   0.7906* N  5 s( 33.87%)p 1.95( 65.96%)d 0.00(  0.13%)
                                                  f 0.00(  0.03%)
                                         0.0000  0.5820 -0.0030 -0.0004 -0.0005
                                        -0.6866 -0.0042  0.0017 -0.2915  0.0057
                                         0.0043  0.3211 -0.0076 -0.0026  0.0234
                                         0.0000 -0.0197  0.0005 -0.0085 -0.0007
                                         0.0131  0.0008 -0.0121  0.0006 -0.0074
                                         0.0013  0.0024  0.0105  0.0067 -0.0046
                                        -0.0085
  30. (1.98179) BD ( 1) C  4- H 20
               ( 61.09%)   0.7816* C  4 s( 23.99%)p 3.16( 75.88%)d 0.00(  0.11%)
                                                  f 0.00(  0.02%)
                                         0.0000  0.4896  0.0136  0.0013 -0.0001
                                        -0.1633  0.0030 -0.0022 -0.7679 -0.0063
                                         0.0025 -0.3772 -0.0115  0.0054  0.0066
                                        -0.0009  0.0007 -0.0018  0.0257  0.0041
                                        -0.0182  0.0025 -0.0058  0.0008  0.0096
                                         0.0028 -0.0023  0.0018 -0.0028  0.0041
                                         0.0078
               ( 38.91%)   0.6238* H 20 s( 99.94%)p 0.00(  0.05%)d 0.00(  0.01%)
                                         0.9997 -0.0033 -0.0001  0.0058  0.0028
                                         0.0188 -0.0017  0.0077 -0.0043  0.0028
                                         0.0008  0.0058 -0.0053 -0.0020
  31. (1.96858) BD ( 1) C  4- H 29
               ( 61.47%)   0.7840* C  4 s( 23.23%)p 3.30( 76.62%)d 0.01(  0.13%)
                                                  f 0.00(  0.02%)
                                         0.0000  0.4818  0.0157 -0.0005  0.0000
                                         0.1498  0.0051  0.0041 -0.1427  0.0049
                                        -0.0037  0.8504  0.0106 -0.0020 -0.0001
                                         0.0008  0.0121  0.0010 -0.0078  0.0006
                                         0.0036  0.0027  0.0318  0.0027  0.0095
                                         0.0032 -0.0038  0.0004 -0.0038  0.0038
                                         0.0068
               ( 38.53%)   0.6208* H 29 s( 99.95%)p 0.00(  0.04%)d 0.00(  0.01%)
                                         0.9997 -0.0040 -0.0001 -0.0023  0.0024
                                         0.0039  0.0005 -0.0198  0.0043 -0.0002
                                         0.0023 -0.0030  0.0000  0.0084
  32. (1.99165) BD ( 1) N  5- C 12
               ( 61.00%)   0.7810* N  5 s( 37.40%)p 1.67( 62.29%)d 0.01(  0.29%)
                                                  f 0.00(  0.03%)
                                         0.0000  0.6114 -0.0130 -0.0008  0.0003
                                         0.4601 -0.0066  0.0017 -0.4081 -0.0109
                                        -0.0003 -0.4942  0.0134  0.0039 -0.0248
                                        -0.0004 -0.0359  0.0017  0.0307 -0.0012
                                         0.0044 -0.0002  0.0014  0.0006  0.0061
                                         0.0062 -0.0055 -0.0031  0.0122 -0.0018
                                        -0.0040
               ( 39.00%)   0.6245* C 12 s( 33.21%)p 2.01( 66.67%)d 0.00(  0.08%)
                                                  f 0.00(  0.05%)
                                         0.0000  0.5750 -0.0385 -0.0022 -0.0006
                                        -0.4731  0.0313 -0.0071  0.3915 -0.0120
                                         0.0065  0.5365 -0.0208  0.0090 -0.0092
                                         0.0113 -0.0141  0.0107  0.0128 -0.0081
                                         0.0015 -0.0023  0.0012 -0.0034 -0.0067
                                        -0.0086  0.0062  0.0052 -0.0150  0.0021
                                         0.0070
  33. (1.95420) BD ( 2) N  5- C 12
               ( 68.92%)   0.8302* N  5 s(  0.20%)p99.99( 99.69%)d 0.37(  0.07%)
                                                  f 0.15(  0.03%)
                                         0.0000  0.0450  0.0015 -0.0006 -0.0001
                                        -0.4954 -0.0018 -0.0068  0.4243 -0.0019
                                         0.0042 -0.7559 -0.0007 -0.0045  0.0138
                                         0.0008 -0.0059 -0.0002  0.0039  0.0002
                                        -0.0004 -0.0009  0.0223  0.0014 -0.0035
                                         0.0111 -0.0091  0.0008 -0.0091 -0.0015
                                        -0.0009
               ( 31.08%)   0.5575* C 12 s(  0.04%)p99.99( 99.80%)d 3.68(  0.13%)
                                                  f 0.96(  0.03%)
                                         0.0000 -0.0189  0.0011 -0.0008 -0.0001
                                        -0.5153  0.0009 -0.0036  0.4237 -0.0038
                                         0.0032 -0.7435  0.0025 -0.0042 -0.0201
                                        -0.0014  0.0017 -0.0029 -0.0059 -0.0023
                                        -0.0013 -0.0031 -0.0292  0.0005 -0.0003
                                         0.0119 -0.0060  0.0015 -0.0117 -0.0042
                                        -0.0032
  34. (1.97935) BD ( 1) N  5- H 21
               ( 74.81%)   0.8649* N  5 s( 28.33%)p 2.52( 71.51%)d 0.00(  0.14%)
                                                  f 0.00(  0.02%)
                                         0.0000  0.5321  0.0127  0.0015  0.0002
                                         0.2636  0.0098 -0.0038  0.7525 -0.0054
                                        -0.0048  0.2814 -0.0046 -0.0010  0.0264
                                        -0.0010  0.0037  0.0024  0.0180 -0.0006
                                        -0.0116 -0.0022 -0.0137  0.0005 -0.0057
                                        -0.0035 -0.0023 -0.0099  0.0022 -0.0067
                                        -0.0027
               ( 25.19%)   0.5019* H 21 s( 99.90%)p 0.00(  0.10%)d 0.00(  0.00%)
                                         0.9994 -0.0103  0.0013  0.0163 -0.0036
                                         0.0253 -0.0032  0.0080 -0.0025  0.0014
                                         0.0008  0.0016 -0.0022 -0.0008
  35. (1.98947) BD ( 1) N  6- C  7
               ( 61.80%)   0.7861* N  6 s( 37.70%)p 1.65( 62.03%)d 0.01(  0.24%)
                                                  f 0.00(  0.03%)
                                         0.0000  0.6140 -0.0011 -0.0015  0.0000
                                        -0.3065  0.0049  0.0031  0.3581 -0.0086
                                        -0.0017  0.6308 -0.0063 -0.0048 -0.0112
                                        -0.0006 -0.0309  0.0023  0.0307 -0.0014
                                         0.0026 -0.0013  0.0191 -0.0001  0.0000
                                        -0.0090  0.0123 -0.0021 -0.0091  0.0018
                                         0.0006
               ( 38.20%)   0.6181* C  7 s( 30.79%)p 2.24( 69.11%)d 0.00(  0.07%)
                                                  f 0.00(  0.03%)
                                         0.0000  0.5540 -0.0297 -0.0044 -0.0004
                                         0.3339 -0.0231  0.0086 -0.3935  0.0057
                                        -0.0034 -0.6508  0.0225 -0.0094 -0.0045
                                         0.0091 -0.0094  0.0100  0.0157 -0.0059
                                        -0.0024 -0.0002  0.0085 -0.0081  0.0002
                                         0.0090 -0.0113  0.0023  0.0089 -0.0018
                                        -0.0015
  36. (1.88146) BD ( 2) N  6- C  7
               ( 68.46%)   0.8274* N  6 s(  0.00%)p 1.00( 99.92%)d 0.00(  0.04%)
                                                  f 0.00(  0.04%)
                                         0.0000  0.0057 -0.0007 -0.0002  0.0000
                                        -0.4261 -0.0009 -0.0058  0.6783 -0.0016
                                         0.0081 -0.5978  0.0018 -0.0072 -0.0109
                                        -0.0002  0.0011 -0.0009  0.0068 -0.0001
                                         0.0024 -0.0015 -0.0146 -0.0015 -0.0103
                                         0.0036 -0.0074 -0.0067 -0.0131 -0.0048
                                        -0.0013
               ( 31.54%)   0.5616* C  7 s(  0.00%)p 1.00( 99.86%)d 0.00(  0.11%)
                                                  f 0.00(  0.03%)
                                         0.0000  0.0031 -0.0010  0.0003  0.0001
                                        -0.4136  0.0033 -0.0030  0.6703 -0.0043
                                         0.0049 -0.6149  0.0041 -0.0038  0.0123
                                        -0.0004  0.0071  0.0035 -0.0059  0.0008
                                         0.0101  0.0046  0.0267  0.0032 -0.0021
                                         0.0034 -0.0059 -0.0061 -0.0116 -0.0103
                                        -0.0010
  37. (1.98746) BD ( 1) N  6- C 15
               ( 62.66%)   0.7916* N  6 s( 36.20%)p 1.76( 63.57%)d 0.01(  0.19%)
                                                  f 0.00(  0.03%)
                                         0.0000  0.6016 -0.0086  0.0005 -0.0002
                                        -0.3407  0.0125  0.0042 -0.5871  0.0045
                                         0.0039 -0.4177  0.0137  0.0011  0.0294
                                        -0.0025  0.0123  0.0009  0.0275 -0.0011
                                        -0.0074 -0.0012 -0.0084  0.0012  0.0073
                                        -0.0005 -0.0044  0.0085 -0.0105  0.0082
                                        -0.0009
               ( 37.34%)   0.6111* C 15 s( 29.17%)p 2.42( 70.72%)d 0.00(  0.08%)
                                                  f 0.00(  0.03%)
                                         0.0000  0.5393 -0.0299  0.0011 -0.0006
                                         0.3591 -0.0411  0.0058  0.6259 -0.0298
                                         0.0045  0.4288 -0.0049 -0.0006  0.0098
                                        -0.0088  0.0026 -0.0111  0.0191 -0.0050
                                        -0.0063  0.0058  0.0008  0.0037 -0.0073
                                        -0.0008  0.0026 -0.0059  0.0096 -0.0087
                                         0.0019
  38. (1.98258) BD ( 1) N  6- H 22
               ( 73.11%)   0.8550* N  6 s( 25.86%)p 2.86( 74.00%)d 0.00(  0.11%)
                                                  f 0.00(  0.03%)
                                         0.0000  0.5085  0.0092  0.0012  0.0002
                                         0.7788 -0.0135 -0.0037  0.2549  0.0069
                                        -0.0025 -0.2611 -0.0014  0.0008  0.0186
                                        -0.0007 -0.0154 -0.0005 -0.0010 -0.0030
                                         0.0198  0.0015 -0.0122 -0.0008  0.0050
                                        -0.0024 -0.0035 -0.0098 -0.0002  0.0045
                                         0.0096
               ( 26.89%)   0.5186* H 22 s( 99.90%)p 0.00(  0.10%)d 0.00(  0.00%)
                                         0.9995 -0.0044 -0.0010  0.0280 -0.0055
                                         0.0104 -0.0016 -0.0089  0.0019  0.0017
                                        -0.0017 -0.0011  0.0023 -0.0014
  39. (1.98387) BD ( 1) C  7- C  8
               ( 51.92%)   0.7205* C  7 s( 35.52%)p 1.81( 64.40%)d 0.00(  0.04%)
                                                  f 0.00(  0.04%)
                                         0.0000  0.5960 -0.0021  0.0045  0.0002
                                         0.4106  0.0013 -0.0057  0.5851  0.0047
                                        -0.0074  0.3646  0.0042 -0.0046  0.0131
                                         0.0015  0.0064 -0.0020  0.0103  0.0023
                                        -0.0035  0.0005 -0.0043 -0.0002 -0.0083
                                        -0.0001  0.0018 -0.0082  0.0130 -0.0099
                                         0.0039
               ( 48.08%)   0.6934* C  8 s( 27.65%)p 2.61( 72.13%)d 0.01(  0.20%)
                                                  f 0.00(  0.03%)
                                         0.0000  0.5257 -0.0113  0.0007  0.0001
                                        -0.4207 -0.0059  0.0022 -0.6217 -0.0115
                                         0.0034 -0.3969 -0.0086  0.0025  0.0275
                                         0.0008  0.0176 -0.0002  0.0266 -0.0003
                                        -0.0117  0.0000 -0.0071 -0.0004  0.0095
                                         0.0008 -0.0042  0.0004 -0.0070  0.0102
                                         0.0003
  40. (1.97875) BD ( 1) C  7- C  9
               ( 51.49%)   0.7176* C  7 s( 33.66%)p 1.97( 66.24%)d 0.00(  0.06%)
                                                  f 0.00(  0.03%)
                                         0.0000  0.5799  0.0181 -0.0005 -0.0001
                                        -0.7394 -0.0073  0.0066 -0.2282 -0.0137
                                         0.0037  0.2514 -0.0083  0.0009  0.0125
                                         0.0043 -0.0098 -0.0017 -0.0031  0.0011
                                         0.0156  0.0036 -0.0099 -0.0028 -0.0065
                                         0.0042  0.0005  0.0115  0.0033 -0.0074
                                        -0.0095
               ( 48.51%)   0.6965* C  9 s( 32.33%)p 2.09( 67.52%)d 0.00(  0.12%)
                                                  f 0.00(  0.04%)
                                         0.0000  0.5682  0.0215  0.0024 -0.0001
                                         0.7570  0.0115  0.0080  0.2265 -0.0009
                                         0.0042 -0.2246 -0.0079  0.0055  0.0106
                                        -0.0014 -0.0186 -0.0045 -0.0075 -0.0008
                                         0.0229  0.0023 -0.0103  0.0006  0.0075
                                        -0.0046 -0.0033 -0.0096 -0.0034  0.0081
                                         0.0100
  41. (1.98598) BD ( 1) C  8- H 23
               ( 61.71%)   0.7856* C  8 s( 24.76%)p 3.03( 75.08%)d 0.01(  0.14%)
                                                  f 0.00(  0.02%)
                                         0.0000  0.4976  0.0024 -0.0004 -0.0002
                                         0.7892 -0.0017  0.0027  0.1041  0.0078
                                         0.0045 -0.3420  0.0094  0.0039  0.0015
                                         0.0019 -0.0280  0.0018  0.0037 -0.0033
                                         0.0232  0.0020 -0.0042 -0.0026  0.0086
                                         0.0001 -0.0053 -0.0042 -0.0025  0.0090
                                         0.0034
               ( 38.29%)   0.6188* H 23 s( 99.95%)p 0.00(  0.04%)d 0.00(  0.01%)
                                         0.9998 -0.0008 -0.0002 -0.0171 -0.0024
                                        -0.0016 -0.0043  0.0086 -0.0038  0.0020
                                        -0.0049  0.0001  0.0051 -0.0018
  42. (1.96562) BD ( 1) C  8- H 30
               ( 62.91%)   0.7932* C  8 s( 23.78%)p 3.20( 76.06%)d 0.01(  0.14%)
                                                  f 0.00(  0.02%)
                                         0.0000  0.4876  0.0031 -0.0001  0.0000
                                         0.0847  0.0027  0.0054 -0.1868  0.0080
                                         0.0025  0.8476 -0.0029  0.0012  0.0029
                                        -0.0022  0.0018  0.0005 -0.0204  0.0023
                                        -0.0057  0.0017  0.0309  0.0030  0.0109
                                         0.0033 -0.0042 -0.0017 -0.0014  0.0075
                                         0.0011
               ( 37.09%)   0.6090* H 30 s( 99.95%)p 0.00(  0.04%)d 0.00(  0.01%)
                                         0.9998 -0.0018 -0.0001 -0.0020  0.0013
                                         0.0050 -0.0023 -0.0194 -0.0018 -0.0001
                                         0.0017 -0.0025 -0.0006  0.0075
  43. (1.96353) BD ( 1) C  8- H 34
               ( 62.90%)   0.7931* C  8 s( 23.73%)p 3.21( 76.10%)d 0.01(  0.14%)
                                                  f 0.00(  0.02%)
                                         0.0000  0.4872  0.0035 -0.0001  0.0001
                                        -0.4368  0.0074  0.0033  0.7517 -0.0001
                                         0.0043 -0.0706  0.0053  0.0000 -0.0298
                                        -0.0008  0.0086 -0.0027 -0.0063  0.0005
                                        -0.0072 -0.0028 -0.0192 -0.0002  0.0066
                                         0.0025 -0.0073 -0.0030 -0.0026  0.0095
                                        -0.0009
               ( 37.10%)   0.6091* H 34 s( 99.95%)p 0.00(  0.04%)d 0.00(  0.01%)
                                         0.9998 -0.0019 -0.0001  0.0106  0.0006
                                        -0.0172 -0.0014  0.0022 -0.0026 -0.0058
                                         0.0007 -0.0003 -0.0038 -0.0039
  44. (1.99328) BD ( 1) C  9- O 10
               ( 37.31%)   0.6108* C  9 s( 32.82%)p 2.04( 67.06%)d 0.00(  0.09%)
                                                  f 0.00(  0.03%)
                                         0.0000  0.5705 -0.0517 -0.0066 -0.0005
                                        -0.3577  0.0164 -0.0039  0.3869 -0.0250
                                        -0.0017  0.6251 -0.0354 -0.0029 -0.0038
                                         0.0123 -0.0104  0.0124  0.0123 -0.0135
                                         0.0004  0.0032  0.0051 -0.0108 -0.0013
                                        -0.0091  0.0102 -0.0007 -0.0112  0.0028
                                         0.0019
               ( 62.69%)   0.7918* O 10 s( 36.56%)p 1.72( 62.94%)d 0.01(  0.49%)
                                                  f 0.00(  0.01%)
                                         0.0000  0.6047 -0.0048 -0.0017  0.0003
                                         0.3483 -0.0146  0.0010 -0.3922  0.0130
                                        -0.0039 -0.5945  0.0205 -0.0064 -0.0247
                                        -0.0004 -0.0393  0.0002  0.0461 -0.0004
                                        -0.0036 -0.0003  0.0244  0.0002  0.0004
                                         0.0043 -0.0044  0.0005  0.0054 -0.0018
                                        -0.0014
  45. (1.97320) BD ( 2) C  9- O 10
               ( 26.81%)   0.5178* C  9 s(  0.01%)p 1.00( 99.76%)d 0.00(  0.18%)
                                                  f 0.00(  0.05%)
                                         0.0000  0.0097  0.0019  0.0008  0.0000
                                         0.3813 -0.0010  0.0028 -0.6763 -0.0085
                                         0.0011  0.6282  0.0080  0.0015  0.0205
                                         0.0002  0.0014  0.0003 -0.0082  0.0005
                                         0.0083 -0.0012  0.0355 -0.0004  0.0090
                                        -0.0062  0.0094  0.0083  0.0141  0.0064
                                         0.0003
               ( 73.19%)   0.8555* O 10 s(  0.00%)p 1.00( 99.76%)d 0.00(  0.23%)
                                                  f 0.00(  0.01%)
                                         0.0000 -0.0057  0.0005  0.0001  0.0000
                                         0.3437 -0.0040 -0.0012 -0.6809  0.0069
                                         0.0003  0.6447 -0.0075 -0.0002 -0.0208
                                        -0.0009 -0.0018  0.0003  0.0083  0.0004
                                        -0.0110 -0.0001 -0.0413 -0.0014  0.0064
                                        -0.0032  0.0023  0.0014  0.0028 -0.0028
                                        -0.0011
  46. (1.97674) BD ( 1) C  9- C 11
               ( 48.28%)   0.6948* C  9 s( 34.94%)p 1.86( 64.94%)d 0.00(  0.09%)
                                                  f 0.00(  0.04%)
                                         0.0000  0.5908  0.0182  0.0004  0.0005
                                        -0.3881  0.0013 -0.0069 -0.5819 -0.0044
                                         0.0040 -0.4001 -0.0038  0.0064  0.0146
                                        -0.0008  0.0114 -0.0014  0.0203  0.0035
                                        -0.0115 -0.0016 -0.0009  0.0020  0.0082
                                         0.0007 -0.0038  0.0080 -0.0111  0.0092
                                        -0.0006
               ( 51.72%)   0.7192* C 11 s( 32.41%)p 2.08( 67.46%)d 0.00(  0.09%)
                                                  f 0.00(  0.04%)
                                         0.0000  0.5693  0.0080  0.0021  0.0002
                                         0.3400  0.0003 -0.0024  0.6426  0.0040
                                        -0.0031  0.3821  0.0007 -0.0025  0.0190
                                         0.0011  0.0080 -0.0022  0.0193 -0.0014
                                        -0.0048  0.0040 -0.0026 -0.0001 -0.0079
                                        -0.0020  0.0030 -0.0101  0.0111 -0.0109
                                         0.0013
  47. (1.97833) BD ( 1) C 11- C 12
               ( 50.50%)   0.7106* C 11 s( 32.18%)p 2.10( 67.70%)d 0.00(  0.08%)
                                                  f 0.00(  0.04%)
                                         0.0000  0.5673 -0.0060  0.0003 -0.0004
                                        -0.7107  0.0059  0.0010 -0.2979  0.0087
                                         0.0005  0.2880 -0.0021 -0.0029  0.0170
                                        -0.0019 -0.0164  0.0018 -0.0033  0.0036
                                         0.0111 -0.0035 -0.0053  0.0028 -0.0076
                                         0.0019  0.0032  0.0115  0.0070 -0.0042
                                        -0.0128
               ( 49.50%)   0.7036* C 12 s( 36.55%)p 1.73( 63.30%)d 0.00(  0.11%)
                                                  f 0.00(  0.05%)
                                         0.0000  0.6045  0.0018 -0.0024  0.0002
                                         0.6659  0.0017 -0.0030  0.3206  0.0076
                                        -0.0029 -0.2944  0.0049  0.0031  0.0220
                                         0.0037 -0.0162 -0.0033 -0.0077 -0.0002
                                         0.0120  0.0010 -0.0107 -0.0019  0.0085
                                        -0.0024 -0.0017 -0.0126 -0.0096  0.0057
                                         0.0106
  48. (1.97394) BD ( 1) C 11- C 13
               ( 51.10%)   0.7149* C 11 s( 35.19%)p 1.84( 64.68%)d 0.00(  0.08%)
                                                  f 0.00(  0.05%)
                                         0.0000  0.5932 -0.0044 -0.0016  0.0000
                                         0.3738  0.0025 -0.0022 -0.3572  0.0007
                                         0.0005 -0.6160 -0.0001 -0.0001 -0.0065
                                         0.0030 -0.0184  0.0008  0.0195 -0.0009
                                         0.0011  0.0011  0.0062 -0.0037  0.0013
                                         0.0133 -0.0131 -0.0009  0.0125  0.0005
                                        -0.0012
               ( 48.90%)   0.6993* C 13 s( 33.29%)p 2.00( 66.57%)d 0.00(  0.09%)
                                                  f 0.00(  0.05%)
                                         0.0000  0.5770  0.0040 -0.0006  0.0002
                                        -0.3853  0.0120 -0.0001  0.3381  0.0036
                                        -0.0024  0.6347 -0.0008 -0.0041 -0.0057
                                         0.0036 -0.0167 -0.0001  0.0207  0.0032
                                        -0.0006  0.0001  0.0104 -0.0006 -0.0028
                                        -0.0135  0.0115  0.0022 -0.0106 -0.0005
                                         0.0037
  49. (1.97945) BD ( 1) C 12- H 24
               ( 61.96%)   0.7872* C 12 s( 30.19%)p 2.31( 69.69%)d 0.00(  0.08%)
                                                  f 0.00(  0.04%)
                                         0.0000  0.5490  0.0220  0.0041  0.0002
                                        -0.2546 -0.0126  0.0018 -0.7493 -0.0194
                                         0.0080 -0.2646 -0.0061  0.0030  0.0145
                                         0.0003  0.0022 -0.0048  0.0162  0.0049
                                        -0.0152  0.0015 -0.0095 -0.0004  0.0073
                                         0.0047  0.0046  0.0121 -0.0026  0.0094
                                         0.0048
               ( 38.04%)   0.6168* H 24 s( 99.95%)p 0.00(  0.04%)d 0.00(  0.00%)
                                         0.9998 -0.0035  0.0004  0.0058 -0.0018
                                         0.0178 -0.0048  0.0065 -0.0023  0.0023
                                         0.0022  0.0021 -0.0035 -0.0013
  50. (1.98197) BD ( 1) C 13- C 14
               ( 51.54%)   0.7179* C 13 s( 32.72%)p 2.05( 67.19%)d 0.00(  0.04%)
                                                  f 0.00(  0.05%)
                                         0.0000  0.5720 -0.0040  0.0031 -0.0002
                                        -0.3525 -0.0074  0.0040 -0.6201 -0.0043
                                         0.0056 -0.4038  0.0014  0.0036  0.0110
                                        -0.0005  0.0043 -0.0040  0.0142 -0.0005
                                        -0.0056  0.0027 -0.0017  0.0005  0.0096
                                         0.0017 -0.0036  0.0099 -0.0121  0.0115
                                        -0.0017
               ( 48.46%)   0.6962* C 14 s( 29.04%)p 2.44( 70.77%)d 0.01(  0.17%)
                                                  f 0.00(  0.02%)
                                         0.0000  0.5387 -0.0144  0.0002 -0.0001
                                         0.3386  0.0084 -0.0001  0.6399  0.0107
                                        -0.0036  0.4281  0.0050 -0.0034  0.0213
                                         0.0006  0.0132  0.0005  0.0287 -0.0007
                                        -0.0138 -0.0002 -0.0040  0.0000 -0.0033
                                         0.0033 -0.0020 -0.0095  0.0096 -0.0051
                                         0.0020
  51. (1.98080) BD ( 1) C 13- C 15
               ( 50.25%)   0.7089* C 13 s( 33.83%)p 1.95( 66.01%)d 0.00(  0.10%)
                                                  f 0.00(  0.05%)
                                         0.0000  0.5817 -0.0004 -0.0025 -0.0001
                                         0.7233 -0.0066  0.0049  0.2817  0.0054
                                        -0.0028 -0.2397  0.0099 -0.0041  0.0212
                                         0.0038 -0.0109  0.0011 -0.0021  0.0033
                                         0.0160 -0.0015 -0.0138 -0.0015  0.0069
                                        -0.0061 -0.0029 -0.0117 -0.0047  0.0060
                                         0.0134
               ( 49.75%)   0.7053* C 15 s( 39.34%)p 1.54( 60.50%)d 0.00(  0.12%)
                                                  f 0.00(  0.05%)
                                         0.0000  0.6272 -0.0004 -0.0027  0.0002
                                        -0.7020  0.0158  0.0060 -0.2700  0.0196
                                        -0.0015  0.1960  0.0101 -0.0058  0.0147
                                         0.0010 -0.0196 -0.0046 -0.0024  0.0015
                                         0.0207  0.0027 -0.0096  0.0000 -0.0075
                                         0.0071  0.0053  0.0065  0.0056 -0.0063
                                        -0.0143
  52. (1.70599) BD ( 2) C 13- C 15
               ( 45.99%)   0.6782* C 13 s(  0.00%)p 1.00( 99.90%)d 0.00(  0.06%)
                                                  f 0.00(  0.04%)
                                         0.0000  0.0067 -0.0010 -0.0001  0.0000
                                         0.4502  0.0023  0.0043 -0.6487 -0.0071
                                        -0.0049  0.6127  0.0055  0.0036 -0.0055
                                         0.0021  0.0121  0.0013  0.0081 -0.0002
                                         0.0172  0.0010  0.0008  0.0034  0.0077
                                        -0.0057  0.0075  0.0054  0.0141  0.0072
                                         0.0014
               ( 54.01%)   0.7349* C 15 s(  0.00%)p 1.00( 99.92%)d 0.00(  0.03%)
                                                  f 0.00(  0.05%)
                                         0.0000  0.0039  0.0005 -0.0001 -0.0001
                                         0.4296  0.0096  0.0067 -0.6664 -0.0165
                                        -0.0094  0.6081  0.0142  0.0073  0.0091
                                         0.0000 -0.0039  0.0010 -0.0069 -0.0001
                                        -0.0049  0.0014  0.0112  0.0012  0.0049
                                        -0.0059  0.0061  0.0059  0.0147  0.0105
                                         0.0003
  53. (1.97292) BD ( 1) C 14- H 25
               ( 61.81%)   0.7862* C 14 s( 23.37%)p 3.27( 76.47%)d 0.01(  0.14%)
                                                  f 0.00(  0.02%)
                                         0.0000  0.4834  0.0052  0.0002 -0.0001
                                        -0.1278  0.0003  0.0013 -0.6886 -0.0056
                                        -0.0032  0.5235 -0.0088 -0.0038  0.0061
                                        -0.0002 -0.0050 -0.0005 -0.0315 -0.0009
                                        -0.0169 -0.0010  0.0091 -0.0035 -0.0020
                                         0.0030 -0.0025 -0.0100  0.0075  0.0001
                                         0.0040
               ( 38.19%)   0.6179* H 25 s( 99.95%)p 0.00(  0.04%)d 0.00(  0.01%)
                                         0.9998 -0.0018 -0.0001  0.0030 -0.0007
                                         0.0154  0.0029 -0.0122  0.0021  0.0020
                                        -0.0015 -0.0063 -0.0042  0.0001
  54. (1.98601) BD ( 1) C 14- H 31
               ( 62.00%)   0.7874* C 14 s( 24.07%)p 3.15( 75.78%)d 0.01(  0.13%)
                                                  f 0.00(  0.02%)
                                         0.0000  0.4906  0.0011  0.0001  0.0001
                                         0.5177 -0.0119 -0.0020 -0.2490 -0.0035
                                        -0.0049 -0.6539  0.0046 -0.0042 -0.0066
                                         0.0024 -0.0302 -0.0003  0.0097  0.0019
                                         0.0133 -0.0017  0.0082  0.0018 -0.0002
                                         0.0055 -0.0055 -0.0079  0.0083 -0.0020
                                         0.0022
               ( 38.00%)   0.6165* H 31 s( 99.95%)p 0.00(  0.04%)d 0.00(  0.01%)
                                         0.9998 -0.0008 -0.0002 -0.0127  0.0013
                                         0.0055  0.0019  0.0151  0.0014 -0.0020
                                        -0.0059  0.0035  0.0016  0.0027
  55. (1.97542) BD ( 1) C 14- H 32
               ( 61.90%)   0.7868* C 14 s( 23.45%)p 3.26( 76.39%)d 0.01(  0.14%)
                                                  f 0.00(  0.02%)
                                         0.0000  0.4843  0.0059 -0.0005  0.0000
                                        -0.7738  0.0025 -0.0001  0.2277 -0.0075
                                        -0.0027 -0.3363 -0.0065 -0.0041 -0.0209
                                        -0.0026  0.0187  0.0016 -0.0060 -0.0010
                                         0.0197  0.0021 -0.0132  0.0016  0.0013
                                         0.0033 -0.0028 -0.0106  0.0060 -0.0040
                                         0.0028
               ( 38.10%)   0.6173* H 32 s( 99.95%)p 0.00(  0.04%)d 0.00(  0.01%)
                                         0.9998 -0.0017 -0.0001  0.0175  0.0005
                                        -0.0055  0.0011  0.0071  0.0025 -0.0029
                                         0.0047 -0.0012  0.0050 -0.0022
  56. (1.97853) BD ( 1) C 15- H 16
               ( 62.32%)   0.7894* C 15 s( 31.43%)p 2.18( 68.46%)d 0.00(  0.07%)
                                                  f 0.00(  0.04%)
                                         0.0000  0.5604  0.0167  0.0021  0.0002
                                         0.4369  0.0110 -0.0074 -0.2962 -0.0035
                                         0.0046 -0.6368 -0.0108  0.0111 -0.0065
                                         0.0031 -0.0176  0.0007  0.0140  0.0034
                                         0.0029 -0.0004  0.0093 -0.0005  0.0031
                                         0.0126 -0.0112 -0.0057  0.0097  0.0021
                                        -0.0011
               ( 37.68%)   0.6138* H 16 s( 99.96%)p 0.00(  0.04%)d 0.00(  0.00%)
                                         0.9998 -0.0017 -0.0006 -0.0081  0.0047
                                         0.0069 -0.0029  0.0137 -0.0062 -0.0025
                                        -0.0040  0.0020  0.0007  0.0024
 ---------------- non-Lewis ----------------------------------------------------
  57. (0.00451) BD*( 1) C  1- C  2
               ( 50.84%)   0.7130* C  1 s( 29.33%)p 2.40( 70.51%)d 0.00(  0.12%)
                                                  f 0.00(  0.03%)
                                         0.0000  0.5413  0.0175 -0.0001 -0.0001
                                         0.6463 -0.0057  0.0026 -0.5298  0.0073
                                         0.0016  0.0815 -0.0025 -0.0020 -0.0286
                                         0.0008  0.0030 -0.0006 -0.0039 -0.0002
                                         0.0074  0.0005 -0.0177  0.0000 -0.0079
                                        -0.0070  0.0050 -0.0004  0.0019 -0.0053
                                        -0.0117
               ( 49.16%)  -0.7012* C  2 s( 28.39%)p 2.52( 71.52%)d 0.00(  0.07%)
                                                  f 0.00(  0.02%)
                                         0.0000  0.5323 -0.0247 -0.0005 -0.0001
                                        -0.6542  0.0129 -0.0077  0.5297  0.0012
                                        -0.0017 -0.0802 -0.0045  0.0016 -0.0215
                                         0.0009  0.0042 -0.0001 -0.0053 -0.0020
                                         0.0005 -0.0022 -0.0127 -0.0001  0.0078
                                         0.0057 -0.0040  0.0012 -0.0021  0.0048
                                         0.0090
  58. (0.00875) BD*( 1) C  1- H 17
               ( 39.57%)   0.6291* C  1 s( 23.56%)p 3.24( 76.28%)d 0.01(  0.14%)
                                                  f 0.00(  0.02%)
                                         0.0000 -0.4854  0.0065 -0.0002  0.0000
                                         0.1871 -0.0060 -0.0034 -0.1373  0.0035
                                         0.0014  0.8419  0.0029  0.0034  0.0020
                                         0.0006 -0.0107  0.0011  0.0082 -0.0007
                                        -0.0006  0.0000 -0.0348 -0.0005  0.0093
                                         0.0052 -0.0039  0.0010 -0.0048  0.0031
                                         0.0056
               ( 60.43%)  -0.7773* H 17 s( 99.95%)p 0.00(  0.04%)d 0.00(  0.01%)
                                        -0.9998  0.0019  0.0000 -0.0045 -0.0008
                                         0.0034  0.0001 -0.0186  0.0011  0.0008
                                        -0.0036  0.0026 -0.0002 -0.0073
  59. (0.00871) BD*( 1) C  1- H 26
               ( 39.51%)   0.6286* C  1 s( 23.58%)p 3.24( 76.27%)d 0.01(  0.14%)
                                                  f 0.00(  0.02%)
                                         0.0000 -0.4855  0.0063 -0.0002  0.0000
                                        -0.1810 -0.0079 -0.0031 -0.7722  0.0010
                                         0.0001 -0.3654 -0.0014 -0.0012 -0.0140
                                        -0.0008 -0.0074 -0.0015 -0.0238 -0.0008
                                         0.0212 -0.0016  0.0090  0.0003  0.0092
                                         0.0033 -0.0014  0.0028 -0.0038  0.0035
                                         0.0079
               ( 60.49%)  -0.7778* H 26 s( 99.95%)p 0.00(  0.04%)d 0.00(  0.01%)
                                        -0.9998  0.0019  0.0001  0.0041 -0.0012
                                         0.0174 -0.0004  0.0084 -0.0001 -0.0025
                                        -0.0013 -0.0056  0.0055  0.0018
  60. (0.00530) BD*( 1) C  1- H 33
               ( 39.14%)   0.6256* C  1 s( 23.47%)p 3.25( 76.36%)d 0.01(  0.14%)
                                                  f 0.00(  0.02%)
                                         0.0000 -0.4845  0.0031  0.0003 -0.0001
                                         0.7158  0.0040 -0.0061  0.3193  0.0064
                                         0.0015 -0.3861 -0.0041 -0.0002 -0.0226
                                        -0.0010  0.0235  0.0008  0.0118  0.0014
                                        -0.0140  0.0016  0.0059 -0.0004  0.0095
                                         0.0025 -0.0021 -0.0014 -0.0051  0.0047
                                         0.0072
               ( 60.86%)  -0.7802* H 33 s( 99.94%)p 0.00(  0.05%)d 0.00(  0.01%)
                                        -0.9997  0.0007  0.0001  0.0177  0.0013
                                         0.0080  0.0013 -0.0098 -0.0011 -0.0045
                                         0.0059  0.0025 -0.0046  0.0019
  61. (0.01142) BD*( 1) C  2- C  3
               ( 51.06%)   0.7146* C  2 s( 27.40%)p 2.65( 72.49%)d 0.00(  0.09%)
                                                  f 0.00(  0.02%)
                                         0.0000  0.5233 -0.0115  0.0001  0.0000
                                         0.7081 -0.0082  0.0018  0.2921  0.0020
                                         0.0039 -0.3715  0.0011  0.0004  0.0122
                                        -0.0022 -0.0184  0.0005 -0.0081 -0.0004
                                         0.0152 -0.0004 -0.0083 -0.0013  0.0100
                                         0.0025 -0.0024 -0.0026 -0.0051  0.0059
                                         0.0083
               ( 48.94%)  -0.6996* C  3 s( 28.40%)p 2.52( 71.49%)d 0.00(  0.08%)
                                                  f 0.00(  0.03%)
                                         0.0000  0.5327 -0.0153 -0.0015  0.0003
                                        -0.7038  0.0042 -0.0074 -0.2910 -0.0038
                                        -0.0007  0.3672  0.0005 -0.0011  0.0145
                                        -0.0005 -0.0183 -0.0003 -0.0108 -0.0021
                                         0.0104 -0.0018 -0.0075 -0.0014 -0.0108
                                        -0.0027  0.0024  0.0022  0.0053 -0.0060
                                        -0.0085
  62. (0.01671) BD*( 1) C  2- H 18
               ( 39.70%)   0.6301* C  2 s( 22.11%)p 3.52( 77.75%)d 0.01(  0.12%)
                                                  f 0.00(  0.02%)
                                         0.0000 -0.4699 -0.0169  0.0000  0.0000
                                         0.2082  0.0002  0.0043  0.7817  0.0065
                                        -0.0010  0.3508  0.0071 -0.0041 -0.0104
                                         0.0013 -0.0046  0.0006 -0.0242 -0.0034
                                         0.0204 -0.0015  0.0083 -0.0008 -0.0090
                                        -0.0040  0.0015 -0.0017  0.0031 -0.0049
                                        -0.0070
               ( 60.30%)  -0.7765* H 18 s( 99.95%)p 0.00(  0.04%)d 0.00(  0.01%)
                                        -0.9998  0.0031  0.0000 -0.0048 -0.0010
                                        -0.0172  0.0022 -0.0078  0.0024 -0.0037
                                        -0.0016 -0.0060  0.0061  0.0026
  63. (0.01665) BD*( 1) C  2- H 27
               ( 39.63%)   0.6295* C  2 s( 22.14%)p 3.51( 77.72%)d 0.01(  0.12%)
                                                  f 0.00(  0.02%)
                                         0.0000 -0.4703 -0.0166 -0.0002  0.0000
                                        -0.1608 -0.0055  0.0022  0.1438 -0.0014
                                         0.0016 -0.8547 -0.0081  0.0036  0.0019
                                         0.0000 -0.0127 -0.0016  0.0080 -0.0011
                                        -0.0037 -0.0029 -0.0311  0.0000 -0.0091
                                        -0.0039  0.0040 -0.0009  0.0035 -0.0043
                                        -0.0061
               ( 60.37%)  -0.7770* H 27 s( 99.95%)p 0.00(  0.04%)d 0.00(  0.01%)
                                        -0.9998  0.0033  0.0000  0.0035 -0.0026
                                        -0.0034  0.0000  0.0188 -0.0024  0.0007
                                        -0.0032  0.0032 -0.0001 -0.0087
  64. (0.01364) BD*( 1) C  3- C  4
               ( 51.62%)   0.7185* C  3 s( 26.11%)p 2.82( 73.75%)d 0.00(  0.11%)
                                                  f 0.00(  0.02%)
                                         0.0000 -0.5107  0.0166 -0.0005  0.0003
                                        -0.6601  0.0087 -0.0033  0.5410 -0.0018
                                        -0.0003 -0.0951 -0.0012 -0.0007  0.0276
                                        -0.0006 -0.0047  0.0002  0.0052  0.0011
                                        -0.0056  0.0006  0.0171  0.0003  0.0078
                                         0.0061 -0.0041  0.0008 -0.0018  0.0045
                                         0.0097
               ( 48.38%)  -0.6956* C  4 s( 29.72%)p 2.36( 70.17%)d 0.00(  0.08%)
                                                  f 0.00(  0.03%)
                                         0.0000 -0.5451  0.0115  0.0009 -0.0003
                                         0.6357 -0.0042  0.0026 -0.5349 -0.0045
                                        -0.0014  0.1067  0.0015  0.0035  0.0234
                                         0.0014 -0.0047  0.0004  0.0060  0.0018
                                        -0.0011 -0.0001  0.0147  0.0026 -0.0082
                                        -0.0053  0.0051 -0.0005  0.0017 -0.0049
                                        -0.0106
  65. (0.01605) BD*( 1) C  3- H 19
               ( 39.17%)   0.6259* C  3 s( 22.66%)p 3.41( 77.20%)d 0.01(  0.12%)
                                                  f 0.00(  0.02%)
                                         0.0000 -0.4758 -0.0137 -0.0004  0.0000
                                        -0.2194 -0.0047 -0.0005 -0.7769 -0.0029
                                         0.0005 -0.3467 -0.0064  0.0040 -0.0141
                                         0.0002 -0.0078 -0.0012 -0.0234 -0.0024
                                         0.0165 -0.0037  0.0101 -0.0001  0.0093
                                         0.0040 -0.0012  0.0014 -0.0032  0.0049
                                         0.0069
               ( 60.83%)  -0.7799* H 19 s( 99.95%)p 0.00(  0.04%)d 0.00(  0.01%)
                                        -0.9998  0.0033  0.0000  0.0045 -0.0031
                                         0.0171 -0.0001  0.0079 -0.0010 -0.0034
                                        -0.0016 -0.0059  0.0056  0.0026
  66. (0.01634) BD*( 1) C  3- H 28
               ( 39.30%)   0.6269* C  3 s( 22.84%)p 3.37( 77.02%)d 0.01(  0.12%)
                                                  f 0.00(  0.02%)
                                         0.0000 -0.4777 -0.0137 -0.0005  0.0001
                                         0.1395 -0.0009  0.0011 -0.1294  0.0042
                                        -0.0025  0.8567  0.0069 -0.0047  0.0032
                                         0.0011 -0.0070  0.0010  0.0057 -0.0023
                                        -0.0032 -0.0024 -0.0332  0.0001  0.0094
                                         0.0034 -0.0040  0.0009 -0.0034  0.0042
                                         0.0063
               ( 60.70%)  -0.7791* H 28 s( 99.95%)p 0.00(  0.04%)d 0.00(  0.01%)
                                        -0.9998  0.0035  0.0000 -0.0036 -0.0009
                                         0.0033  0.0013 -0.0189  0.0027  0.0007
                                        -0.0028  0.0027 -0.0002 -0.0086
  67. (0.02275) BD*( 1) C  4- N  5
               ( 62.51%)   0.7906* C  4 s( 23.11%)p 3.33( 76.83%)d 0.00(  0.05%)
                                                  f 0.00(  0.01%)
                                         0.0000  0.4798 -0.0293  0.0000 -0.0004
                                         0.7383 -0.0237  0.0066  0.3189 -0.0081
                                         0.0020 -0.3476  0.0047  0.0021  0.0069
                                        -0.0096 -0.0113  0.0071 -0.0026  0.0047
                                         0.0092 -0.0070 -0.0037  0.0044  0.0056
                                         0.0025 -0.0023  0.0009 -0.0008  0.0034
                                         0.0039
               ( 37.49%)  -0.6123* N  5 s( 33.87%)p 1.95( 65.96%)d 0.00(  0.13%)
                                                  f 0.00(  0.03%)
                                         0.0000  0.5820 -0.0030 -0.0004 -0.0005
                                        -0.6866 -0.0042  0.0017 -0.2915  0.0057
                                         0.0043  0.3211 -0.0076 -0.0026  0.0234
                                         0.0000 -0.0197  0.0005 -0.0085 -0.0007
                                         0.0131  0.0008 -0.0121  0.0006 -0.0074
                                         0.0013  0.0024  0.0105  0.0067 -0.0046
                                        -0.0085
  68. (0.01546) BD*( 1) C  4- H 20
               ( 38.91%)   0.6238* C  4 s( 23.99%)p 3.16( 75.88%)d 0.00(  0.11%)
                                                  f 0.00(  0.02%)
                                         0.0000 -0.4896 -0.0136 -0.0013  0.0001
                                         0.1633 -0.0030  0.0022  0.7679  0.0063
                                        -0.0025  0.3772  0.0115 -0.0054 -0.0066
                                         0.0009 -0.0007  0.0018 -0.0257 -0.0041
                                         0.0182 -0.0025  0.0058 -0.0008 -0.0096
                                        -0.0028  0.0023 -0.0018  0.0028 -0.0041
                                        -0.0078
               ( 61.09%)  -0.7816* H 20 s( 99.94%)p 0.00(  0.05%)d 0.00(  0.01%)
                                        -0.9997  0.0033  0.0001 -0.0058 -0.0028
                                        -0.0188  0.0017 -0.0077  0.0043 -0.0028
                                        -0.0008 -0.0058  0.0053  0.0020
  69. (0.01993) BD*( 1) C  4- H 29
               ( 38.53%)   0.6208* C  4 s( 23.23%)p 3.30( 76.62%)d 0.01(  0.13%)
                                                  f 0.00(  0.02%)
                                         0.0000 -0.4818 -0.0157  0.0005  0.0000
                                        -0.1498 -0.0051 -0.0041  0.1427 -0.0049
                                         0.0037 -0.8504 -0.0106  0.0020  0.0001
                                        -0.0008 -0.0121 -0.0010  0.0078 -0.0006
                                        -0.0036 -0.0027 -0.0318 -0.0027 -0.0095
                                        -0.0032  0.0038 -0.0004  0.0038 -0.0038
                                        -0.0068
               ( 61.47%)  -0.7840* H 29 s( 99.95%)p 0.00(  0.04%)d 0.00(  0.01%)
                                        -0.9997  0.0040  0.0001  0.0023 -0.0024
                                        -0.0039 -0.0005  0.0198 -0.0043  0.0002
                                        -0.0023  0.0030  0.0000 -0.0084
  70. (0.01178) BD*( 1) N  5- C 12
               ( 39.00%)   0.6245* N  5 s( 37.40%)p 1.67( 62.29%)d 0.01(  0.29%)
                                                  f 0.00(  0.03%)
                                         0.0000 -0.6114  0.0130  0.0008 -0.0003
                                        -0.4601  0.0066 -0.0017  0.4081  0.0109
                                         0.0003  0.4942 -0.0134 -0.0039  0.0248
                                         0.0004  0.0359 -0.0017 -0.0307  0.0012
                                        -0.0044  0.0002 -0.0014 -0.0006 -0.0061
                                        -0.0062  0.0055  0.0031 -0.0122  0.0018
                                         0.0040
               ( 61.00%)  -0.7810* C 12 s( 33.21%)p 2.01( 66.67%)d 0.00(  0.08%)
                                                  f 0.00(  0.05%)
                                         0.0000 -0.5750  0.0385  0.0022  0.0006
                                         0.4731 -0.0313  0.0071 -0.3915  0.0120
                                        -0.0065 -0.5365  0.0208 -0.0090  0.0092
                                        -0.0113  0.0141 -0.0107 -0.0128  0.0081
                                        -0.0015  0.0023 -0.0012  0.0034  0.0067
                                         0.0086 -0.0062 -0.0052  0.0150 -0.0021
                                        -0.0070
  71. (0.25598) BD*( 2) N  5- C 12
               ( 31.08%)   0.5575* N  5 s(  0.20%)p99.99( 99.69%)d 0.37(  0.07%)
                                                  f 0.15(  0.03%)
                                         0.0000  0.0450  0.0015 -0.0006 -0.0001
                                        -0.4954 -0.0018 -0.0068  0.4243 -0.0019
                                         0.0042 -0.7559 -0.0007 -0.0045  0.0138
                                         0.0008 -0.0059 -0.0002  0.0039  0.0002
                                        -0.0004 -0.0009  0.0223  0.0014 -0.0035
                                         0.0111 -0.0091  0.0008 -0.0091 -0.0015
                                        -0.0009
               ( 68.92%)  -0.8302* C 12 s(  0.04%)p99.99( 99.80%)d 3.68(  0.13%)
                                                  f 0.96(  0.03%)
                                         0.0000 -0.0189  0.0011 -0.0008 -0.0001
                                        -0.5153  0.0009 -0.0036  0.4237 -0.0038
                                         0.0032 -0.7435  0.0025 -0.0042 -0.0201
                                        -0.0014  0.0017 -0.0029 -0.0059 -0.0023
                                        -0.0013 -0.0031 -0.0292  0.0005 -0.0003
                                         0.0119 -0.0060  0.0015 -0.0117 -0.0042
                                        -0.0032
  72. (0.05265) BD*( 1) N  5- H 21
               ( 25.19%)   0.5019* N  5 s( 28.33%)p 2.52( 71.51%)d 0.00(  0.14%)
                                                  f 0.00(  0.02%)
                                         0.0000 -0.5321 -0.0127 -0.0015 -0.0002
                                        -0.2636 -0.0098  0.0038 -0.7525  0.0054
                                         0.0048 -0.2814  0.0046  0.0010 -0.0264
                                         0.0010 -0.0037 -0.0024 -0.0180  0.0006
                                         0.0116  0.0022  0.0137 -0.0005  0.0057
                                         0.0035  0.0023  0.0099 -0.0022  0.0067
                                         0.0027
               ( 74.81%)  -0.8649* H 21 s( 99.90%)p 0.00(  0.10%)d 0.00(  0.00%)
                                        -0.9994  0.0103 -0.0013 -0.0163  0.0036
                                        -0.0253  0.0032 -0.0080  0.0025 -0.0014
                                        -0.0008 -0.0016  0.0022  0.0008
  73. (0.02607) BD*( 1) N  6- C  7
               ( 38.20%)   0.6181* N  6 s( 37.70%)p 1.65( 62.03%)d 0.01(  0.24%)
                                                  f 0.00(  0.03%)
                                         0.0000 -0.6140  0.0011  0.0015  0.0000
                                         0.3065 -0.0049 -0.0031 -0.3581  0.0086
                                         0.0017 -0.6308  0.0063  0.0048  0.0112
                                         0.0006  0.0309 -0.0023 -0.0307  0.0014
                                        -0.0026  0.0013 -0.0191  0.0001  0.0000
                                         0.0090 -0.0123  0.0021  0.0091 -0.0018
                                        -0.0006
               ( 61.80%)  -0.7861* C  7 s( 30.79%)p 2.24( 69.11%)d 0.00(  0.07%)
                                                  f 0.00(  0.03%)
                                         0.0000 -0.5540  0.0297  0.0044  0.0004
                                        -0.3339  0.0231 -0.0086  0.3935 -0.0057
                                         0.0034  0.6508 -0.0225  0.0094  0.0045
                                        -0.0091  0.0094 -0.0100 -0.0157  0.0059
                                         0.0024  0.0002 -0.0085  0.0081 -0.0002
                                        -0.0090  0.0113 -0.0023 -0.0089  0.0018
                                         0.0015
  74. (0.42803) BD*( 2) N  6- C  7
               ( 31.54%)   0.5616* N  6 s(  0.00%)p 1.00( 99.92%)d 0.00(  0.04%)
                                                  f 0.00(  0.04%)
                                         0.0000  0.0057 -0.0007 -0.0002  0.0000
                                        -0.4261 -0.0009 -0.0058  0.6783 -0.0016
                                         0.0081 -0.5978  0.0018 -0.0072 -0.0109
                                        -0.0002  0.0011 -0.0009  0.0068 -0.0001
                                         0.0024 -0.0015 -0.0146 -0.0015 -0.0103
                                         0.0036 -0.0074 -0.0067 -0.0131 -0.0048
                                        -0.0013
               ( 68.46%)  -0.8274* C  7 s(  0.00%)p 1.00( 99.86%)d 0.00(  0.11%)
                                                  f 0.00(  0.03%)
                                         0.0000  0.0031 -0.0010  0.0003  0.0001
                                        -0.4136  0.0033 -0.0030  0.6703 -0.0043
                                         0.0049 -0.6149  0.0041 -0.0038  0.0123
                                        -0.0004  0.0071  0.0035 -0.0059  0.0008
                                         0.0101  0.0046  0.0267  0.0032 -0.0021
                                         0.0034 -0.0059 -0.0061 -0.0116 -0.0103
                                        -0.0010
  75. (0.01862) BD*( 1) N  6- C 15
               ( 37.34%)   0.6111* N  6 s( 36.20%)p 1.76( 63.57%)d 0.01(  0.19%)
                                                  f 0.00(  0.03%)
                                         0.0000 -0.6016  0.0086 -0.0005  0.0002
                                         0.3407 -0.0125 -0.0042  0.5871 -0.0045
                                        -0.0039  0.4177 -0.0137 -0.0011 -0.0294
                                         0.0025 -0.0123 -0.0009 -0.0275  0.0011
                                         0.0074  0.0012  0.0084 -0.0012 -0.0073
                                         0.0005  0.0044 -0.0085  0.0105 -0.0082
                                         0.0009
               ( 62.66%)  -0.7916* C 15 s( 29.17%)p 2.42( 70.72%)d 0.00(  0.08%)
                                                  f 0.00(  0.03%)
                                         0.0000 -0.5393  0.0299 -0.0011  0.0006
                                        -0.3591  0.0411 -0.0058 -0.6259  0.0298
                                        -0.0045 -0.4288  0.0049  0.0006 -0.0098
                                         0.0088 -0.0026  0.0111 -0.0191  0.0050
                                         0.0063 -0.0058 -0.0008 -0.0037  0.0073
                                         0.0008 -0.0026  0.0059 -0.0096  0.0087
                                        -0.0019
  76. (0.01724) BD*( 1) N  6- H 22
               ( 26.89%)   0.5186* N  6 s( 25.86%)p 2.86( 74.00%)d 0.00(  0.11%)
                                                  f 0.00(  0.03%)
                                         0.0000 -0.5085 -0.0092 -0.0012 -0.0002
                                        -0.7788  0.0135  0.0037 -0.2549 -0.0069
                                         0.0025  0.2611  0.0014 -0.0008 -0.0186
                                         0.0007  0.0154  0.0005  0.0010  0.0030
                                        -0.0198 -0.0015  0.0122  0.0008 -0.0050
                                         0.0024  0.0035  0.0098  0.0002 -0.0045
                                        -0.0096
               ( 73.11%)  -0.8550* H 22 s( 99.90%)p 0.00(  0.10%)d 0.00(  0.00%)
                                        -0.9995  0.0044  0.0010 -0.0280  0.0055
                                        -0.0104  0.0016  0.0089 -0.0019 -0.0017
                                         0.0017  0.0011 -0.0023  0.0014
  77. (0.01063) BD*( 1) C  7- C  8
               ( 48.08%)   0.6934* C  7 s( 35.52%)p 1.81( 64.40%)d 0.00(  0.04%)
                                                  f 0.00(  0.04%)
                                         0.0000  0.5960 -0.0021  0.0045  0.0002
                                         0.4106  0.0013 -0.0057  0.5851  0.0047
                                        -0.0074  0.3646  0.0042 -0.0046  0.0131
                                         0.0015  0.0064 -0.0020  0.0103  0.0023
                                        -0.0035  0.0005 -0.0043 -0.0002 -0.0083
                                        -0.0001  0.0018 -0.0082  0.0130 -0.0099
                                         0.0039
               ( 51.92%)  -0.7205* C  8 s( 27.65%)p 2.61( 72.13%)d 0.01(  0.20%)
                                                  f 0.00(  0.03%)
                                         0.0000  0.5257 -0.0113  0.0007  0.0001
                                        -0.4207 -0.0059  0.0022 -0.6217 -0.0115
                                         0.0034 -0.3969 -0.0086  0.0025  0.0275
                                         0.0008  0.0176 -0.0002  0.0266 -0.0003
                                        -0.0117  0.0000 -0.0071 -0.0004  0.0095
                                         0.0008 -0.0042  0.0004 -0.0070  0.0102
                                         0.0003
  78. (0.06426) BD*( 1) C  7- C  9
               ( 48.51%)   0.6965* C  7 s( 33.66%)p 1.97( 66.24%)d 0.00(  0.06%)
                                                  f 0.00(  0.03%)
                                         0.0000 -0.5799 -0.0181  0.0005  0.0001
                                         0.7394  0.0073 -0.0066  0.2282  0.0137
                                        -0.0037 -0.2514  0.0083 -0.0009 -0.0125
                                        -0.0043  0.0098  0.0017  0.0031 -0.0011
                                        -0.0156 -0.0036  0.0099  0.0028  0.0065
                                        -0.0042 -0.0005 -0.0115 -0.0033  0.0074
                                         0.0095
               ( 51.49%)  -0.7176* C  9 s( 32.33%)p 2.09( 67.52%)d 0.00(  0.12%)
                                                  f 0.00(  0.04%)
                                         0.0000 -0.5682 -0.0215 -0.0024  0.0001
                                        -0.7570 -0.0115 -0.0080 -0.2265  0.0009
                                        -0.0042  0.2246  0.0079 -0.0055 -0.0106
                                         0.0014  0.0186  0.0045  0.0075  0.0008
                                        -0.0229 -0.0023  0.0103 -0.0006 -0.0075
                                         0.0046  0.0033  0.0096  0.0034 -0.0081
                                        -0.0100
  79. (0.00419) BD*( 1) C  8- H 23
               ( 38.29%)   0.6188* C  8 s( 24.76%)p 3.03( 75.08%)d 0.01(  0.14%)
                                                  f 0.00(  0.02%)
                                         0.0000 -0.4976 -0.0024  0.0004  0.0002
                                        -0.7892  0.0017 -0.0027 -0.1041 -0.0078
                                        -0.0045  0.3420 -0.0094 -0.0039 -0.0015
                                        -0.0019  0.0280 -0.0018 -0.0037  0.0033
                                        -0.0232 -0.0020  0.0042  0.0026 -0.0086
                                        -0.0001  0.0053  0.0042  0.0025 -0.0090
                                        -0.0034
               ( 61.71%)  -0.7856* H 23 s( 99.95%)p 0.00(  0.04%)d 0.00(  0.01%)
                                        -0.9998  0.0008  0.0002  0.0171  0.0024
                                         0.0016  0.0043 -0.0086  0.0038 -0.0020
                                         0.0049 -0.0001 -0.0051  0.0018
  80. (0.00777) BD*( 1) C  8- H 30
               ( 37.09%)   0.6090* C  8 s( 23.78%)p 3.20( 76.06%)d 0.01(  0.14%)
                                                  f 0.00(  0.02%)
                                         0.0000 -0.4876 -0.0031  0.0001  0.0000
                                        -0.0847 -0.0027 -0.0054  0.1868 -0.0080
                                        -0.0025 -0.8476  0.0029 -0.0012 -0.0029
                                         0.0022 -0.0018 -0.0005  0.0204 -0.0023
                                         0.0057 -0.0017 -0.0309 -0.0030 -0.0109
                                        -0.0033  0.0042  0.0017  0.0014 -0.0075
                                        -0.0011
               ( 62.91%)  -0.7932* H 30 s( 99.95%)p 0.00(  0.04%)d 0.00(  0.01%)
                                        -0.9998  0.0018  0.0001  0.0020 -0.0013
                                        -0.0050  0.0023  0.0194  0.0018  0.0001
                                        -0.0017  0.0025  0.0006 -0.0075
  81. (0.00840) BD*( 1) C  8- H 34
               ( 37.10%)   0.6091* C  8 s( 23.73%)p 3.21( 76.10%)d 0.01(  0.14%)
                                                  f 0.00(  0.02%)
                                         0.0000 -0.4872 -0.0035  0.0001 -0.0001
                                         0.4368 -0.0074 -0.0033 -0.7517  0.0001
                                        -0.0043  0.0706 -0.0053  0.0000  0.0298
                                         0.0008 -0.0086  0.0027  0.0063 -0.0005
                                         0.0072  0.0028  0.0192  0.0002 -0.0066
                                        -0.0025  0.0073  0.0030  0.0026 -0.0095
                                         0.0009
               ( 62.90%)  -0.7931* H 34 s( 99.95%)p 0.00(  0.04%)d 0.00(  0.01%)
                                        -0.9998  0.0019  0.0001 -0.0106 -0.0006
                                         0.0172  0.0014 -0.0022  0.0026  0.0058
                                        -0.0007  0.0003  0.0038  0.0039
  82. (0.00823) BD*( 1) C  9- O 10
               ( 62.69%)   0.7918* C  9 s( 32.82%)p 2.04( 67.06%)d 0.00(  0.09%)
                                                  f 0.00(  0.03%)
                                         0.0000  0.5705 -0.0517 -0.0066 -0.0005
                                        -0.3577  0.0164 -0.0039  0.3869 -0.0250
                                        -0.0017  0.6251 -0.0354 -0.0029 -0.0038
                                         0.0123 -0.0104  0.0124  0.0123 -0.0135
                                         0.0004  0.0032  0.0051 -0.0108 -0.0013
                                        -0.0091  0.0102 -0.0007 -0.0112  0.0028
                                         0.0019
               ( 37.31%)  -0.6108* O 10 s( 36.56%)p 1.72( 62.94%)d 0.01(  0.49%)
                                                  f 0.00(  0.01%)
                                         0.0000  0.6047 -0.0048 -0.0017  0.0003
                                         0.3483 -0.0146  0.0010 -0.3922  0.0130
                                        -0.0039 -0.5945  0.0205 -0.0064 -0.0247
                                        -0.0004 -0.0393  0.0002  0.0461 -0.0004
                                        -0.0036 -0.0003  0.0244  0.0002  0.0004
                                         0.0043 -0.0044  0.0005  0.0054 -0.0018
                                        -0.0014
  83. (0.46182) BD*( 2) C  9- O 10
               ( 73.19%)   0.8555* C  9 s(  0.01%)p 1.00( 99.76%)d 0.00(  0.18%)
                                                  f 0.00(  0.05%)
                                         0.0000  0.0097  0.0019  0.0008  0.0000
                                         0.3813 -0.0010  0.0028 -0.6763 -0.0085
                                         0.0011  0.6282  0.0080  0.0015  0.0205
                                         0.0002  0.0014  0.0003 -0.0082  0.0005
                                         0.0083 -0.0012  0.0355 -0.0004  0.0090
                                        -0.0062  0.0094  0.0083  0.0141  0.0064
                                         0.0003
               ( 26.81%)  -0.5178* O 10 s(  0.00%)p 1.00( 99.76%)d 0.00(  0.23%)
                                                  f 0.00(  0.01%)
                                         0.0000 -0.0057  0.0005  0.0001  0.0000
                                         0.3437 -0.0040 -0.0012 -0.6809  0.0069
                                         0.0003  0.6447 -0.0075 -0.0002 -0.0208
                                        -0.0009 -0.0018  0.0003  0.0083  0.0004
                                        -0.0110 -0.0001 -0.0413 -0.0014  0.0064
                                        -0.0032  0.0023  0.0014  0.0028 -0.0028
                                        -0.0011
  84. (0.05863) BD*( 1) C  9- C 11
               ( 51.72%)   0.7192* C  9 s( 34.94%)p 1.86( 64.94%)d 0.00(  0.09%)
                                                  f 0.00(  0.04%)
                                         0.0000  0.5908  0.0182  0.0004  0.0005
                                        -0.3881  0.0013 -0.0069 -0.5819 -0.0044
                                         0.0040 -0.4001 -0.0038  0.0064  0.0146
                                        -0.0008  0.0114 -0.0014  0.0203  0.0035
                                        -0.0115 -0.0016 -0.0009  0.0020  0.0082
                                         0.0007 -0.0038  0.0080 -0.0111  0.0092
                                        -0.0006
               ( 48.28%)  -0.6948* C 11 s( 32.41%)p 2.08( 67.46%)d 0.00(  0.09%)
                                                  f 0.00(  0.04%)
                                         0.0000  0.5693  0.0080  0.0021  0.0002
                                         0.3400  0.0003 -0.0024  0.6426  0.0040
                                        -0.0031  0.3821  0.0007 -0.0025  0.0190
                                         0.0011  0.0080 -0.0022  0.0193 -0.0014
                                        -0.0048  0.0040 -0.0026 -0.0001 -0.0079
                                        -0.0020  0.0030 -0.0101  0.0111 -0.0109
                                         0.0013
  85. (0.01865) BD*( 1) C 11- C 12
               ( 49.50%)   0.7036* C 11 s( 32.18%)p 2.10( 67.70%)d 0.00(  0.08%)
                                                  f 0.00(  0.04%)
                                         0.0000 -0.5673  0.0060 -0.0003  0.0004
                                         0.7107 -0.0059 -0.0010  0.2979 -0.0087
                                        -0.0005 -0.2880  0.0021  0.0029 -0.0170
                                         0.0019  0.0164 -0.0018  0.0033 -0.0036
                                        -0.0111  0.0035  0.0053 -0.0028  0.0076
                                        -0.0019 -0.0032 -0.0115 -0.0070  0.0042
                                         0.0128
               ( 50.50%)  -0.7106* C 12 s( 36.55%)p 1.73( 63.30%)d 0.00(  0.11%)
                                                  f 0.00(  0.05%)
                                         0.0000 -0.6045 -0.0018  0.0024 -0.0002
                                        -0.6659 -0.0017  0.0030 -0.3206 -0.0076
                                         0.0029  0.2944 -0.0049 -0.0031 -0.0220
                                        -0.0037  0.0162  0.0033  0.0077  0.0002
                                        -0.0120 -0.0010  0.0107  0.0019 -0.0085
                                         0.0024  0.0017  0.0126  0.0096 -0.0057
                                        -0.0106
  86. (0.02583) BD*( 1) C 11- C 13
               ( 48.90%)   0.6993* C 11 s( 35.19%)p 1.84( 64.68%)d 0.00(  0.08%)
                                                  f 0.00(  0.05%)
                                         0.0000  0.5932 -0.0044 -0.0016  0.0000
                                         0.3738  0.0025 -0.0022 -0.3572  0.0007
                                         0.0005 -0.6160 -0.0001 -0.0001 -0.0065
                                         0.0030 -0.0184  0.0008  0.0195 -0.0009
                                         0.0011  0.0011  0.0062 -0.0037  0.0013
                                         0.0133 -0.0131 -0.0009  0.0125  0.0005
                                        -0.0012
               ( 51.10%)  -0.7149* C 13 s( 33.29%)p 2.00( 66.57%)d 0.00(  0.09%)
                                                  f 0.00(  0.05%)
                                         0.0000  0.5770  0.0040 -0.0006  0.0002
                                        -0.3853  0.0120 -0.0001  0.3381  0.0036
                                        -0.0024  0.6347 -0.0008 -0.0041 -0.0057
                                         0.0036 -0.0167 -0.0001  0.0207  0.0032
                                        -0.0006  0.0001  0.0104 -0.0006 -0.0028
                                        -0.0135  0.0115  0.0022 -0.0106 -0.0005
                                         0.0037
  87. (0.01866) BD*( 1) C 12- H 24
               ( 38.04%)   0.6168* C 12 s( 30.19%)p 2.31( 69.69%)d 0.00(  0.08%)
                                                  f 0.00(  0.04%)
                                         0.0000 -0.5490 -0.0220 -0.0041 -0.0002
                                         0.2546  0.0126 -0.0018  0.7493  0.0194
                                        -0.0080  0.2646  0.0061 -0.0030 -0.0145
                                        -0.0003 -0.0022  0.0048 -0.0162 -0.0049
                                         0.0152 -0.0015  0.0095  0.0004 -0.0073
                                        -0.0047 -0.0046 -0.0121  0.0026 -0.0094
                                        -0.0048
               ( 61.96%)  -0.7872* H 24 s( 99.95%)p 0.00(  0.04%)d 0.00(  0.00%)
                                        -0.9998  0.0035 -0.0004 -0.0058  0.0018
                                        -0.0178  0.0048 -0.0065  0.0023 -0.0023
                                        -0.0022 -0.0021  0.0035  0.0013
  88. (0.01200) BD*( 1) C 13- C 14
               ( 48.46%)   0.6962* C 13 s( 32.72%)p 2.05( 67.19%)d 0.00(  0.04%)
                                                  f 0.00(  0.05%)
                                         0.0000  0.5720 -0.0040  0.0031 -0.0002
                                        -0.3525 -0.0074  0.0040 -0.6201 -0.0043
                                         0.0056 -0.4038  0.0014  0.0036  0.0110
                                        -0.0005  0.0043 -0.0040  0.0142 -0.0005
                                        -0.0056  0.0027 -0.0017  0.0005  0.0096
                                         0.0017 -0.0036  0.0099 -0.0121  0.0115
                                        -0.0017
               ( 51.54%)  -0.7179* C 14 s( 29.04%)p 2.44( 70.77%)d 0.01(  0.17%)
                                                  f 0.00(  0.02%)
                                         0.0000  0.5387 -0.0144  0.0002 -0.0001
                                         0.3386  0.0084 -0.0001  0.6399  0.0107
                                        -0.0036  0.4281  0.0050 -0.0034  0.0213
                                         0.0006  0.0132  0.0005  0.0287 -0.0007
                                        -0.0138 -0.0002 -0.0040  0.0000 -0.0033
                                         0.0033 -0.0020 -0.0095  0.0096 -0.0051
                                         0.0020
  89. (0.01616) BD*( 1) C 13- C 15
               ( 49.75%)   0.7053* C 13 s( 33.83%)p 1.95( 66.01%)d 0.00(  0.10%)
                                                  f 0.00(  0.05%)
                                         0.0000 -0.5817  0.0004  0.0025  0.0001
                                        -0.7233  0.0066 -0.0049 -0.2817 -0.0054
                                         0.0028  0.2397 -0.0099  0.0041 -0.0212
                                        -0.0038  0.0109 -0.0011  0.0021 -0.0033
                                        -0.0160  0.0015  0.0138  0.0015 -0.0069
                                         0.0061  0.0029  0.0117  0.0047 -0.0060
                                        -0.0134
               ( 50.25%)  -0.7089* C 15 s( 39.34%)p 1.54( 60.50%)d 0.00(  0.12%)
                                                  f 0.00(  0.05%)
                                         0.0000 -0.6272  0.0004  0.0027 -0.0002
                                         0.7020 -0.0158 -0.0060  0.2700 -0.0196
                                         0.0015 -0.1960 -0.0101  0.0058 -0.0147
                                        -0.0010  0.0196  0.0046  0.0024 -0.0015
                                        -0.0207 -0.0027  0.0096  0.0000  0.0075
                                        -0.0071 -0.0053 -0.0065 -0.0056  0.0063
                                         0.0143
  90. (0.28494) BD*( 2) C 13- C 15
               ( 54.01%)   0.7349* C 13 s(  0.00%)p 1.00( 99.90%)d 0.00(  0.06%)
                                                  f 0.00(  0.04%)
                                         0.0000  0.0067 -0.0010 -0.0001  0.0000
                                         0.4502  0.0023  0.0043 -0.6487 -0.0071
                                        -0.0049  0.6127  0.0055  0.0036 -0.0055
                                         0.0021  0.0121  0.0013  0.0081 -0.0002
                                         0.0172  0.0010  0.0008  0.0034  0.0077
                                        -0.0057  0.0075  0.0054  0.0141  0.0072
                                         0.0014
               ( 45.99%)  -0.6782* C 15 s(  0.00%)p 1.00( 99.92%)d 0.00(  0.03%)
                                                  f 0.00(  0.05%)
                                         0.0000  0.0039  0.0005 -0.0001 -0.0001
                                         0.4296  0.0096  0.0067 -0.6664 -0.0165
                                        -0.0094  0.6081  0.0142  0.0073  0.0091
                                         0.0000 -0.0039  0.0010 -0.0069 -0.0001
                                        -0.0049  0.0014  0.0112  0.0012  0.0049
                                        -0.0059  0.0061  0.0059  0.0147  0.0105
                                         0.0003
  91. (0.00898) BD*( 1) C 14- H 25
               ( 38.19%)   0.6179* C 14 s( 23.37%)p 3.27( 76.47%)d 0.01(  0.14%)
                                                  f 0.00(  0.02%)
                                         0.0000 -0.4834 -0.0052 -0.0002  0.0001
                                         0.1278 -0.0003 -0.0013  0.6886  0.0056
                                         0.0032 -0.5235  0.0088  0.0038 -0.0061
                                         0.0002  0.0050  0.0005  0.0315  0.0009
                                         0.0169  0.0010 -0.0091  0.0035  0.0020
                                        -0.0030  0.0025  0.0100 -0.0075 -0.0001
                                        -0.0040
               ( 61.81%)  -0.7862* H 25 s( 99.95%)p 0.00(  0.04%)d 0.00(  0.01%)
                                        -0.9998  0.0018  0.0001 -0.0030  0.0007
                                        -0.0154 -0.0029  0.0122 -0.0021 -0.0020
                                         0.0015  0.0063  0.0042 -0.0001
  92. (0.00458) BD*( 1) C 14- H 31
               ( 38.00%)   0.6165* C 14 s( 24.07%)p 3.15( 75.78%)d 0.01(  0.13%)
                                                  f 0.00(  0.02%)
                                         0.0000 -0.4906 -0.0011 -0.0001 -0.0001
                                        -0.5177  0.0119  0.0020  0.2490  0.0035
                                         0.0049  0.6539 -0.0046  0.0042  0.0066
                                        -0.0024  0.0302  0.0003 -0.0097 -0.0019
                                        -0.0133  0.0017 -0.0082 -0.0018  0.0002
                                        -0.0055  0.0055  0.0079 -0.0083  0.0020
                                        -0.0022
               ( 62.00%)  -0.7874* H 31 s( 99.95%)p 0.00(  0.04%)d 0.00(  0.01%)
                                        -0.9998  0.0008  0.0002  0.0127 -0.0013
                                        -0.0055 -0.0019 -0.0151 -0.0014  0.0020
                                         0.0059 -0.0035 -0.0016 -0.0027
  93. (0.00867) BD*( 1) C 14- H 32
               ( 38.10%)   0.6173* C 14 s( 23.45%)p 3.26( 76.39%)d 0.01(  0.14%)
                                                  f 0.00(  0.02%)
                                         0.0000 -0.4843 -0.0059  0.0005  0.0000
                                         0.7738 -0.0025  0.0001 -0.2277  0.0075
                                         0.0027  0.3363  0.0065  0.0041  0.0209
                                         0.0026 -0.0187 -0.0016  0.0060  0.0010
                                        -0.0197 -0.0021  0.0132 -0.0016 -0.0013
                                        -0.0033  0.0028  0.0106 -0.0060  0.0040
                                        -0.0028
               ( 61.90%)  -0.7868* H 32 s( 99.95%)p 0.00(  0.04%)d 0.00(  0.01%)
                                        -0.9998  0.0017  0.0001 -0.0175 -0.0005
                                         0.0055 -0.0011 -0.0071 -0.0025  0.0029
                                        -0.0047  0.0012 -0.0050  0.0022
  94. (0.01208) BD*( 1) C 15- H 16
               ( 37.68%)   0.6138* C 15 s( 31.43%)p 2.18( 68.46%)d 0.00(  0.07%)
                                                  f 0.00(  0.04%)
                                         0.0000 -0.5604 -0.0167 -0.0021 -0.0002
                                        -0.4369 -0.0110  0.0074  0.2962  0.0035
                                        -0.0046  0.6368  0.0108 -0.0111  0.0065
                                        -0.0031  0.0176 -0.0007 -0.0140 -0.0034
                                        -0.0029  0.0004 -0.0093  0.0005 -0.0031
                                        -0.0126  0.0112  0.0057 -0.0097 -0.0021
                                         0.0011
               ( 62.32%)  -0.7894* H 16 s( 99.96%)p 0.00(  0.04%)d 0.00(  0.00%)
                                        -0.9998  0.0017  0.0006  0.0081 -0.0047
                                        -0.0069  0.0029 -0.0137  0.0062  0.0025
                                         0.0040 -0.0020 -0.0007 -0.0024
  95. (0.00105) RY ( 1) C  1            s(  7.92%)p 9.82( 77.80%)d 1.65( 13.10%)
                                                  f 0.15(  1.18%)
                                         0.0000 -0.0009  0.2814 -0.0074  0.0035
                                         0.0029 -0.7168 -0.0138  0.0193 -0.3184
                                         0.0512 -0.0108  0.3979 -0.0335 -0.0153
                                        -0.0580 -0.1402  0.0826  0.0031 -0.0697
                                         0.2089 -0.2011 -0.1074  0.0202 -0.0533
                                        -0.0040  0.0220 -0.0303 -0.0306 -0.0786
                                         0.0212
  96. (0.00068) RY ( 2) C  1            s(  0.05%)p99.99( 68.94%)d99.99( 28.90%)
                                                  f46.17(  2.11%)
                                         0.0000 -0.0001  0.0212  0.0027 -0.0005
                                         0.0041 -0.2258  0.0259  0.0109 -0.3468
                                         0.0392  0.0180 -0.7113  0.0976 -0.1262
                                        -0.0977  0.0576 -0.2384 -0.2405  0.1333
                                         0.1482 -0.1690  0.2772 -0.0211  0.0724
                                         0.0149  0.0162 -0.0505  0.0803 -0.0797
                                         0.0016
  97. (0.00015) RY ( 3) C  1            s(  7.40%)p 6.54( 48.44%)d 4.19( 31.04%)
                                                  f 1.77( 13.12%)
                                         0.0000 -0.0060  0.2364  0.1319  0.0269
                                        -0.0297 -0.2369 -0.1494  0.0169  0.5591
                                         0.2211 -0.0023 -0.1992 -0.0598 -0.3822
                                        -0.0043  0.1465 -0.0159 -0.1725 -0.1073
                                        -0.1547 -0.0080 -0.2649 -0.0847 -0.1139
                                        -0.1222  0.1219  0.0623 -0.0475 -0.1878
                                        -0.2168
  98. (0.00009) RY ( 4) C  1            s(  0.33%)p14.15(  4.72%)d99.99( 86.95%)
                                                  f23.98(  8.00%)
  99. (0.00005) RY ( 5) C  1            s(  2.90%)p 7.20( 20.86%)d22.76( 65.93%)
                                                  f 3.56( 10.31%)
 100. (0.00002) RY ( 6) C  1            s(  6.19%)p 4.81( 29.75%)d 9.52( 58.94%)
                                                  f 0.83(  5.12%)
 101. (0.00001) RY ( 7) C  1            s( 32.11%)p 0.72( 23.03%)d 1.28( 41.24%)
                                                  f 0.11(  3.62%)
 102. (0.00001) RY ( 8) C  1            s( 14.62%)p 1.41( 20.58%)d 4.04( 59.03%)
                                                  f 0.40(  5.78%)
 103. (0.00000) RY ( 9) C  1            s(  2.52%)p19.22( 48.51%)d10.26( 25.91%)
                                                  f 9.13( 23.06%)
 104. (0.00000) RY (10) C  1            s(  4.31%)p 9.05( 39.06%)d10.98( 47.37%)
                                                  f 2.14(  9.25%)
 105. (0.00000) RY (11) C  1            s( 76.81%)p 0.16( 12.48%)d 0.03(  2.63%)
                                                  f 0.11(  8.08%)
 106. (0.00000) RY (12) C  1            s(  6.96%)p 1.53( 10.65%)d 8.45( 58.81%)
                                                  f 3.39( 23.58%)
 107. (0.00000) RY (13) C  1            s(  1.33%)p 0.96(  1.28%)d47.97( 63.64%)
                                                  f25.45( 33.76%)
 108. (0.00000) RY (14) C  1            s(  1.28%)p11.56( 14.77%)d57.66( 73.70%)
                                                  f 8.02( 10.25%)
 109. (0.00000) RY (15) C  1            s( 35.56%)p 0.17(  5.90%)d 0.22(  7.92%)
                                                  f 1.42( 50.62%)
 110. (0.00000) RY (16) C  1            s(  0.29%)p12.73(  3.64%)d79.38( 22.73%)
                                                  f99.99( 73.34%)
 111. (0.00000) RY (17) C  1            s(  2.29%)p 3.69(  8.43%)d18.93( 43.28%)
                                                  f20.11( 46.00%)
 112. (0.00000) RY (18) C  1            s( 31.93%)p 0.84( 26.81%)d 0.28(  8.86%)
                                                  f 1.01( 32.40%)
 113. (0.00000) RY (19) C  1            s(  0.23%)p 0.66(  0.15%)d99.99( 56.20%)
                                                  f99.99( 43.42%)
 114. (0.00000) RY (20) C  1            s( 28.05%)p 0.59( 16.59%)d 0.37( 10.45%)
                                                  f 1.60( 44.91%)
 115. (0.00000) RY (21) C  1            s(  0.81%)p 4.05(  3.26%)d69.13( 55.69%)
                                                  f49.97( 40.25%)
 116. (0.00000) RY (22) C  1            s(  0.07%)p41.26(  3.00%)d99.99( 18.59%)
                                                  f99.99( 78.34%)
 117. (0.00000) RY (23) C  1            s(  0.15%)p 4.38(  0.67%)d99.99( 21.02%)
                                                  f99.99( 78.17%)
 118. (0.00000) RY (24) C  1            s( 23.56%)p 1.91( 45.02%)d 0.70( 16.60%)
                                                  f 0.63( 14.82%)
 119. (0.00000) RY (25) C  1            s(  8.32%)p 4.44( 36.93%)d 5.68( 47.21%)
                                                  f 0.91(  7.55%)
 120. (0.00000) RY (26) C  1            s(  4.06%)p 7.23( 29.31%)d 8.32( 33.75%)
                                                  f 8.11( 32.89%)
 121. (0.00161) RY ( 1) C  2            s( 26.17%)p 1.98( 51.87%)d 0.82( 21.43%)
                                                  f 0.02(  0.53%)
                                         0.0000 -0.0004  0.5115 -0.0089 -0.0009
                                        -0.0018  0.3811 -0.0093  0.0205 -0.3845
                                        -0.0480 -0.0217  0.4641  0.0831  0.0166
                                        -0.0738  0.1062 -0.0218  0.0036  0.2209
                                         0.0103  0.3149  0.1939 -0.1057 -0.0483
                                        -0.0191 -0.0112 -0.0168 -0.0054  0.0181
                                         0.0427
 122. (0.00151) RY ( 2) C  2            s(  3.49%)p22.04( 76.89%)d 5.26( 18.33%)
                                                  f 0.37(  1.29%)
                                         0.0000  0.0000  0.1867 -0.0004 -0.0022
                                         0.0055 -0.1761 -0.0499  0.0207 -0.5975
                                        -0.0902  0.0148 -0.5991 -0.1035  0.0863
                                        -0.0946 -0.0271 -0.0267  0.2303  0.0090
                                        -0.1594  0.2073 -0.1651  0.1294  0.0348
                                         0.0531  0.0136 -0.0692  0.0434 -0.0421
                                        -0.0144
 123. (0.00049) RY ( 3) C  2            s(  0.84%)p99.99( 84.65%)d15.26( 12.86%)
                                                  f 1.95(  1.64%)
                                         0.0000  0.0056  0.0908 -0.0118 -0.0028
                                        -0.0127 -0.8462  0.1142  0.0083 -0.0044
                                        -0.0519 -0.0025  0.3357  0.0423 -0.0500
                                         0.1392  0.0863 -0.1550  0.0622  0.1081
                                         0.0021  0.2325  0.0741  0.0127 -0.0049
                                        -0.0143  0.0290 -0.0395 -0.0872 -0.0712
                                         0.0336
 124. (0.00034) RY ( 4) C  2            s(  0.02%)p25.90(  0.43%)d99.99( 96.31%)
                                                  f99.99(  3.24%)
                                         0.0000 -0.0003  0.0007  0.0128 -0.0013
                                         0.0014  0.0171 -0.0232  0.0006 -0.0208
                                        -0.0079  0.0011  0.0535  0.0114 -0.0722
                                        -0.4244 -0.0742 -0.7191 -0.0003  0.2390
                                        -0.0611 -0.3519  0.0426  0.2620 -0.0439
                                         0.1133 -0.0072 -0.0263 -0.0766  0.0745
                                        -0.0740
 125. (0.00016) RY ( 5) C  2            s( 12.36%)p 2.99( 36.96%)d 2.63( 32.55%)
                                                  f 1.47( 18.14%)
                                         0.0000 -0.0108 -0.0540  0.3472 -0.0060
                                        -0.0121 -0.0834  0.0196 -0.0144 -0.3575
                                         0.3676  0.0104  0.2271 -0.2174  0.0637
                                        -0.0576 -0.2708  0.0093 -0.2654 -0.2062
                                         0.1914 -0.1257 -0.2625 -0.1020  0.2283
                                         0.0893 -0.0633 -0.0783 -0.1488  0.1366
                                         0.2652
 126. (0.00009) RY ( 6) C  2            s( 29.20%)p 0.41( 11.83%)d 1.89( 55.32%)
                                                  f 0.13(  3.65%)
 127. (0.00004) RY ( 7) C  2            s(  0.80%)p 2.64(  2.12%)d95.52( 76.70%)
                                                  f25.37( 20.38%)
 128. (0.00003) RY ( 8) C  2            s( 18.12%)p 0.78( 14.18%)d 2.99( 54.20%)
                                                  f 0.75( 13.50%)
 129. (0.00001) RY ( 9) C  2            s(  2.39%)p 4.23( 10.12%)d25.28( 60.44%)
                                                  f11.32( 27.05%)
 130. (0.00000) RY (10) C  2            s( 10.71%)p 6.13( 65.65%)d 1.41( 15.12%)
                                                  f 0.80(  8.52%)
 131. (0.00000) RY (11) C  2            s(  1.38%)p24.74( 34.07%)d44.41( 61.16%)
                                                  f 2.47(  3.39%)
 132. (0.00000) RY (12) C  2            s(  5.05%)p 0.96(  4.87%)d 6.66( 33.63%)
                                                  f11.18( 56.44%)
 133. (0.00000) RY (13) C  2            s( 25.70%)p 0.58( 14.84%)d 1.80( 46.16%)
                                                  f 0.52( 13.30%)
 134. (0.00000) RY (14) C  2            s(  6.70%)p 8.51( 57.07%)d 1.63( 10.94%)
                                                  f 3.77( 25.29%)
 135. (0.00000) RY (15) C  2            s(  7.89%)p 1.56( 12.30%)d 5.18( 40.92%)
                                                  f 4.93( 38.89%)
 136. (0.00000) RY (16) C  2            s(  1.96%)p14.20( 27.89%)d10.66( 20.94%)
                                                  f25.04( 49.20%)
 137. (0.00000) RY (17) C  2            s( 19.23%)p 1.15( 22.14%)d 2.36( 45.29%)
                                                  f 0.69( 13.34%)
 138. (0.00000) RY (18) C  2            s( 19.26%)p 0.98( 18.97%)d 2.39( 45.99%)
                                                  f 0.82( 15.78%)
 139. (0.00000) RY (19) C  2            s( 35.01%)p 0.31( 10.96%)d 1.22( 42.60%)
                                                  f 0.33( 11.43%)
 140. (0.00000) RY (20) C  2            s(  9.48%)p 0.25(  2.34%)d 3.89( 36.94%)
                                                  f 5.40( 51.24%)
 141. (0.00000) RY (21) C  2            s( 21.29%)p 0.63( 13.42%)d 1.51( 32.15%)
                                                  f 1.56( 33.14%)
 142. (0.00000) RY (22) C  2            s(  1.20%)p 0.37(  0.45%)d15.69( 18.82%)
                                                  f66.33( 79.54%)
 143. (0.00000) RY (23) C  2            s(  0.29%)p 2.10(  0.62%)d24.66(  7.25%)
                                                  f99.99( 91.84%)
 144. (0.00000) RY (24) C  2            s( 18.67%)p 0.56( 10.50%)d 2.30( 42.85%)
                                                  f 1.50( 27.98%)
 145. (0.00000) RY (25) C  2            s( 20.09%)p 0.66( 13.19%)d 2.58( 51.90%)
                                                  f 0.74( 14.82%)
 146. (0.00000) RY (26) C  2            s(  2.64%)p 0.84(  2.22%)d 7.11( 18.78%)
                                                  f28.91( 76.36%)
 147. (0.00186) RY ( 1) C  3            s( 37.82%)p 1.28( 48.53%)d 0.35( 13.38%)
                                                  f 0.01(  0.27%)
                                         0.0000  0.0034  0.6147 -0.0187 -0.0014
                                        -0.0051 -0.4456  0.0302 -0.0191  0.4794
                                         0.0836  0.0142 -0.2145 -0.0489  0.0559
                                        -0.1551  0.0526  0.0056  0.0243  0.1560
                                        -0.0788  0.2261  0.1245 -0.0782  0.0309
                                         0.0033  0.0099  0.0235 -0.0150 -0.0191
                                        -0.0232
 148. (0.00132) RY ( 2) C  3            s(  0.51%)p99.99( 79.49%)d36.19( 18.35%)
                                                  f 3.27(  1.66%)
                                         0.0000  0.0007  0.0711 -0.0003 -0.0029
                                        -0.0050  0.2969  0.0170 -0.0154  0.4696
                                         0.0544 -0.0179  0.6922  0.0560  0.1356
                                        -0.0336  0.0099  0.0519  0.2005 -0.0810
                                        -0.1047  0.1647 -0.2231  0.1629 -0.0496
                                        -0.0411 -0.0270  0.0659 -0.0566  0.0582
                                         0.0277
 149. (0.00102) RY ( 3) C  3            s(  8.64%)p 9.47( 81.78%)d 1.02(  8.82%)
                                                  f 0.09(  0.77%)
                                         0.0000  0.0019  0.2915 -0.0374 -0.0037
                                         0.0059  0.8137 -0.0120 -0.0167  0.0482
                                         0.0471  0.0126 -0.3855 -0.0436 -0.0308
                                         0.0658  0.0940 -0.0821  0.0347  0.1295
                                        -0.0594  0.1429  0.1586  0.0164  0.0223
                                         0.0565 -0.0229  0.0492  0.0220 -0.0216
                                         0.0085
 150. (0.00035) RY ( 4) C  3            s(  0.17%)p 2.03(  0.35%)d99.99( 95.81%)
                                                  f21.08(  3.67%)
                                         0.0000 -0.0013  0.0285  0.0279  0.0122
                                        -0.0025  0.0023  0.0136 -0.0003  0.0397
                                        -0.0323 -0.0042 -0.0163  0.0209 -0.0776
                                        -0.3926 -0.1282 -0.7001  0.0519  0.1476
                                        -0.1908 -0.3815 -0.1065  0.2711 -0.0159
                                        -0.1307  0.0374  0.0605  0.0692 -0.0841
                                         0.0492
 151. (0.00023) RY ( 5) C  3            s( 14.80%)p 0.37(  5.44%)d 4.07( 60.27%)
                                                  f 1.32( 19.49%)
                                         0.0000 -0.0103  0.3289  0.1910  0.0563
                                        -0.0030  0.0608 -0.0417 -0.0007  0.0081
                                        -0.1742 -0.0056 -0.0513  0.1262 -0.0669
                                         0.1398 -0.0258  0.1737 -0.2994 -0.3886
                                        -0.3282 -0.3164 -0.2945 -0.1125 -0.2579
                                        -0.0816  0.0950  0.0915  0.0811 -0.1819
                                        -0.2543
 152. (0.00018) RY ( 6) C  3            s( 18.45%)p 3.10( 57.21%)d 1.16( 21.46%)
                                                  f 0.16(  2.88%)
                                         0.0000  0.0037  0.3418 -0.2601  0.0006
                                        -0.0025 -0.0708 -0.1765 -0.0229 -0.5638
                                         0.3371  0.0018  0.2330 -0.2225  0.0831
                                         0.0000  0.1746  0.0432  0.1732 -0.0027
                                        -0.3800 -0.0295 -0.0029  0.0074  0.0242
                                         0.0028  0.0172  0.0616 -0.0478  0.0156
                                         0.1470
 153. (0.00008) RY ( 7) C  3            s(  5.51%)p 1.30(  7.18%)d11.66( 64.27%)
                                                  f 4.18( 23.03%)
 154. (0.00005) RY ( 8) C  3            s(  0.25%)p 6.08(  1.55%)d99.99( 77.54%)
                                                  f81.11( 20.65%)
 155. (0.00004) RY ( 9) C  3            s( 12.38%)p 1.67( 20.62%)d 4.60( 57.01%)
                                                  f 0.81(  9.99%)
 156. (0.00002) RY (10) C  3            s( 22.52%)p 1.26( 28.45%)d 1.52( 34.34%)
                                                  f 0.65( 14.69%)
 157. (0.00001) RY (11) C  3            s(  4.17%)p 2.42( 10.10%)d15.31( 63.84%)
                                                  f 5.25( 21.89%)
 158. (0.00001) RY (12) C  3            s(  1.91%)p29.34( 56.16%)d13.62( 26.07%)
                                                  f 8.29( 15.86%)
 159. (0.00000) RY (13) C  3            s( 10.18%)p 3.67( 37.38%)d 3.65( 37.11%)
                                                  f 1.51( 15.34%)
 160. (0.00000) RY (14) C  3            s(  0.61%)p62.99( 38.29%)d52.23( 31.74%)
                                                  f48.31( 29.36%)
 161. (0.00000) RY (15) C  3            s( 14.06%)p 1.22( 17.14%)d 3.13( 43.93%)
                                                  f 1.77( 24.87%)
 162. (0.00000) RY (16) C  3            s( 64.03%)p 0.19( 11.98%)d 0.24( 15.42%)
                                                  f 0.13(  8.58%)
 163. (0.00000) RY (17) C  3            s(  8.20%)p 0.12(  0.95%)d10.25( 84.05%)
                                                  f 0.83(  6.80%)
 164. (0.00000) RY (18) C  3            s(  7.92%)p 0.22(  1.76%)d 3.24( 25.69%)
                                                  f 8.16( 64.63%)
 165. (0.00000) RY (19) C  3            s( 14.21%)p 0.71( 10.07%)d 2.33( 33.14%)
                                                  f 3.00( 42.59%)
 166. (0.00000) RY (20) C  3            s(  1.06%)p 6.02(  6.40%)d17.89( 19.02%)
                                                  f69.16( 73.52%)
 167. (0.00000) RY (21) C  3            s(  3.21%)p 5.02( 16.10%)d17.24( 55.26%)
                                                  f 7.93( 25.43%)
 168. (0.00000) RY (22) C  3            s(  0.23%)p 5.08(  1.15%)d75.21( 17.07%)
                                                  f99.99( 81.55%)
 169. (0.00000) RY (23) C  3            s(  1.43%)p 0.07(  0.11%)d 4.85(  6.91%)
                                                  f64.22( 91.56%)
 170. (0.00000) RY (24) C  3            s( 15.13%)p 1.87( 28.26%)d 2.06( 31.20%)
                                                  f 1.68( 25.42%)
 171. (0.00000) RY (25) C  3            s( 28.36%)p 0.45( 12.77%)d 1.37( 38.83%)
                                                  f 0.71( 20.04%)
 172. (0.00000) RY (26) C  3            s(  4.26%)p 5.01( 21.34%)d 4.46( 19.02%)
                                                  f13.00( 55.39%)
 173. (0.00306) RY ( 1) C  4            s(  3.92%)p21.35( 83.63%)d 3.01( 11.78%)
                                                  f 0.17(  0.67%)
                                         0.0000  0.0000  0.1975  0.0121 -0.0025
                                         0.0076  0.1391 -0.0686  0.0174 -0.6334
                                        -0.0169  0.0118 -0.6395 -0.0351 -0.0150
                                        -0.1980 -0.0198 -0.1085  0.1179  0.0317
                                        -0.0286  0.1697 -0.0533  0.1374  0.0118
                                         0.0381  0.0136 -0.0518  0.0253  0.0241
                                        -0.0323
 174. (0.00161) RY ( 2) C  4            s( 33.12%)p 1.15( 38.04%)d 0.85( 28.26%)
                                                  f 0.02(  0.58%)
                                         0.0000  0.0019  0.5753 -0.0150 -0.0009
                                        -0.0023 -0.0585  0.0758  0.0196 -0.2727
                                        -0.1827 -0.0249  0.4703  0.2035  0.0741
                                        -0.0305 -0.0188 -0.0929 -0.1285  0.1823
                                        -0.1676  0.2967  0.3067 -0.0857 -0.0396
                                        -0.0050  0.0131 -0.0324 -0.0313 -0.0018
                                         0.0443
 175. (0.00093) RY ( 3) C  4            s(  2.26%)p36.03( 81.45%)d 6.91( 15.62%)
                                                  f 0.30(  0.67%)
                                         0.0000  0.0047  0.1467 -0.0324  0.0042
                                         0.0167  0.8585 -0.0041  0.0067  0.2500
                                         0.0371 -0.0215 -0.0351  0.1075 -0.0322
                                        -0.1689 -0.0086 -0.1340 -0.1756  0.0078
                                         0.0516 -0.1814  0.1982  0.0533 -0.0334
                                         0.0236  0.0014  0.0295 -0.0177  0.0596
                                         0.0175
 176. (0.00044) RY ( 4) C  4            s( 17.14%)p 1.67( 28.66%)d 3.08( 52.87%)
                                                  f 0.08(  1.34%)
                                         0.0000  0.0080  0.4109 -0.0492 -0.0062
                                         0.0180  0.1310 -0.1245  0.0219  0.3193
                                        -0.2679 -0.0033 -0.2656 -0.0939  0.2402
                                         0.3875  0.0699  0.3467  0.1115 -0.1768
                                        -0.2228  0.1767 -0.2253 -0.1431  0.0364
                                        -0.0281  0.0067 -0.0670 -0.0258 -0.0749
                                         0.0208
 177. (0.00028) RY ( 5) C  4            s( 13.50%)p 1.25( 16.81%)d 5.01( 67.62%)
                                                  f 0.15(  2.07%)
                                         0.0000  0.0013  0.3489 -0.1148  0.0077
                                         0.0123 -0.1544  0.1211  0.0063  0.2372
                                         0.1611 -0.0115 -0.0520 -0.2105 -0.1156
                                         0.1311  0.4845 -0.5125  0.0896  0.0706
                                         0.2238  0.0163 -0.1180  0.2664 -0.0188
                                        -0.0621  0.0351 -0.0521 -0.0872  0.0667
                                        -0.0225
 178. (0.00023) RY ( 6) C  4            s(  4.93%)p10.10( 49.81%)d 6.13( 30.26%)
                                                  f 3.04( 15.00%)
                                         0.0000 -0.0072  0.0253  0.2137  0.0543
                                         0.0084  0.2211  0.2819 -0.0063 -0.3643
                                         0.2543  0.0000  0.2250 -0.3487 -0.0179
                                         0.2038  0.1827  0.0954 -0.2087 -0.1504
                                        -0.0623 -0.0999 -0.2960 -0.2250  0.1791
                                         0.0588 -0.1404 -0.0412 -0.0413  0.1811
                                         0.2419
 179. (0.00011) RY ( 7) C  4            s(  3.58%)p 4.48( 16.03%)d20.09( 71.90%)
                                                  f 2.37(  8.49%)
                                         0.0000 -0.0054  0.1148  0.1501  0.0080
                                         0.0131 -0.0117  0.0277  0.0063  0.1798
                                         0.3288 -0.0011 -0.0110 -0.1366 -0.4997
                                         0.0922 -0.3793 -0.0475  0.1993 -0.1770
                                        -0.3520  0.2232  0.1836  0.1903  0.1026
                                        -0.0206 -0.0664 -0.0431  0.2151 -0.0012
                                         0.1462
 180. (0.00008) RY ( 8) C  4            s(  5.78%)p 3.96( 22.89%)d10.36( 59.89%)
                                                  f 1.98( 11.44%)
 181. (0.00005) RY ( 9) C  4            s( 21.50%)p 1.40( 30.06%)d 2.01( 43.26%)
                                                  f 0.24(  5.19%)
 182. (0.00004) RY (10) C  4            s(  0.61%)p42.68( 25.91%)d89.50( 54.33%)
                                                  f31.55( 19.15%)
 183. (0.00002) RY (11) C  4            s(  3.37%)p13.87( 46.81%)d 7.58( 25.59%)
                                                  f 7.18( 24.23%)
 184. (0.00001) RY (12) C  4            s(  8.96%)p 4.31( 38.57%)d 5.21( 46.63%)
                                                  f 0.65(  5.84%)
 185. (0.00001) RY (13) C  4            s( 20.77%)p 1.05( 21.79%)d 2.03( 42.26%)
                                                  f 0.73( 15.17%)
 186. (0.00001) RY (14) C  4            s(  1.16%)p27.88( 32.39%)d42.41( 49.26%)
                                                  f14.80( 17.19%)
 187. (0.00001) RY (15) C  4            s( 19.65%)p 0.72( 14.07%)d 1.46( 28.61%)
                                                  f 1.92( 37.67%)
 188. (0.00000) RY (16) C  4            s(  1.28%)p26.08( 33.43%)d23.90( 30.64%)
                                                  f27.02( 34.64%)
 189. (0.00000) RY (17) C  4            s( 22.75%)p 0.06(  1.26%)d 2.25( 51.28%)
                                                  f 1.09( 24.72%)
 190. (0.00000) RY (18) C  4            s(  6.49%)p 0.34(  2.20%)d 8.96( 58.17%)
                                                  f 5.11( 33.14%)
 191. (0.00000) RY (19) C  4            s( 38.45%)p 0.02(  0.82%)d 0.33( 12.53%)
                                                  f 1.25( 48.20%)
 192. (0.00000) RY (20) C  4            s( 34.17%)p 0.02(  0.76%)d 0.21(  7.12%)
                                                  f 1.70( 57.95%)
 193. (0.00000) RY (21) C  4            s(  0.96%)p 4.01(  3.84%)d35.60( 34.05%)
                                                  f63.93( 61.15%)
 194. (0.00000) RY (22) C  4            s(  1.23%)p 1.07(  1.32%)d21.43( 26.42%)
                                                  f57.60( 71.03%)
 195. (0.00000) RY (23) C  4            s( 20.43%)p 0.02(  0.48%)d 0.65( 13.27%)
                                                  f 3.22( 65.82%)
 196. (0.00000) RY (24) C  4            s(  1.92%)p 2.63(  5.03%)d29.28( 56.13%)
                                                  f19.26( 36.92%)
 197. (0.00000) RY (25) C  4            s( 10.01%)p 0.24(  2.40%)d 3.76( 37.69%)
                                                  f 4.98( 49.90%)
 198. (0.00000) RY (26) C  4            s(  2.01%)p 1.01(  2.03%)d22.02( 44.20%)
                                                  f25.78( 51.76%)
 199. (0.00371) RY ( 1) N  5            s(  2.78%)p34.47( 95.76%)d 0.47(  1.31%)
                                                  f 0.05(  0.15%)
                                         0.0000 -0.0011  0.1664 -0.0098 -0.0002
                                         0.0030 -0.6918  0.0112 -0.0007 -0.4670
                                         0.0162  0.0026 -0.5096 -0.0298 -0.0251
                                         0.0246  0.0147 -0.0230 -0.0112 -0.0497
                                        -0.0615 -0.0545  0.0421 -0.0025  0.0028
                                         0.0081 -0.0254 -0.0047 -0.0124  0.0068
                                        -0.0232
 200. (0.00321) RY ( 2) N  5            s(  1.23%)p74.23( 91.21%)d 5.75(  7.06%)
                                                  f 0.41(  0.50%)
                                         0.0000 -0.0035  0.1085  0.0217  0.0049
                                        -0.0116  0.5171 -0.0316 -0.0137 -0.7981
                                        -0.0263  0.0006  0.0740  0.0113  0.0453
                                         0.0089  0.0695  0.1151  0.0457  0.0909
                                        -0.0687 -0.1846 -0.0300 -0.0192 -0.0013
                                        -0.0031  0.0140 -0.0567 -0.0266  0.0288
                                        -0.0060
 201. (0.00118) RY ( 3) N  5            s(  2.89%)p30.66( 88.50%)d 2.95(  8.52%)
                                                  f 0.03(  0.09%)
                                         0.0000  0.0077  0.1626 -0.0479 -0.0080
                                         0.0090  0.4642 -0.0515 -0.0080  0.2245
                                         0.0257 -0.0089 -0.7845 -0.0099 -0.1174
                                        -0.1278  0.0350 -0.0960 -0.0277  0.0444
                                         0.1559 -0.0462  0.1146  0.0480  0.0132
                                         0.0016 -0.0206  0.0112  0.0031 -0.0095
                                         0.0084
 202. (0.00066) RY ( 4) N  5            s( 75.13%)p 0.09(  6.82%)d 0.22( 16.23%)
                                                  f 0.02(  1.82%)
                                         0.0000  0.0085  0.8639 -0.0698 -0.0003
                                         0.0049 -0.0041  0.0346 -0.0145  0.1384
                                        -0.0010 -0.0018  0.2149  0.0372  0.0373
                                         0.0756 -0.0185  0.0027 -0.1399  0.0175
                                        -0.1931 -0.0426  0.3023  0.0668 -0.0429
                                        -0.0032  0.0596  0.0404  0.0501 -0.0075
                                        -0.0926
 203. (0.00035) RY ( 5) N  5            s(  1.21%)p 3.99(  4.84%)d75.23( 91.38%)
                                                  f 2.11(  2.56%)
                                         0.0000 -0.0034  0.0150  0.1088 -0.0091
                                         0.0324 -0.0219 -0.1728 -0.0254  0.0625
                                         0.0289 -0.0247 -0.0885  0.0564  0.8861
                                         0.0285  0.1070  0.0433 -0.2305  0.0307
                                         0.1446 -0.1456 -0.1207  0.0620 -0.0026
                                        -0.0538  0.0055  0.1074  0.0151  0.0325
                                         0.0991
 204. (0.00028) RY ( 6) N  5            s( 12.29%)p 0.26(  3.15%)d 6.68( 82.10%)
                                                  f 0.20(  2.47%)
                                         0.0000 -0.0097  0.3388  0.0891 -0.0052
                                        -0.0048 -0.0154 -0.0796  0.0003  0.0626
                                         0.1377 -0.0203 -0.0369 -0.0145 -0.1112
                                        -0.1032  0.0268  0.2931  0.1073  0.0698
                                         0.0973  0.1767 -0.7510 -0.3003 -0.0719
                                        -0.0368  0.0108  0.1181  0.0137 -0.0144
                                        -0.0613
 205. (0.00012) RY ( 7) N  5            s(  0.55%)p38.56( 21.37%)d99.99( 76.07%)
                                                  f 3.63(  2.01%)
                                         0.0000 -0.0067  0.0555  0.0401  0.0284
                                         0.0048 -0.1127  0.1191  0.0170 -0.0392
                                        -0.3858  0.0027  0.1185 -0.1484 -0.1006
                                        -0.3878 -0.2809  0.0710 -0.2424  0.3076
                                         0.5344 -0.2451 -0.0138  0.1303 -0.0688
                                         0.0351  0.0131 -0.0533  0.0539  0.0166
                                        -0.0892
 206. (0.00011) RY ( 8) N  5            s(  1.39%)p 2.96(  4.10%)d66.06( 91.56%)
                                                  f 2.13(  2.95%)
                                         0.0000  0.0179  0.1154  0.0035 -0.0145
                                        -0.0070 -0.0765 -0.0350 -0.0040  0.0267
                                        -0.0808 -0.0024  0.1188  0.1120 -0.1466
                                         0.2258  0.6524 -0.0851  0.1946 -0.1441
                                         0.5346 -0.2280  0.0605 -0.1013  0.0455
                                        -0.0150 -0.0362 -0.0831  0.0056 -0.0139
                                         0.1370
 207. (0.00005) RY ( 9) N  5            s(  8.66%)p 2.31( 19.98%)d 5.65( 48.87%)
                                                  f 2.60( 22.49%)
 208. (0.00004) RY (10) N  5            s(  3.94%)p 5.96( 23.47%)d16.32( 64.23%)
                                                  f 2.13(  8.37%)
 209. (0.00003) RY (11) N  5            s(  1.11%)p 4.21(  4.69%)d65.02( 72.34%)
                                                  f19.65( 21.86%)
 210. (0.00002) RY (12) N  5            s(  0.05%)p99.99( 40.98%)d99.99( 48.18%)
                                                  f99.99( 10.78%)
 211. (0.00002) RY (13) N  5            s(  0.57%)p33.09( 18.73%)d80.73( 45.70%)
                                                  f61.84( 35.00%)
 212. (0.00001) RY (14) N  5            s(  0.34%)p99.99( 71.75%)d44.11( 14.98%)
                                                  f38.05( 12.93%)
 213. (0.00000) RY (15) N  5            s( 46.88%)p 0.24( 11.20%)d 0.30( 14.14%)
                                                  f 0.59( 27.79%)
 214. (0.00000) RY (16) N  5            s( 12.12%)p 0.61(  7.35%)d 1.58( 19.21%)
                                                  f 5.06( 61.32%)
 215. (0.00000) RY (17) N  5            s(  0.45%)p88.80( 40.25%)d44.53( 20.18%)
                                                  f86.32( 39.12%)
 216. (0.00000) RY (18) N  5            s( 22.23%)p 0.31(  6.94%)d 1.32( 29.28%)
                                                  f 1.87( 41.55%)
 217. (0.00000) RY (19) N  5            s(  4.26%)p 1.63(  6.94%)d18.36( 78.31%)
                                                  f 2.46( 10.49%)
 218. (0.00000) RY (20) N  5            s( 58.40%)p 0.04(  2.05%)d 0.30( 17.80%)
                                                  f 0.37( 21.75%)
 219. (0.00000) RY (21) N  5            s(  2.90%)p 2.96(  8.57%)d 6.93( 20.07%)
                                                  f23.63( 68.45%)
 220. (0.00000) RY (22) N  5            s( 12.87%)p 0.04(  0.54%)d 1.11( 14.30%)
                                                  f 5.62( 72.30%)
 221. (0.00000) RY (23) N  5            s(  1.21%)p 7.62(  9.23%)d26.82( 32.48%)
                                                  f47.12( 57.07%)
 222. (0.00000) RY (24) N  5            s( 19.33%)p 0.01(  0.11%)d 1.44( 27.85%)
                                                  f 2.73( 52.71%)
 223. (0.00000) RY (25) N  5            s(  1.24%)p 2.07(  2.56%)d12.94( 16.00%)
                                                  f64.88( 80.20%)
 224. (0.00000) RY (26) N  5            s(  6.18%)p 1.53(  9.46%)d 6.66( 41.19%)
                                                  f 6.98( 43.16%)
 225. (0.00420) RY ( 1) N  6            s(  1.56%)p59.27( 92.29%)d 3.89(  6.06%)
                                                  f 0.06(  0.09%)
                                         0.0000  0.0049  0.1241 -0.0119 -0.0037
                                        -0.0232 -0.8632 -0.0120 -0.0101  0.3582
                                        -0.0042  0.0046 -0.2208  0.0008  0.0425
                                         0.0451 -0.0165 -0.0792 -0.0658 -0.1245
                                         0.0652  0.1336 -0.0477 -0.0775 -0.0012
                                         0.0122 -0.0121 -0.0137  0.0196 -0.0047
                                         0.0044
 226. (0.00104) RY ( 2) N  6            s(  0.37%)p99.99( 54.45%)d99.99( 44.41%)
                                                  f 2.08(  0.76%)
                                         0.0000 -0.0006  0.0588  0.0143  0.0021
                                        -0.0026 -0.2717  0.0562  0.0063 -0.3246
                                        -0.1051 -0.0001  0.5866  0.0834  0.0364
                                         0.0214  0.3089  0.0208  0.0598 -0.0259
                                         0.4043  0.1050  0.3685  0.1790  0.0721
                                        -0.0099  0.0065 -0.0021  0.0228 -0.0363
                                        -0.0216
 227. (0.00088) RY ( 3) N  6            s(  5.10%)p16.13( 82.23%)d 2.38( 12.12%)
                                                  f 0.11(  0.55%)
                                         0.0000 -0.0017  0.2251  0.0174  0.0035
                                        -0.0005  0.1546 -0.0557  0.0071  0.6492
                                         0.0103  0.0130  0.6109 -0.0208 -0.0609
                                        -0.1782 -0.0614 -0.2185 -0.0004 -0.0080
                                        -0.1271  0.0326 -0.1195  0.0515 -0.0086
                                         0.0510  0.0085 -0.0388  0.0097  0.0241
                                        -0.0244
 228. (0.00079) RY ( 4) N  6            s(  0.01%)p99.99( 29.48%)d99.99( 70.19%)
                                                  f26.32(  0.32%)
                                         0.0000 -0.0001 -0.0067  0.0087  0.0011
                                        -0.0070  0.2394 -0.0010  0.0121  0.4016
                                         0.0132 -0.0084 -0.2741 -0.0253  0.3832
                                         0.0201  0.0741  0.1056 -0.2147  0.0154
                                         0.1065  0.1669  0.6440  0.1940  0.0013
                                        -0.0308 -0.0216 -0.0192  0.0031  0.0029
                                        -0.0375
 229. (0.00033) RY ( 5) N  6            s( 53.41%)p 0.13(  6.81%)d 0.72( 38.22%)
                                                  f 0.03(  1.56%)
                                         0.0000  0.0078  0.7246 -0.0949 -0.0081
                                        -0.0044  0.0847  0.0919 -0.0232 -0.1239
                                         0.1058 -0.0227 -0.1502  0.0480 -0.4778
                                         0.0376 -0.2503 -0.0437 -0.1424  0.0083
                                         0.1115  0.0338  0.2320  0.0103  0.0426
                                        -0.0526  0.0141  0.0074 -0.0887  0.0432
                                         0.0324
 230. (0.00019) RY ( 6) N  6            s(  8.30%)p 0.24(  1.96%)d10.57( 87.74%)
                                                  f 0.24(  2.00%)
                                         0.0000 -0.0024  0.2724  0.0921 -0.0165
                                         0.0199  0.0447 -0.0501  0.0131  0.0344
                                        -0.0492  0.0027 -0.0953 -0.0424 -0.0553
                                         0.1886  0.5211  0.0145  0.5300 -0.1687
                                        -0.4392  0.0825  0.1724 -0.1679 -0.0144
                                         0.0370 -0.0977  0.0415  0.0522 -0.0356
                                         0.0561
 231. (0.00015) RY ( 7) N  6            s(  1.02%)p17.02( 17.37%)d77.78( 79.36%)
                                                  f 2.21(  2.25%)
                                         0.0000  0.0004  0.0976  0.0257 -0.0049
                                        -0.0015 -0.1713  0.0350  0.0077 -0.2934
                                        -0.0599 -0.0083  0.2253  0.0501  0.2914
                                        -0.1020 -0.3371  0.1027 -0.2230  0.0709
                                        -0.6558  0.2200  0.1860 -0.0790  0.0212
                                        -0.0945 -0.0528 -0.0112  0.0659  0.0362
                                        -0.0678
 232. (0.00007) RY ( 8) N  6            s(  2.38%)p 9.26( 22.05%)d25.24( 60.10%)
                                                  f 6.50( 15.46%)
 233. (0.00005) RY ( 9) N  6            s( 25.21%)p 0.49( 12.30%)d 1.62( 40.73%)
                                                  f 0.86( 21.76%)
 234. (0.00002) RY (10) N  6            s(  6.92%)p 5.84( 40.41%)d 6.34( 43.84%)
                                                  f 1.28(  8.84%)
 235. (0.00001) RY (11) N  6            s(  9.37%)p 3.53( 33.04%)d 4.29( 40.15%)
                                                  f 1.86( 17.44%)
 236. (0.00001) RY (12) N  6            s(  8.94%)p 0.23(  2.10%)d 6.43( 57.48%)
                                                  f 3.52( 31.47%)
 237. (0.00001) RY (13) N  6            s(  8.11%)p 3.41( 27.68%)d 5.08( 41.17%)
                                                  f 2.84( 23.04%)
 238. (0.00000) RY (14) N  6            s(  7.29%)p 3.99( 29.05%)d 5.99( 43.66%)
                                                  f 2.74( 20.00%)
 239. (0.00000) RY (15) N  6            s(  8.94%)p 0.75(  6.75%)d 5.08( 45.47%)
                                                  f 4.34( 38.84%)
 240. (0.00000) RY (16) N  6            s(  2.07%)p 5.96( 12.34%)d13.82( 28.62%)
                                                  f27.51( 56.96%)
 241. (0.00000) RY (17) N  6            s( 43.53%)p 0.53( 23.06%)d 0.18(  7.94%)
                                                  f 0.59( 25.47%)
 242. (0.00000) RY (18) N  6            s( 46.54%)p 0.07(  3.36%)d 0.26( 12.10%)
                                                  f 0.82( 38.00%)
 243. (0.00000) RY (19) N  6            s( 37.21%)p 0.03(  1.07%)d 1.41( 52.45%)
                                                  f 0.25(  9.27%)
 244. (0.00000) RY (20) N  6            s(  1.45%)p40.71( 59.06%)d13.88( 20.14%)
                                                  f13.34( 19.36%)
 245. (0.00000) RY (21) N  6            s(  0.35%)p35.93( 12.41%)d17.41(  6.01%)
                                                  f99.99( 81.24%)
 246. (0.00000) RY (22) N  6            s( 16.82%)p 0.03(  0.57%)d 1.92( 32.34%)
                                                  f 2.99( 50.27%)
 247. (0.00000) RY (23) N  6            s(  5.30%)p 2.19( 11.61%)d 4.37( 23.14%)
                                                  f11.32( 59.95%)
 248. (0.00000) RY (24) N  6            s(  0.03%)p99.99( 17.64%)d99.99( 19.47%)
                                                  f99.99( 62.85%)
 249. (0.00000) RY (25) N  6            s(  0.01%)p 1.00(  1.32%)d33.99( 44.83%)
                                                  f40.82( 53.84%)
 250. (0.00000) RY (26) N  6            s(  0.02%)p 4.23(  0.06%)d99.99( 41.67%)
                                                  f99.99( 58.25%)
 251. (0.00360) RY ( 1) C  7            s(  6.56%)p12.40( 81.37%)d 1.65( 10.82%)
                                                  f 0.19(  1.25%)
                                         0.0000 -0.0055  0.2541  0.0327  0.0015
                                         0.0228 -0.4896  0.0501  0.0075 -0.6913
                                         0.0487 -0.0069 -0.2982  0.0407  0.0136
                                         0.0708 -0.0566  0.2019 -0.0902  0.1338
                                         0.0677 -0.1677 -0.0167  0.0006 -0.0227
                                        -0.0303 -0.0348  0.0930  0.0032 -0.0303
                                         0.0168
 252. (0.00291) RY ( 2) C  7            s(  0.86%)p99.99( 93.79%)d 5.76(  4.94%)
                                                  f 0.47(  0.41%)
                                         0.0000  0.0151  0.0621  0.0666  0.0078
                                         0.0138  0.7947  0.0966 -0.0095 -0.3847
                                        -0.0082 -0.0154 -0.3848  0.0182 -0.0444
                                         0.0535 -0.0249  0.0419 -0.0144 -0.1060
                                        -0.0792  0.0401  0.0924 -0.1199 -0.0099
                                         0.0203  0.0304  0.0029  0.0423 -0.0008
                                        -0.0287
 253. (0.00254) RY ( 3) C  7            s(  0.33%)p99.99( 93.01%)d18.06(  5.95%)
                                                  f 2.14(  0.70%)
                                         0.0000  0.0064  0.0477  0.0308  0.0054
                                         0.0040 -0.1522 -0.0526  0.0010  0.4706
                                         0.1267 -0.0112 -0.8081 -0.1165 -0.1403
                                         0.1044  0.0426  0.0294  0.0787 -0.0561
                                         0.0712  0.0209 -0.0728  0.0784 -0.0301
                                         0.0099 -0.0210 -0.0160 -0.0501 -0.0519
                                        -0.0118
 254. (0.00117) RY ( 4) C  7            s( 62.32%)p 0.31( 19.34%)d 0.22( 13.81%)
                                                  f 0.07(  4.54%)
                                         0.0000  0.0100  0.7819 -0.1080 -0.0050
                                         0.0215  0.0776 -0.2078 -0.0111  0.1246
                                         0.1711 -0.0253  0.0621  0.3071  0.1592
                                        -0.1670  0.1388 -0.1277 -0.1378 -0.1115
                                         0.0003  0.0544 -0.0919  0.0805 -0.0173
                                         0.1214  0.0161 -0.0609  0.1055 -0.0335
                                        -0.1188
 255. (0.00077) RY ( 5) C  7            s(  0.22%)p 8.40(  1.85%)d99.99( 92.02%)
                                                  f26.74(  5.90%)
                                         0.0000  0.0009  0.0440 -0.0160 -0.0035
                                        -0.0112  0.0521  0.0072  0.0199 -0.0650
                                        -0.0579 -0.0201  0.0672  0.0524 -0.4178
                                        -0.0796 -0.1210  0.1042  0.1977  0.0637
                                        -0.1831  0.1134 -0.7892  0.0374 -0.1470
                                         0.0769  0.0409  0.0458  0.0082  0.1380
                                         0.0929
 256. (0.00043) RY ( 6) C  7            s( 11.33%)p 1.08( 12.19%)d 6.30( 71.32%)
                                                  f 0.46(  5.16%)
                                         0.0000  0.0130 -0.0814  0.3254 -0.0241
                                         0.0073  0.1719 -0.2248 -0.0118 -0.0007
                                        -0.0586 -0.0139 -0.0847  0.1756  0.0426
                                        -0.3259 -0.1125 -0.1858 -0.0266  0.5365
                                         0.3089 -0.2109 -0.0453  0.3570  0.0058
                                        -0.1638  0.0745 -0.0514 -0.1109  0.0173
                                         0.0626
 257. (0.00033) RY ( 7) C  7            s(  0.91%)p 3.84(  3.50%)d94.60( 86.30%)
                                                  f10.18(  9.28%)
                                         0.0000  0.0008 -0.0565  0.0770 -0.0011
                                        -0.0058 -0.0361 -0.0649  0.0058  0.0811
                                         0.1181 -0.0086 -0.0907 -0.0253  0.2618
                                         0.0194 -0.3561 -0.3176 -0.1989 -0.0084
                                        -0.4773 -0.4815 -0.1027 -0.2379 -0.0636
                                         0.1828  0.1322  0.0406  0.0144  0.1207
                                         0.1466
 258. (0.00024) RY ( 8) C  7            s(  0.04%)p99.99(  4.16%)d99.99( 92.07%)
                                                  f94.00(  3.73%)
                                         0.0000 -0.0029 -0.0056  0.0175  0.0071
                                        -0.0023 -0.0319  0.1128  0.0040 -0.0653
                                        -0.0891 -0.0034  0.0121  0.1245 -0.2321
                                         0.0679  0.3365 -0.4592  0.2380 -0.1620
                                         0.3918 -0.4167 -0.0758 -0.3499 -0.1218
                                         0.0172 -0.0613 -0.0897  0.0433  0.0699
                                        -0.0602
 259. (0.00020) RY ( 9) C  7            s(  4.80%)p 4.04( 19.36%)d13.35( 64.03%)
                                                  f 2.46( 11.81%)
                                         0.0000  0.0068  0.2130  0.0282 -0.0420
                                        -0.0026 -0.1229 -0.1180 -0.0006 -0.0996
                                        -0.3052 -0.0004 -0.0402 -0.2447 -0.3340
                                        -0.3343 -0.2700 -0.3606  0.0631 -0.2795
                                        -0.1148  0.1961  0.2805  0.0412 -0.0312
                                        -0.1997  0.0279 -0.0211 -0.0498 -0.0286
                                         0.2696
 260. (0.00015) RY (10) C  7            s( 13.08%)p 1.05( 13.68%)d 3.68( 48.10%)
                                                  f 1.92( 25.14%)
                                         0.0000 -0.0110 -0.1711  0.3102  0.0719
                                        -0.0008 -0.1597  0.1251 -0.0045 -0.1858
                                         0.2243 -0.0031 -0.0740  0.0725  0.2026
                                         0.0351  0.0170 -0.3911  0.1701  0.0265
                                        -0.0796  0.4928 -0.0682  0.0447 -0.0381
                                         0.1689  0.1392 -0.3672  0.2301 -0.0619
                                        -0.1024
 261. (0.00010) RY (11) C  7            s( 42.08%)p 0.68( 28.63%)d 0.12(  5.25%)
                                                  f 0.57( 24.05%)
                                         0.0000  0.0084  0.2827  0.5773 -0.0862
                                         0.0048  0.0054  0.4638  0.0001  0.1173
                                         0.1713 -0.0038  0.1182 -0.1185  0.0283
                                         0.0463  0.1838  0.0310  0.0132 -0.0139
                                        -0.1055  0.0174 -0.0216 -0.0500  0.1204
                                        -0.2325  0.0094  0.1556 -0.3183  0.1637
                                         0.1400
 262. (0.00004) RY (12) C  7            s(  5.26%)p 6.24( 32.83%)d11.09( 58.33%)
                                                  f 0.68(  3.58%)
 263. (0.00003) RY (13) C  7            s(  4.26%)p 3.09( 13.16%)d 1.79(  7.65%)
                                                  f17.57( 74.93%)
 264. (0.00001) RY (14) C  7            s( 10.09%)p 1.08( 10.92%)d 5.80( 58.59%)
                                                  f 2.02( 20.39%)
 265. (0.00001) RY (15) C  7            s(  2.93%)p 8.28( 24.27%)d22.88( 67.10%)
                                                  f 1.94(  5.70%)
 266. (0.00001) RY (16) C  7            s( 12.71%)p 3.27( 41.57%)d 3.35( 42.63%)
                                                  f 0.24(  3.09%)
 267. (0.00001) RY (17) C  7            s( 18.26%)p 0.34(  6.24%)d 2.01( 36.66%)
                                                  f 2.13( 38.83%)
 268. (0.00000) RY (18) C  7            s(  5.11%)p 5.02( 25.66%)d 9.19( 47.00%)
                                                  f 4.35( 22.22%)
 269. (0.00000) RY (19) C  7            s(  8.58%)p 6.68( 57.38%)d 3.57( 30.66%)
                                                  f 0.39(  3.37%)
 270. (0.00000) RY (20) C  7            s(  2.93%)p 1.28(  3.77%)d13.35( 39.16%)
                                                  f18.46( 54.14%)
 271. (0.00000) RY (21) C  7            s( 70.47%)p 0.07(  4.63%)d 0.08(  5.57%)
                                                  f 0.27( 19.32%)
 272. (0.00000) RY (22) C  7            s(  0.01%)p47.70(  0.64%)d99.99(  4.94%)
                                                  f99.99( 94.41%)
 273. (0.00000) RY (23) C  7            s(  2.07%)p 1.87(  3.87%)d37.24( 77.20%)
                                                  f 8.13( 16.86%)
 274. (0.00000) RY (24) C  7            s( 10.79%)p 0.30(  3.21%)d 1.29( 13.93%)
                                                  f 6.68( 72.07%)
 275. (0.00000) RY (25) C  7            s(  3.99%)p 0.13(  0.51%)d 1.89(  7.54%)
                                                  f22.03( 87.96%)
 276. (0.00000) RY (26) C  7            s(  0.01%)p 1.00(  0.85%)d 9.63(  8.14%)
                                                  f99.99( 91.01%)
 277. (0.00196) RY ( 1) C  8            s(  9.88%)p 8.50( 83.98%)d 0.58(  5.69%)
                                                  f 0.05(  0.46%)
                                         0.0000 -0.0015  0.3141  0.0131  0.0047
                                        -0.0072 -0.5929  0.0298 -0.0038  0.2331
                                         0.0607  0.0003  0.6537  0.0434  0.0275
                                         0.0780  0.0943 -0.0491  0.0030 -0.0836
                                        -0.0734  0.1219  0.0164 -0.1059 -0.0013
                                        -0.0264 -0.0354  0.0219  0.0008 -0.0061
                                         0.0456
 278. (0.00086) RY ( 2) C  8            s( 42.38%)p 1.16( 49.27%)d 0.19(  7.87%)
                                                  f 0.01(  0.47%)
                                         0.0000 -0.0034  0.6510  0.0021 -0.0066
                                        -0.0011  0.6181  0.0204 -0.0082  0.2732
                                         0.1542 -0.0028  0.0853  0.0665  0.0429
                                        -0.0408  0.0223 -0.0397  0.2057 -0.1127
                                        -0.1293  0.0121 -0.0111 -0.0333  0.0177
                                        -0.0170 -0.0431  0.0380 -0.0259  0.0041
                                         0.0119
 279. (0.00069) RY ( 3) C  8            s(  1.04%)p69.05( 71.66%)d25.30( 26.26%)
                                                  f 1.01(  1.05%)
                                         0.0000 -0.0007  0.1019 -0.0007  0.0007
                                        -0.0083 -0.2209  0.1734  0.0142  0.5597
                                        -0.2246 -0.0146 -0.4651  0.2391  0.1201
                                        -0.0102  0.1704  0.0887  0.0204  0.0183
                                         0.2225  0.1831  0.3223  0.1533 -0.0209
                                         0.0265  0.0356  0.0442  0.0242  0.0563
                                         0.0487
 280. (0.00016) RY ( 4) C  8            s(  9.70%)p 2.06( 20.03%)d 6.56( 63.61%)
                                                  f 0.69(  6.66%)
                                         0.0000 -0.0035  0.3064 -0.0463  0.0315
                                         0.0315 -0.1305  0.0819  0.0130 -0.3076
                                        -0.0956 -0.0061 -0.1930 -0.1852  0.2389
                                        -0.1386  0.5830 -0.1456 -0.1991  0.2027
                                        -0.3003 -0.0444 -0.0969  0.1283  0.0995
                                        -0.0158  0.0542 -0.0610 -0.1465  0.1660
                                        -0.0277
 281. (0.00011) RY ( 5) C  8            s(  0.72%)p26.96( 19.36%)d99.99( 72.64%)
                                                  f10.14(  7.28%)
                                         0.0000  0.0013  0.0658  0.0531  0.0050
                                         0.0149 -0.1952 -0.0684  0.0109 -0.2965
                                         0.1057 -0.0047 -0.2171  0.0651 -0.2829
                                        -0.0586  0.0231  0.0527  0.4281 -0.1862
                                        -0.4520  0.0575  0.4613 -0.0354 -0.0753
                                         0.0159 -0.1764  0.0618  0.1432 -0.0753
                                         0.0758
 282. (0.00009) RY ( 6) C  8            s(  0.34%)p25.14(  8.54%)d99.99( 83.07%)
                                                  f23.70(  8.05%)
 283. (0.00006) RY ( 7) C  8            s(  0.22%)p99.99( 34.34%)d99.99( 62.29%)
                                                  f14.48(  3.15%)
 284. (0.00006) RY ( 8) C  8            s(  1.08%)p46.36( 49.92%)d37.24( 40.10%)
                                                  f 8.28(  8.91%)
 285. (0.00003) RY ( 9) C  8            s( 16.01%)p 1.83( 29.23%)d 2.87( 45.87%)
                                                  f 0.56(  8.89%)
 286. (0.00002) RY (10) C  8            s( 14.87%)p 0.18(  2.62%)d 3.36( 49.91%)
                                                  f 2.19( 32.60%)
 287. (0.00001) RY (11) C  8            s(  0.76%)p94.09( 71.38%)d16.71( 12.68%)
                                                  f20.02( 15.19%)
 288. (0.00001) RY (12) C  8            s(  0.23%)p72.55( 16.82%)d99.99( 49.97%)
                                                  f99.99( 32.98%)
 289. (0.00000) RY (13) C  8            s(  7.46%)p11.13( 83.06%)d 0.78(  5.80%)
                                                  f 0.49(  3.68%)
 290. (0.00000) RY (14) C  8            s( 53.29%)p 0.23( 12.16%)d 0.21( 11.42%)
                                                  f 0.43( 23.13%)
 291. (0.00000) RY (15) C  8            s(  0.00%)p 1.00(  1.03%)d61.29( 62.86%)
                                                  f35.22( 36.12%)
 292. (0.00000) RY (16) C  8            s( 18.74%)p 0.14(  2.61%)d 2.17( 40.60%)
                                                  f 2.03( 38.05%)
 293. (0.00000) RY (17) C  8            s(  5.98%)p 0.85(  5.10%)d 4.72( 28.25%)
                                                  f10.15( 60.67%)
 294. (0.00000) RY (18) C  8            s(  0.95%)p 3.52(  3.34%)d68.17( 64.72%)
                                                  f32.64( 30.99%)
 295. (0.00000) RY (19) C  8            s(  2.67%)p 0.85(  2.28%)d14.05( 37.48%)
                                                  f21.58( 57.57%)
 296. (0.00000) RY (20) C  8            s( 65.83%)p 0.02(  1.13%)d 0.28( 18.34%)
                                                  f 0.22( 14.70%)
 297. (0.00000) RY (21) C  8            s( 11.36%)p 1.35( 15.32%)d 2.19( 24.86%)
                                                  f 4.27( 48.46%)
 298. (0.00000) RY (22) C  8            s(  1.12%)p 7.72(  8.61%)d28.41( 31.70%)
                                                  f52.50( 58.58%)
 299. (0.00000) RY (23) C  8            s( 11.83%)p 0.14(  1.64%)d 4.45( 52.70%)
                                                  f 2.86( 33.83%)
 300. (0.00000) RY (24) C  8            s(  4.58%)p 0.20(  0.91%)d 7.35( 33.63%)
                                                  f13.30( 60.88%)
 301. (0.00000) RY (25) C  8            s( 18.27%)p 0.24(  4.47%)d 1.51( 27.56%)
                                                  f 2.72( 49.69%)
 302. (0.00000) RY (26) C  8            s(  0.78%)p 2.35(  1.83%)d50.81( 39.52%)
                                                  f74.40( 57.87%)
 303. (0.01006) RY ( 1) C  9            s( 18.87%)p 4.24( 79.99%)d 0.04(  0.84%)
                                                  f 0.02(  0.30%)
                                         0.0000  0.0353  0.4231 -0.0919 -0.0026
                                        -0.0230 -0.3810  0.0190  0.0294  0.4232
                                         0.0241  0.0376  0.6864  0.0250 -0.0208
                                        -0.0007 -0.0467 -0.0124  0.0274  0.0341
                                         0.0124 -0.0115  0.0560  0.0178  0.0114
                                         0.0283 -0.0309  0.0032  0.0330 -0.0026
                                        -0.0046
 304. (0.00377) RY ( 2) C  9            s(  0.47%)p14.87(  7.02%)d99.99( 92.04%)
                                                  f 0.99(  0.47%)
                                         0.0000 -0.0043  0.0594  0.0344  0.0001
                                        -0.0211 -0.1438  0.0617  0.0276 -0.1857
                                         0.0809 -0.0252 -0.0486  0.0226  0.4530
                                         0.1108 -0.0178  0.0302 -0.2401 -0.0083
                                         0.2721 -0.0117  0.7376  0.1603  0.0089
                                        -0.0022  0.0324  0.0480  0.0133  0.0256
                                         0.0203
 305. (0.00336) RY ( 3) C  9            s(  0.82%)p63.03( 51.86%)d56.45( 46.44%)
                                                  f 1.06(  0.87%)
                                         0.0000 -0.0015  0.0607  0.0669 -0.0078
                                        -0.0141 -0.5003  0.2974 -0.0165 -0.3828
                                         0.1606  0.0027 -0.0843 -0.0019 -0.2029
                                         0.0152 -0.3459  0.0985 -0.2226  0.0809
                                         0.3460 -0.0769 -0.3303 -0.0541 -0.0045
                                        -0.0328 -0.0289  0.0679 -0.0393 -0.0225
                                         0.0102
 306. (0.00145) RY ( 4) C  9            s(  2.29%)p27.52( 63.07%)d14.47( 33.16%)
                                                  f 0.64(  1.48%)
                                         0.0000 -0.0017  0.1463 -0.0390  0.0016
                                        -0.0303  0.5851  0.3217 -0.0065  0.3751
                                         0.1998  0.0127 -0.0465  0.0322  0.0057
                                        -0.1359 -0.2616 -0.0419 -0.2475  0.1784
                                         0.3207 -0.1206 -0.0783  0.1620 -0.0154
                                        -0.0255 -0.0694  0.0684  0.0251 -0.0315
                                         0.0527
 307. (0.00106) RY ( 5) C  9            s( 57.20%)p 0.30( 17.03%)d 0.44( 25.25%)
                                                  f 0.01(  0.52%)
                                         0.0000 -0.0019  0.7537  0.0612 -0.0129
                                        -0.0145 -0.0314 -0.0797  0.0210 -0.1801
                                        -0.0836  0.0366 -0.3437 -0.0582  0.1061
                                        -0.3105  0.2198 -0.1986  0.0177  0.0158
                                        -0.0954 -0.0222 -0.1205  0.1800  0.0270
                                         0.0102 -0.0594 -0.0206  0.0163  0.0054
                                         0.0101
 308. (0.00027) RY ( 6) C  9            s(  1.56%)p34.05( 53.26%)d26.51( 41.47%)
                                                  f 2.37(  3.71%)
                                         0.0000 -0.0041  0.1225 -0.0206 -0.0144
                                         0.0022 -0.1499  0.1375 -0.0036  0.3951
                                         0.1861  0.0004 -0.3531 -0.4193  0.2263
                                         0.3832  0.1324  0.0823 -0.0076 -0.1239
                                        -0.0133 -0.1411 -0.0895 -0.3858  0.0417
                                        -0.0899  0.0816 -0.0578 -0.0267 -0.0766
                                        -0.1032
 309. (0.00027) RY ( 7) C  9            s( 18.34%)p 2.32( 42.52%)d 1.76( 32.35%)
                                                  f 0.37(  6.79%)
                                         0.0000 -0.0007  0.1489  0.4013 -0.0111
                                        -0.0046  0.2651  0.3267  0.0048 -0.2108
                                        -0.3160  0.0021  0.3089 -0.0921  0.0502
                                         0.1876  0.3386  0.3597 -0.0592 -0.1180
                                         0.0831 -0.0102 -0.1186 -0.0576 -0.0551
                                        -0.0731  0.0948  0.0663 -0.1423  0.1007
                                         0.1253
 310. (0.00022) RY ( 8) C  9            s(  1.72%)p 4.54(  7.81%)d50.93( 87.72%)
                                                  f 1.59(  2.74%)
                                         0.0000  0.0006 -0.0635  0.1149 -0.0004
                                         0.0041 -0.0527 -0.1990  0.0015  0.0874
                                         0.1587  0.0012 -0.0523  0.0127 -0.3267
                                        -0.0589  0.4609 -0.0333  0.3392  0.0945
                                         0.6119 -0.2071  0.1101 -0.0033  0.0897
                                         0.0300 -0.0297  0.0432 -0.0340 -0.0714
                                         0.0974
 311. (0.00021) RY ( 9) C  9            s( 38.99%)p 0.40( 15.72%)d 0.89( 34.69%)
                                                  f 0.27( 10.61%)
                                         0.0000  0.0069 -0.1497  0.6061  0.0032
                                         0.0009 -0.1437 -0.2666  0.0017  0.2250
                                         0.1163  0.0025 -0.0273 -0.0241 -0.0055
                                        -0.2645 -0.0798  0.1096 -0.2841 -0.0417
                                        -0.2394 -0.3242  0.0216  0.1145  0.1337
                                        -0.2309 -0.0836  0.0267 -0.1294  0.0171
                                         0.1008
 312. (0.00013) RY (10) C  9            s(  2.85%)p 2.42(  6.88%)d26.85( 76.40%)
                                                  f 4.88( 13.88%)
                                         0.0000  0.0000  0.1380 -0.0969 -0.0028
                                         0.0089 -0.0039 -0.0958  0.0027  0.0012
                                        -0.1758  0.0004 -0.1550  0.0675 -0.0657
                                         0.1817 -0.1460  0.5574  0.2145  0.4981
                                        -0.1723 -0.2301  0.1249  0.0469 -0.1049
                                        -0.0459 -0.2006  0.0784  0.1647 -0.1903
                                         0.1264
 313. (0.00008) RY (11) C  9            s( 22.37%)p 1.15( 25.66%)d 2.02( 45.09%)
                                                  f 0.31(  6.87%)
 314. (0.00007) RY (12) C  9            s(  0.19%)p99.99( 31.61%)d99.99( 56.61%)
                                                  f61.05( 11.59%)
 315. (0.00006) RY (13) C  9            s(  0.62%)p49.33( 30.81%)d83.32( 52.03%)
                                                  f26.48( 16.54%)
 316. (0.00005) RY (14) C  9            s(  0.08%)p99.99( 19.13%)d99.99( 59.23%)
                                                  f99.99( 21.57%)
 317. (0.00002) RY (15) C  9            s(  1.65%)p14.52( 24.02%)d36.37( 60.15%)
                                                  f 8.58( 14.18%)
 318. (0.00001) RY (16) C  9            s(  1.45%)p10.68( 15.47%)d21.19( 30.70%)
                                                  f36.14( 52.38%)
 319. (0.00001) RY (17) C  9            s(  2.61%)p 6.12( 15.99%)d20.50( 53.52%)
                                                  f10.67( 27.88%)
 320. (0.00001) RY (18) C  9            s( 23.34%)p 0.24(  5.70%)d 0.52( 12.17%)
                                                  f 2.52( 58.79%)
 321. (0.00000) RY (19) C  9            s(  4.55%)p10.26( 46.65%)d 3.19( 14.53%)
                                                  f 7.53( 34.27%)
 322. (0.00000) RY (20) C  9            s( 37.65%)p 0.02(  0.75%)d 0.35( 13.01%)
                                                  f 1.29( 48.59%)
 323. (0.00000) RY (21) C  9            s( 31.10%)p 0.06(  1.80%)d 0.61( 19.09%)
                                                  f 1.54( 48.01%)
 324. (0.00000) RY (22) C  9            s( 11.97%)p 0.26(  3.15%)d 0.82(  9.80%)
                                                  f 6.27( 75.07%)
 325. (0.00000) RY (23) C  9            s(  4.62%)p 0.60(  2.75%)d18.23( 84.21%)
                                                  f 1.82(  8.42%)
 326. (0.00000) RY (24) C  9            s(  4.45%)p 7.04( 31.35%)d 1.00(  4.45%)
                                                  f13.42( 59.75%)
 327. (0.00000) RY (25) C  9            s(  0.08%)p 4.11(  0.34%)d54.01(  4.42%)
                                                  f99.99( 95.16%)
 328. (0.00000) RY (26) C  9            s( 10.05%)p 0.04(  0.40%)d 1.01( 10.13%)
                                                  f 7.91( 79.42%)
 329. (0.00252) RY ( 1) O 10            s(  0.05%)p99.99( 97.96%)d40.96(  1.97%)
                                                  f 0.46(  0.02%)
                                         0.0000 -0.0010 -0.0121  0.0182  0.0007
                                        -0.0043 -0.3524 -0.0130  0.0123  0.6629
                                         0.0180 -0.0082 -0.6443 -0.0153 -0.0671
                                        -0.0461  0.0066  0.0028  0.0247  0.0214
                                        -0.0268 -0.0172 -0.0513 -0.0912  0.0097
                                        -0.0034  0.0023  0.0031  0.0056 -0.0083
                                         0.0007
 330. (0.00158) RY ( 2) O 10            s(  0.20%)p99.99( 96.95%)d14.38(  2.85%)
                                                  f 0.01(  0.00%)
                                         0.0000  0.0018  0.0379 -0.0232  0.0015
                                        -0.0133  0.7915  0.1096 -0.0100  0.5568
                                         0.0415 -0.0025  0.1380 -0.0045 -0.0071
                                         0.0322  0.0146  0.0993  0.0024  0.0760
                                         0.0075 -0.1048  0.0061  0.0222  0.0011
                                        -0.0010 -0.0021  0.0010 -0.0014  0.0026
                                         0.0004
 331. (0.00023) RY ( 3) O 10            s( 82.43%)p 0.07(  5.53%)d 0.14( 11.72%)
                                                  f 0.00(  0.32%)
                                         0.0000 -0.0006  0.9043 -0.0805  0.0068
                                         0.0102 -0.1111  0.0641  0.0037  0.0567
                                        -0.0870 -0.0024  0.1143 -0.1218 -0.1989
                                         0.0186  0.1633 -0.0195 -0.1331  0.0045
                                        -0.1474  0.0117  0.1025 -0.0111  0.0122
                                        -0.0268 -0.0033  0.0086 -0.0341  0.0047
                                         0.0329
 332. (0.00009) RY ( 4) O 10            s(  3.43%)p 1.29(  4.42%)d26.35( 90.34%)
                                                  f 0.53(  1.81%)
 333. (0.00007) RY ( 5) O 10            s(  4.58%)p 3.93( 18.00%)d16.65( 76.35%)
                                                  f 0.23(  1.07%)
 334. (0.00005) RY ( 6) O 10            s(  0.25%)p60.48( 15.13%)d99.99( 82.56%)
                                                  f 8.27(  2.07%)
 335. (0.00004) RY ( 7) O 10            s(  0.10%)p99.99( 63.08%)d99.99( 35.17%)
                                                  f16.53(  1.65%)
 336. (0.00001) RY ( 8) O 10            s( 32.20%)p 1.22( 39.21%)d 0.65( 21.06%)
                                                  f 0.23(  7.53%)
 337. (0.00001) RY ( 9) O 10            s(  8.87%)p 4.51( 40.05%)d 4.90( 43.44%)
                                                  f 0.86(  7.63%)
 338. (0.00001) RY (10) O 10            s( 15.57%)p 2.58( 40.15%)d 2.46( 38.25%)
                                                  f 0.39(  6.02%)
 339. (0.00000) RY (11) O 10            s( 26.87%)p 1.78( 47.71%)d 0.84( 22.62%)
                                                  f 0.10(  2.80%)
 340. (0.00000) RY (12) O 10            s(  1.91%)p 5.90( 11.28%)d42.65( 81.55%)
                                                  f 2.75(  5.25%)
 341. (0.00000) RY (13) O 10            s(  0.24%)p99.99( 57.61%)d99.99( 24.31%)
                                                  f73.60( 17.83%)
 342. (0.00000) RY (14) O 10            s(  6.55%)p 0.04(  0.24%)d 6.73( 44.09%)
                                                  f 7.50( 49.13%)
 343. (0.00000) RY (15) O 10            s( 60.93%)p 0.00(  0.23%)d 0.46( 28.27%)
                                                  f 0.17( 10.58%)
 344. (0.00000) RY (16) O 10            s(  2.42%)p 0.04(  0.09%)d39.01( 94.34%)
                                                  f 1.31(  3.16%)
 345. (0.00000) RY (17) O 10            s( 13.58%)p 0.22(  3.01%)d 2.16( 29.27%)
                                                  f 3.99( 54.14%)
 346. (0.00000) RY (18) O 10            s( 11.55%)p 2.34( 27.07%)d 4.74( 54.73%)
                                                  f 0.58(  6.66%)
 347. (0.00000) RY (19) O 10            s(  1.48%)p 8.18( 12.08%)d47.19( 69.70%)
                                                  f11.34( 16.75%)
 348. (0.00000) RY (20) O 10            s(  4.49%)p 0.12(  0.55%)d 4.86( 21.83%)
                                                  f16.28( 73.13%)
 349. (0.00000) RY (21) O 10            s(  4.49%)p 0.19(  0.86%)d 2.82( 12.65%)
                                                  f18.26( 82.01%)
 350. (0.00000) RY (22) O 10            s(  6.25%)p 0.56(  3.49%)d 3.95( 24.71%)
                                                  f10.48( 65.55%)
 351. (0.00000) RY (23) O 10            s(  1.23%)p 1.45(  1.78%)d19.49( 23.96%)
                                                  f59.40( 73.03%)
 352. (0.00000) RY (24) O 10            s(  0.48%)p26.36( 12.56%)d14.10(  6.72%)
                                                  f99.99( 80.25%)
 353. (0.00000) RY (25) O 10            s(  4.90%)p 0.15(  0.72%)d 2.06( 10.07%)
                                                  f17.22( 84.31%)
 354. (0.00000) RY (26) O 10            s(  5.02%)p 0.23(  1.15%)d 9.27( 46.56%)
                                                  f 9.41( 47.27%)
 355. (0.00471) RY ( 1) C 11            s(  2.36%)p39.19( 92.32%)d 2.22(  5.23%)
                                                  f 0.04(  0.09%)
                                         0.0000 -0.0010  0.1458 -0.0478 -0.0024
                                         0.0006 -0.2790  0.0529 -0.0027  0.6399
                                         0.0099 -0.0043  0.6580  0.0063 -0.0042
                                        -0.1598  0.0256 -0.1062 -0.0297 -0.0007
                                         0.0145  0.0551 -0.0096  0.1030  0.0073
                                        -0.0132 -0.0022 -0.0123 -0.0145 -0.0184
                                         0.0006
 356. (0.00306) RY ( 2) C 11            s(  0.37%)p99.99( 92.49%)d16.94(  6.34%)
                                                  f 2.13(  0.80%)
                                         0.0000 -0.0072  0.0475  0.0377  0.0043
                                        -0.0004  0.8960 -0.0893  0.0021  0.3310
                                        -0.0474 -0.0023  0.0412  0.0250 -0.0397
                                        -0.0022  0.0160 -0.1097  0.0135 -0.1470
                                         0.0020  0.1454  0.0008 -0.0811 -0.0047
                                         0.0413  0.0280 -0.0562  0.0376  0.0266
                                        -0.0141
 357. (0.00210) RY ( 3) C 11            s(  0.22%)p99.99( 92.91%)d23.39(  5.18%)
                                                  f 7.63(  1.69%)
                                         0.0000 -0.0071 -0.0152  0.0431  0.0086
                                         0.0089 -0.2120 -0.0728 -0.0078  0.6327
                                         0.0263  0.0041 -0.6850 -0.0918  0.0962
                                         0.1225 -0.0426 -0.0270 -0.0052 -0.0459
                                        -0.0684  0.0624  0.0843  0.0849  0.0428
                                        -0.0147 -0.0312 -0.0328 -0.0402 -0.0734
                                        -0.0763
 358. (0.00062) RY ( 4) C 11            s( 66.59%)p 0.08(  5.19%)d 0.35( 23.50%)
                                                  f 0.07(  4.72%)
                                         0.0000  0.0021  0.8074 -0.1186 -0.0032
                                        -0.0064  0.0858  0.0917 -0.0103 -0.0419
                                         0.1314 -0.0088 -0.1195  0.0510  0.0899
                                        -0.0874  0.2988  0.1462  0.0410  0.1422
                                        -0.2104 -0.1815  0.0415  0.0879 -0.0619
                                        -0.0147 -0.0709  0.1269  0.0822 -0.1219
                                         0.0207
 359. (0.00051) RY ( 5) C 11            s(  0.79%)p44.69( 35.21%)d68.23( 53.76%)
                                                  f12.99( 10.24%)
                                         0.0000 -0.0036  0.0640 -0.0578  0.0206
                                         0.0029 -0.1054 -0.5178 -0.0061 -0.0073
                                        -0.1434 -0.0097  0.0300  0.2262  0.3470
                                         0.1455  0.2286  0.1006 -0.3228 -0.1901
                                         0.2223  0.0597 -0.3369 -0.1638 -0.0797
                                         0.0780 -0.1128 -0.0826  0.2484 -0.0923
                                         0.0133
 360. (0.00040) RY ( 6) C 11            s(  4.84%)p 0.54(  2.60%)d18.06( 87.38%)
                                                  f 1.07(  5.18%)
                                         0.0000  0.0019  0.1715  0.1377 -0.0032
                                        -0.0068 -0.0661 -0.0208  0.0016 -0.0071
                                         0.0984  0.0016 -0.1054 -0.0183 -0.4722
                                         0.0197 -0.0577 -0.0892  0.2468 -0.1098
                                         0.1005  0.1916 -0.6912  0.2038 -0.1560
                                        -0.0525 -0.0477  0.0031  0.0084  0.0840
                                         0.1237
 361. (0.00035) RY ( 7) C 11            s( 36.25%)p 0.15(  5.61%)d 1.43( 51.89%)
                                                  f 0.17(  6.25%)
                                         0.0000 -0.0019  0.3643  0.4794 -0.0042
                                        -0.0019 -0.0868  0.0326 -0.0044 -0.1686
                                        -0.0217 -0.0020  0.0169 -0.1352  0.1945
                                         0.0247 -0.2703 -0.3206 -0.1262 -0.1149
                                         0.1201  0.4451  0.2144 -0.1303  0.0453
                                        -0.0933 -0.0092 -0.0102 -0.0376 -0.1281
                                         0.1837
 362. (0.00022) RY ( 8) C 11            s(  1.85%)p38.04( 70.33%)d14.96( 27.66%)
                                                  f 0.08(  0.16%)
                                         0.0000  0.0012  0.1110  0.0782  0.0067
                                        -0.0077 -0.0404 -0.3965  0.0018 -0.0013
                                        -0.6894  0.0021 -0.0145 -0.2624 -0.3136
                                        -0.1995  0.0536  0.1698  0.1324  0.2149
                                         0.0493  0.0404  0.1953  0.0295 -0.0096
                                        -0.0112 -0.0165  0.0231 -0.0008  0.0150
                                        -0.0176
 363. (0.00018) RY ( 9) C 11            s(  0.04%)p99.99(  5.50%)d99.99( 88.62%)
                                                  f99.99(  5.84%)
                                         0.0000  0.0045  0.0159 -0.0084 -0.0049
                                        -0.0057 -0.0543  0.0680 -0.0014  0.0120
                                         0.1121 -0.0009 -0.0984  0.1581 -0.1524
                                        -0.1128  0.4325 -0.2306  0.2482 -0.1209
                                         0.6506 -0.0983  0.2680 -0.1705 -0.0119
                                        -0.1872 -0.0867 -0.0672 -0.0360  0.0644
                                        -0.0759
 364. (0.00014) RY (10) C 11            s(  2.81%)p 2.13(  6.00%)d30.95( 87.14%)
                                                  f 1.44(  4.05%)
                                         0.0000  0.0026  0.0769  0.1488 -0.0100
                                         0.0015 -0.0006 -0.1943 -0.0031 -0.0188
                                        -0.1445  0.0052  0.0254  0.0180 -0.0622
                                         0.1062 -0.1451 -0.4773 -0.0256 -0.2552
                                        -0.1259 -0.7202 -0.0265  0.0788  0.0730
                                         0.0078 -0.0129 -0.0446 -0.1114 -0.1028
                                         0.1000
 365. (0.00009) RY (11) C 11            s(  9.01%)p 4.26( 38.44%)d 5.36( 48.34%)
                                                  f 0.47(  4.21%)
 366. (0.00008) RY (12) C 11            s( 30.21%)p 0.89( 26.87%)d 0.86( 25.93%)
                                                  f 0.56( 16.99%)
 367. (0.00007) RY (13) C 11            s(  9.04%)p 0.34(  3.11%)d 3.31( 29.89%)
                                                  f 6.41( 57.96%)
 368. (0.00004) RY (14) C 11            s(  2.78%)p 2.59(  7.20%)d22.78( 63.42%)
                                                  f 9.55( 26.60%)
 369. (0.00004) RY (15) C 11            s(  0.06%)p99.99(  8.59%)d99.99( 73.66%)
                                                  f99.99( 17.69%)
 370. (0.00002) RY (16) C 11            s(  9.55%)p 0.59(  5.68%)d 3.60( 34.37%)
                                                  f 5.27( 50.39%)
 371. (0.00001) RY (17) C 11            s(  4.55%)p 0.87(  3.97%)d16.51( 75.12%)
                                                  f 3.60( 16.36%)
 372. (0.00001) RY (18) C 11            s( 14.08%)p 0.64(  9.08%)d 1.51( 21.30%)
                                                  f 3.95( 55.54%)
 373. (0.00000) RY (19) C 11            s(  4.45%)p15.71( 69.99%)d 2.83( 12.59%)
                                                  f 2.91( 12.96%)
 374. (0.00000) RY (20) C 11            s(  0.87%)p 8.93(  7.77%)d43.18( 37.58%)
                                                  f61.80( 53.78%)
 375. (0.00000) RY (21) C 11            s(  0.37%)p 1.31(  0.48%)d99.99( 93.97%)
                                                  f14.13(  5.18%)
 376. (0.00000) RY (22) C 11            s(  0.20%)p12.94(  2.62%)d85.78( 17.35%)
                                                  f99.99( 79.83%)
 377. (0.00000) RY (23) C 11            s( 14.88%)p 0.01(  0.15%)d 0.83( 12.30%)
                                                  f 4.88( 72.66%)
 378. (0.00000) RY (24) C 11            s(  0.60%)p 8.59(  5.17%)d11.26(  6.78%)
                                                  f99.99( 87.44%)
 379. (0.00000) RY (25) C 11            s( 80.06%)p 0.00(  0.08%)d 0.02(  1.46%)
                                                  f 0.23( 18.40%)
 380. (0.00000) RY (26) C 11            s(  3.31%)p 0.88(  2.93%)d 2.71(  8.97%)
                                                  f25.64( 84.79%)
 381. (0.00473) RY ( 1) C 12            s(  4.09%)p20.94( 85.63%)d 2.34(  9.57%)
                                                  f 0.17(  0.71%)
                                         0.0000  0.0020  0.2020  0.0083 -0.0013
                                         0.0044 -0.6080 -0.0190  0.0317 -0.6822
                                        -0.0994  0.0180 -0.0878 -0.0438  0.0192
                                        -0.0477  0.0798 -0.1432  0.0422 -0.0973
                                        -0.0938  0.2090 -0.0140  0.0475  0.0079
                                         0.0167 -0.0208  0.0598  0.0342 -0.0388
                                         0.0094
 382. (0.00216) RY ( 2) C 12            s(  3.29%)p27.66( 91.06%)d 1.32(  4.35%)
                                                  f 0.40(  1.30%)
                                         0.0000  0.0226  0.1783  0.0180 -0.0173
                                        -0.0269 -0.6006 -0.0571  0.0156  0.5135
                                        -0.0076  0.0188  0.5289 -0.0433  0.0571
                                         0.0835 -0.0062  0.0857 -0.0185 -0.0036
                                        -0.0369  0.0065  0.1326 -0.0805  0.0005
                                        -0.0138 -0.0710  0.0509  0.0493 -0.0410
                                         0.0332
 383. (0.00138) RY ( 3) C 12            s( 19.52%)p 1.40( 27.38%)d 2.65( 51.65%)
                                                  f 0.07(  1.44%)
                                         0.0000 -0.0009  0.3976 -0.1925 -0.0090
                                        -0.0182  0.0141 -0.0989  0.0177  0.1987
                                        -0.0120 -0.0076 -0.4727  0.0038  0.3701
                                        -0.1092 -0.1249  0.0126 -0.1609  0.0128
                                        -0.1865  0.0988  0.5256  0.0708 -0.0519
                                         0.0353 -0.0213 -0.0406 -0.0324  0.0844
                                         0.0151
 384. (0.00085) RY ( 4) C 12            s( 10.86%)p 3.71( 40.24%)d 4.34( 47.15%)
                                                  f 0.16(  1.75%)
                                         0.0000  0.0090  0.3068 -0.1195 -0.0101
                                         0.0074 -0.2212 -0.1345 -0.0004  0.3145
                                         0.1583  0.0223 -0.4441 -0.1166 -0.3673
                                        -0.1653  0.2024 -0.0379  0.0470 -0.0494
                                         0.2532 -0.1054 -0.4252  0.0786  0.0645
                                         0.0570  0.0439 -0.0485 -0.0480  0.0232
                                        -0.0549
 385. (0.00070) RY ( 5) C 12            s( 48.39%)p 0.81( 39.33%)d 0.23( 10.96%)
                                                  f 0.03(  1.32%)
                                         0.0000  0.0088  0.6871 -0.1073 -0.0159
                                        -0.0112  0.3626  0.2069  0.0100 -0.0968
                                        -0.1790  0.0233  0.4080  0.1020 -0.1148
                                        -0.1207 -0.0218 -0.1281 -0.1262 -0.1192
                                         0.0726  0.1143 -0.1202  0.0450  0.0649
                                         0.0291  0.0595 -0.0469 -0.0033  0.0485
                                        -0.0013
 386. (0.00023) RY ( 6) C 12            s(  3.52%)p 1.61(  5.66%)d21.55( 75.86%)
                                                  f 4.25( 14.96%)
                                         0.0000 -0.0099  0.1612 -0.0955 -0.0017
                                         0.0045  0.1220 -0.0499 -0.0037  0.0217
                                        -0.0523 -0.0029 -0.1586 -0.1040  0.1671
                                         0.6306  0.1276  0.1671 -0.0057 -0.3316
                                         0.0237  0.1591 -0.1969 -0.3379 -0.0640
                                        -0.1307 -0.0854  0.2290  0.0130 -0.2430
                                         0.0973
 387. (0.00018) RY ( 7) C 12            s( 10.62%)p 1.26( 13.36%)d 6.33( 67.26%)
                                                  f 0.82(  8.76%)
                                         0.0000 -0.0010 -0.1073  0.3068 -0.0248
                                        -0.0154 -0.1109  0.2654 -0.0046  0.1494
                                         0.0104  0.0106 -0.1398  0.0925  0.2563
                                        -0.0149 -0.3457 -0.4511 -0.3654 -0.1966
                                         0.1926  0.0894 -0.2186 -0.1366  0.0321
                                         0.1438 -0.0273  0.0069  0.1683 -0.0098
                                        -0.1915
 388. (0.00012) RY ( 8) C 12            s(  5.77%)p 1.62(  9.35%)d13.25( 76.47%)
                                                  f 1.46(  8.40%)
                                         0.0000  0.0027  0.0828  0.2208 -0.0459
                                        -0.0132  0.0776 -0.1181  0.0120  0.0424
                                        -0.1763  0.0058  0.0371 -0.1974  0.4142
                                         0.1107  0.2587 -0.0397  0.2225  0.4242
                                         0.3651  0.2333 -0.0908  0.2949 -0.1008
                                         0.1669  0.1224 -0.0006  0.1222 -0.0631
                                        -0.1100
 389. (0.00012) RY ( 9) C 12            s(  5.19%)p 7.70( 40.01%)d 9.82( 51.02%)
                                                  f 0.73(  3.77%)
                                         0.0000  0.0014  0.1045  0.2013 -0.0224
                                        -0.0060 -0.0432 -0.0224  0.0030 -0.0174
                                        -0.6025  0.0090 -0.1082 -0.1502  0.1172
                                        -0.1461 -0.0371  0.1566 -0.1302  0.2408
                                        -0.2025 -0.4447 -0.2292 -0.2881 -0.0043
                                        -0.1816 -0.0062 -0.0618 -0.0232  0.0114
                                        -0.0142
 390. (0.00008) RY (10) C 12            s( 12.92%)p 0.76(  9.83%)d 4.96( 64.09%)
                                                  f 1.02( 13.16%)
 391. (0.00005) RY (11) C 12            s(  3.98%)p18.63( 74.09%)d 3.96( 15.74%)
                                                  f 1.56(  6.20%)
 392. (0.00004) RY (12) C 12            s( 12.97%)p 0.97( 12.62%)d 5.25( 68.10%)
                                                  f 0.49(  6.31%)
 393. (0.00003) RY (13) C 12            s(  1.82%)p16.27( 29.65%)d27.38( 49.92%)
                                                  f10.20( 18.60%)
 394. (0.00002) RY (14) C 12            s( 31.29%)p 0.56( 17.67%)d 1.18( 36.92%)
                                                  f 0.45( 14.12%)
 395. (0.00001) RY (15) C 12            s(  1.24%)p28.56( 35.38%)d20.53( 25.43%)
                                                  f30.64( 37.96%)
 396. (0.00001) RY (16) C 12            s(  9.07%)p 2.21( 19.99%)d 2.83( 25.70%)
                                                  f 4.99( 45.25%)
 397. (0.00001) RY (17) C 12            s(  1.45%)p 2.84(  4.13%)d13.93( 20.26%)
                                                  f50.96( 74.15%)
 398. (0.00000) RY (18) C 12            s( 10.16%)p 1.46( 14.85%)d 5.28( 53.65%)
                                                  f 2.10( 21.35%)
 399. (0.00000) RY (19) C 12            s( 42.87%)p 0.16(  6.66%)d 0.29( 12.55%)
                                                  f 0.88( 37.93%)
 400. (0.00000) RY (20) C 12            s(  4.82%)p 0.10(  0.50%)d 9.30( 44.85%)
                                                  f10.34( 49.83%)
 401. (0.00000) RY (21) C 12            s( 39.73%)p 0.04(  1.44%)d 0.27( 10.63%)
                                                  f 1.21( 48.21%)
 402. (0.00000) RY (22) C 12            s(  2.73%)p 1.41(  3.83%)d15.66( 42.70%)
                                                  f18.61( 50.74%)
 403. (0.00000) RY (23) C 12            s(  5.23%)p 0.78(  4.10%)d 5.00( 26.17%)
                                                  f12.32( 64.49%)
 404. (0.00000) RY (24) C 12            s(  1.81%)p 3.22(  5.84%)d23.63( 42.88%)
                                                  f27.25( 49.46%)
 405. (0.00000) RY (25) C 12            s(  2.23%)p 2.84(  6.33%)d 8.35( 18.60%)
                                                  f32.72( 72.84%)
 406. (0.00000) RY (26) C 12            s(  4.44%)p 0.36(  1.60%)d10.61( 47.14%)
                                                  f10.54( 46.82%)
 407. (0.00360) RY ( 1) C 13            s(  3.58%)p24.38( 87.32%)d 2.50(  8.94%)
                                                  f 0.04(  0.16%)
                                         0.0000 -0.0018  0.1889  0.0106  0.0053
                                        -0.0013  0.6511 -0.0426 -0.0137  0.6487
                                        -0.0529 -0.0093  0.1512 -0.0270  0.0151
                                         0.0826 -0.0327  0.2001 -0.0571  0.1102
                                         0.0404 -0.1519 -0.0118 -0.0311 -0.0162
                                        -0.0102  0.0135 -0.0294  0.0075 -0.0072
                                         0.0064
 408. (0.00206) RY ( 2) C 13            s(  5.76%)p14.90( 85.88%)d 1.33(  7.65%)
                                                  f 0.12(  0.71%)
                                         0.0000 -0.0050  0.2383  0.0280  0.0044
                                        -0.0052 -0.5587 -0.0190 -0.0009  0.3895
                                         0.0353  0.0054  0.6262  0.0334 -0.0942
                                         0.1156 -0.0639  0.0053  0.0185 -0.1438
                                        -0.0166  0.1354  0.0538 -0.0875 -0.0197
                                        -0.0147 -0.0274  0.0708 -0.0208 -0.0151
                                        -0.0076
 409. (0.00149) RY ( 3) C 13            s(  0.06%)p99.99( 82.26%)d99.99( 16.37%)
                                                  f23.88(  1.32%)
                                         0.0000 -0.0027  0.0230 -0.0026  0.0029
                                        -0.0066  0.3602  0.0698  0.0094 -0.5133
                                        -0.0940 -0.0110  0.6353  0.1086 -0.1134
                                        -0.0268  0.1091 -0.1061  0.1254 -0.0190
                                         0.1811 -0.1525 -0.0453 -0.2297  0.0586
                                         0.0061  0.0582  0.0534  0.0448 -0.0095
                                         0.0370
 410. (0.00054) RY ( 4) C 13            s(  3.10%)p 2.06(  6.39%)d28.48( 88.28%)
                                                  f 0.72(  2.23%)
                                         0.0000  0.0009  0.1672  0.0548  0.0061
                                        -0.0071 -0.0764  0.1286  0.0045  0.0991
                                         0.0096 -0.0044 -0.0866 -0.1551 -0.4530
                                        -0.0926  0.1299 -0.1526  0.2172  0.0398
                                         0.3000 -0.1189 -0.6043  0.3328  0.0931
                                         0.0289 -0.0322 -0.0020 -0.0167 -0.1069
                                         0.0079
 411. (0.00054) RY ( 5) C 13            s( 36.41%)p 0.23(  8.27%)d 1.44( 52.38%)
                                                  f 0.08(  2.94%)
                                         0.0000  0.0044  0.5974 -0.0841 -0.0109
                                        -0.0020  0.0603  0.2458 -0.0039 -0.0847
                                        -0.0012  0.0045 -0.0053 -0.1069  0.1579
                                        -0.5008 -0.0651 -0.2543 -0.3570 -0.0183
                                        -0.0055  0.0608  0.1589  0.1495 -0.0330
                                        -0.0271 -0.1155  0.0806  0.0284  0.0228
                                         0.0803
 412. (0.00037) RY ( 6) C 13            s( 23.27%)p 0.93( 21.63%)d 1.85( 43.13%)
                                                  f 0.51( 11.97%)
                                         0.0000  0.0026  0.4730  0.0918 -0.0216
                                         0.0043  0.1282 -0.3033 -0.0023 -0.1535
                                         0.0027 -0.0065 -0.2591  0.1307 -0.0148
                                         0.4010 -0.0396 -0.0313  0.0479 -0.2967
                                         0.0965  0.3138 -0.1402 -0.2236 -0.1075
                                        -0.1289 -0.0561  0.2090  0.0491 -0.1940
                                         0.0682
 413. (0.00022) RY ( 7) C 13            s(  0.15%)p55.93(  8.53%)d99.99( 73.84%)
                                                  f99.99( 17.48%)
                                         0.0000  0.0010  0.0387  0.0023 -0.0047
                                        -0.0027 -0.0620 -0.1793  0.0108  0.1135
                                         0.1418 -0.0087 -0.1100 -0.0632  0.0156
                                        -0.0984  0.4426 -0.0452  0.1941  0.0435
                                         0.5424  0.0322  0.4404 -0.0425 -0.0533
                                         0.2676  0.1841  0.0907 -0.0070  0.0739
                                         0.2296
 414. (0.00017) RY ( 8) C 13            s(  6.61%)p 3.68( 24.30%)d 8.12( 53.66%)
                                                  f 2.33( 15.42%)
                                         0.0000 -0.0064  0.0131  0.2564  0.0108
                                         0.0136  0.1069 -0.3722  0.0022  0.1014
                                        -0.1429 -0.0014  0.0106  0.2492 -0.0333
                                        -0.1909 -0.2199 -0.5280  0.2961  0.1411
                                        -0.1338  0.1875  0.0708  0.0793  0.1380
                                         0.1591  0.0115 -0.0616 -0.0986  0.2077
                                        -0.2304
 415. (0.00010) RY ( 9) C 13            s( 19.90%)p 0.99( 19.77%)d 2.13( 42.49%)
                                                  f 0.90( 17.84%)
 416. (0.00006) RY (10) C 13            s( 10.93%)p 1.15( 12.56%)d 5.70( 62.35%)
                                                  f 1.30( 14.16%)
 417. (0.00005) RY (11) C 13            s( 10.47%)p 1.62( 17.00%)d 5.30( 55.51%)
                                                  f 1.63( 17.02%)
 418. (0.00004) RY (12) C 13            s(  1.42%)p15.51( 22.01%)d21.14( 30.00%)
                                                  f32.82( 46.57%)
 419. (0.00004) RY (13) C 13            s(  5.21%)p 5.41( 28.22%)d 7.58( 39.49%)
                                                  f 5.19( 27.08%)
 420. (0.00002) RY (14) C 13            s(  5.98%)p 1.81( 10.81%)d12.99( 77.62%)
                                                  f 0.94(  5.59%)
 421. (0.00001) RY (15) C 13            s(  7.25%)p 3.82( 27.69%)d 6.12( 44.37%)
                                                  f 2.86( 20.69%)
 422. (0.00001) RY (16) C 13            s(  1.15%)p14.60( 16.84%)d53.11( 61.26%)
                                                  f17.98( 20.74%)
 423. (0.00000) RY (17) C 13            s( 13.43%)p 2.28( 30.62%)d 2.62( 35.13%)
                                                  f 1.55( 20.82%)
 424. (0.00000) RY (18) C 13            s( 25.78%)p 0.56( 14.54%)d 1.28( 33.01%)
                                                  f 1.03( 26.67%)
 425. (0.00000) RY (19) C 13            s( 17.81%)p 0.22(  3.97%)d 1.98( 35.27%)
                                                  f 2.41( 42.95%)
 426. (0.00000) RY (20) C 13            s(  6.07%)p 0.57(  3.47%)d12.64( 76.81%)
                                                  f 2.25( 13.64%)
 427. (0.00000) RY (21) C 13            s( 74.27%)p 0.03(  1.96%)d 0.06(  4.25%)
                                                  f 0.26( 19.51%)
 428. (0.00000) RY (22) C 13            s(  0.38%)p 2.03(  0.76%)d11.40(  4.29%)
                                                  f99.99( 94.58%)
 429. (0.00000) RY (23) C 13            s(  3.68%)p 0.09(  0.34%)d 4.69( 17.24%)
                                                  f21.42( 78.74%)
 430. (0.00000) RY (24) C 13            s(  6.49%)p 8.84( 57.38%)d 3.38( 21.95%)
                                                  f 2.18( 14.18%)
 431. (0.00000) RY (25) C 13            s(  0.01%)p 1.00(  1.27%)d 3.95(  5.01%)
                                                  f74.03( 93.72%)
 432. (0.00000) RY (26) C 13            s( 10.97%)p 0.60(  6.53%)d 0.86(  9.43%)
                                                  f 6.66( 73.07%)
 433. (0.00153) RY ( 1) C 14            s(  1.22%)p75.09( 91.70%)d 5.07(  6.19%)
                                                  f 0.73(  0.89%)
                                         0.0000  0.0012  0.1086  0.0200 -0.0047
                                        -0.0110 -0.7146 -0.0493  0.0051 -0.1061
                                         0.0103  0.0123  0.6249 -0.0413  0.0056
                                         0.1423 -0.0109 -0.0432  0.0187  0.1416
                                         0.0150 -0.0505  0.0844  0.0967  0.0048
                                        -0.0284 -0.0556  0.0365  0.0102 -0.0332
                                         0.0492
 434. (0.00075) RY ( 2) C 14            s(  0.78%)p95.13( 73.79%)d31.83( 24.69%)
                                                  f 0.97(  0.75%)
                                         0.0000  0.0001  0.0873  0.0119 -0.0001
                                        -0.0054 -0.4848  0.1063  0.0076  0.4541
                                        -0.2297  0.0000 -0.4465  0.1820 -0.0731
                                        -0.0168 -0.2352 -0.1145 -0.0059 -0.0521
                                        -0.2395 -0.1887 -0.2745  0.0420 -0.0248
                                         0.0164  0.0197  0.0381  0.0123  0.0266
                                         0.0624
 435. (0.00045) RY ( 3) C 14            s( 43.71%)p 1.13( 49.52%)d 0.15(  6.56%)
                                                  f 0.00(  0.20%)
                                         0.0000 -0.0027  0.6611 -0.0071 -0.0018
                                         0.0148 -0.1190 -0.1499  0.0102 -0.5154
                                        -0.1901  0.0036 -0.3556 -0.1732  0.1235
                                         0.0767  0.1464 -0.0802  0.0273 -0.0624
                                         0.0188  0.0858 -0.0568  0.0320 -0.0074
                                        -0.0286  0.0249  0.0079 -0.0201  0.0059
                                        -0.0064
 436. (0.00019) RY ( 4) C 14            s(  0.29%)p38.84( 11.35%)d99.99( 83.37%)
                                                  f17.08(  4.99%)
                                         0.0000  0.0006  0.0364  0.0392  0.0079
                                         0.0132 -0.1043 -0.1426 -0.0211  0.2110
                                         0.1058  0.0280 -0.1087 -0.1153 -0.4040
                                        -0.1069  0.2347  0.1055  0.3616  0.0104
                                         0.6173  0.0612 -0.1563  0.2295 -0.1495
                                        -0.0449 -0.0453  0.0042 -0.0228  0.1491
                                         0.0265
 437. (0.00016) RY ( 5) C 14            s(  4.42%)p 5.36( 23.68%)d15.37( 67.87%)
                                                  f 0.91(  4.03%)
                                         0.0000 -0.0009  0.2077  0.0318  0.0024
                                        -0.0044  0.0870 -0.0045 -0.0155  0.2992
                                        -0.2040 -0.0118  0.2270 -0.2147 -0.2576
                                        -0.1402  0.2798 -0.1213  0.3413 -0.2264
                                        -0.4674  0.2428  0.1945 -0.1290  0.0120
                                         0.0347  0.1298 -0.1008 -0.0628  0.0587
                                        -0.0677
 438. (0.00007) RY ( 6) C 14            s(  2.29%)p 9.66( 22.11%)d30.71( 70.30%)
                                                  f 2.31(  5.30%)
 439. (0.00003) RY ( 7) C 14            s(  7.42%)p 2.80( 20.81%)d 3.19( 23.69%)
                                                  f 6.48( 48.08%)
 440. (0.00002) RY ( 8) C 14            s( 14.06%)p 2.51( 35.32%)d 2.68( 37.74%)
                                                  f 0.92( 12.88%)
 441. (0.00002) RY ( 9) C 14            s(  2.93%)p 7.85( 23.03%)d24.21( 71.00%)
                                                  f 1.04(  3.04%)
 442. (0.00001) RY (10) C 14            s(  3.93%)p13.49( 53.00%)d 7.62( 29.92%)
                                                  f 3.35( 13.15%)
 443. (0.00001) RY (11) C 14            s( 15.54%)p 1.62( 25.15%)d 3.06( 47.63%)
                                                  f 0.75( 11.67%)
 444. (0.00000) RY (12) C 14            s(  4.15%)p12.33( 51.20%)d 8.82( 36.62%)
                                                  f 1.94(  8.04%)
 445. (0.00000) RY (13) C 14            s( 31.37%)p 0.84( 26.22%)d 0.93( 29.28%)
                                                  f 0.42( 13.13%)
 446. (0.00000) RY (14) C 14            s( 16.75%)p 1.06( 17.83%)d 1.66( 27.88%)
                                                  f 2.24( 37.54%)
 447. (0.00000) RY (15) C 14            s( 32.24%)p 0.51( 16.28%)d 1.21( 38.90%)
                                                  f 0.39( 12.58%)
 448. (0.00000) RY (16) C 14            s(  8.62%)p 0.05(  0.45%)d 9.47( 81.59%)
                                                  f 1.08(  9.35%)
 449. (0.00000) RY (17) C 14            s( 16.13%)p 0.12(  1.94%)d 3.02( 48.75%)
                                                  f 2.06( 33.19%)
 450. (0.00000) RY (18) C 14            s( 52.93%)p 0.21( 10.93%)d 0.40( 21.18%)
                                                  f 0.28( 14.96%)
 451. (0.00000) RY (19) C 14            s( 23.83%)p 0.86( 20.60%)d 1.35( 32.08%)
                                                  f 0.99( 23.48%)
 452. (0.00000) RY (20) C 14            s(  0.01%)p 1.00(  0.69%)d99.99( 88.85%)
                                                  f15.11( 10.45%)
 453. (0.00000) RY (21) C 14            s( 10.43%)p 0.10(  1.09%)d 1.93( 20.14%)
                                                  f 6.55( 68.34%)
 454. (0.00000) RY (22) C 14            s(  2.09%)p 4.90( 10.25%)d10.53( 22.07%)
                                                  f31.31( 65.58%)
 455. (0.00000) RY (23) C 14            s(  1.11%)p 9.98( 11.09%)d26.91( 29.89%)
                                                  f52.13( 57.91%)
 456. (0.00000) RY (24) C 14            s(  0.06%)p 0.45(  0.03%)d99.99( 12.15%)
                                                  f99.99( 87.77%)
 457. (0.00000) RY (25) C 14            s(  3.06%)p 0.57(  1.75%)d 5.92( 18.14%)
                                                  f25.17( 77.05%)
 458. (0.00000) RY (26) C 14            s(  0.69%)p 1.16(  0.80%)d33.32( 22.93%)
                                                  f99.99( 75.58%)
 459. (0.00378) RY ( 1) C 15            s(  0.58%)p99.99( 87.88%)d19.13( 11.07%)
                                                  f 0.83(  0.48%)
                                         0.0000  0.0028  0.0597 -0.0470 -0.0029
                                        -0.0084  0.5621 -0.0802  0.0145 -0.3126
                                        -0.0011  0.0200 -0.6743  0.0568 -0.0559
                                         0.2100 -0.0175  0.1681  0.0357 -0.0767
                                        -0.0336  0.0205  0.0486 -0.1544 -0.0010
                                        -0.0061 -0.0472  0.0246  0.0185 -0.0046
                                         0.0392
 460. (0.00289) RY ( 2) C 15            s(  0.01%)p99.99( 86.30%)d99.99( 12.72%)
                                                  f81.79(  0.97%)
                                         0.0000  0.0002  0.0106 -0.0021 -0.0010
                                        -0.0092  0.3708  0.1124  0.0156 -0.5854
                                        -0.1482 -0.0133  0.5736  0.1368 -0.1055
                                        -0.0997 -0.0783  0.0208  0.0437  0.0631
                                        -0.1195  0.0298 -0.2592 -0.1062 -0.0320
                                         0.0209  0.0328  0.0248  0.0347  0.0647
                                         0.0343
 461. (0.00209) RY ( 3) C 15            s(  2.15%)p44.31( 95.23%)d 0.75(  1.62%)
                                                  f 0.47(  1.01%)
                                         0.0000  0.0107  0.1460 -0.0056 -0.0056
                                         0.0360  0.6574 -0.1216  0.0404  0.6560
                                        -0.1088  0.0202  0.2433 -0.0253 -0.0178
                                        -0.0691  0.0263 -0.0411 -0.0671 -0.0513
                                        -0.0040  0.0271 -0.0100  0.0270 -0.0297
                                        -0.0070 -0.0418  0.0663  0.0292 -0.0455
                                         0.0079
 462. (0.00060) RY ( 4) C 15            s( 71.62%)p 0.06(  4.63%)d 0.24( 17.31%)
                                                  f 0.09(  6.45%)
                                         0.0000  0.0110  0.8449 -0.0400 -0.0243
                                         0.0059 -0.0994  0.1153  0.0214 -0.0371
                                        -0.0518  0.0191  0.0151 -0.1339 -0.0660
                                         0.0354  0.0287  0.2622 -0.1519  0.0918
                                         0.0960 -0.2379 -0.0252  0.0019  0.0517
                                         0.0924  0.1008 -0.1340 -0.0383  0.1010
                                        -0.1161
 463. (0.00050) RY ( 5) C 15            s(  0.14%)p25.15(  3.49%)d99.99( 94.12%)
                                                  f16.24(  2.25%)
                                         0.0000  0.0006  0.0353  0.0118 -0.0007
                                        -0.0032 -0.0051 -0.0647  0.0071 -0.0192
                                         0.1035 -0.0054  0.0316 -0.1361  0.3139
                                         0.0845 -0.4297  0.2312 -0.3082  0.0129
                                        -0.6071  0.2338  0.0600  0.2747  0.1076
                                         0.0239  0.0492  0.0161 -0.0003 -0.0857
                                         0.0187
 464. (0.00020) RY ( 6) C 15            s(  7.78%)p 1.86( 14.47%)d 8.96( 69.71%)
                                                  f 1.03(  8.03%)
                                         0.0000  0.0045  0.2742  0.0221 -0.0464
                                         0.0011 -0.0716  0.2553 -0.0034  0.0071
                                         0.2563 -0.0047  0.0600  0.0713  0.2122
                                         0.1832  0.2357 -0.1932 -0.0785 -0.4678
                                        -0.0275  0.4435 -0.1667 -0.2747  0.0245
                                        -0.1003 -0.1485  0.1291 -0.0331 -0.0020
                                         0.1727
 465. (0.00011) RY ( 7) C 15            s(  3.12%)p14.19( 44.31%)d14.65( 45.74%)
                                                  f 2.18(  6.82%)
                                         0.0000  0.0059  0.1213  0.1253  0.0277
                                        -0.0099 -0.1567 -0.5306 -0.0114 -0.0201
                                        -0.3650 -0.0009  0.0249 -0.0513  0.2896
                                         0.1227  0.3689  0.0923  0.2635  0.0965
                                        -0.2801 -0.0562 -0.1827 -0.1419 -0.0822
                                        -0.0148 -0.1205  0.0680  0.1124 -0.1073
                                         0.1340
 466. (0.00010) RY ( 8) C 15            s(  6.56%)p 2.43( 15.93%)d 6.71( 44.02%)
                                                  f 5.11( 33.49%)
                                         0.0000 -0.0117  0.2290 -0.1131  0.0140
                                        -0.0018 -0.1380 -0.1896  0.0002 -0.0896
                                        -0.2611  0.0029 -0.0410 -0.1626 -0.2991
                                        -0.1309 -0.4265 -0.2209 -0.0218 -0.1114
                                         0.1662  0.2232  0.1115 -0.0122 -0.2701
                                        -0.1645 -0.0851  0.1624  0.2197 -0.3312
                                         0.2080
 467. (0.00009) RY ( 9) C 15            s(  0.07%)p99.99( 13.51%)d99.99( 75.75%)
                                                  f99.99( 10.68%)
 468. (0.00005) RY (10) C 15            s( 16.29%)p 1.50( 24.43%)d 1.66( 27.03%)
                                                  f 1.98( 32.26%)
 469. (0.00001) RY (11) C 15            s( 14.48%)p 1.64( 23.70%)d 3.67( 53.11%)
                                                  f 0.60(  8.70%)
 470. (0.00001) RY (12) C 15            s(  1.63%)p14.23( 23.17%)d35.20( 57.33%)
                                                  f10.98( 17.88%)
 471. (0.00001) RY (13) C 15            s(  0.93%)p22.35( 20.87%)d60.02( 56.06%)
                                                  f23.70( 22.13%)
 472. (0.00001) RY (14) C 15            s(  8.86%)p 3.13( 27.75%)d 3.79( 33.57%)
                                                  f 3.36( 29.81%)
 473. (0.00000) RY (15) C 15            s( 13.06%)p 1.24( 16.16%)d 5.19( 67.74%)
                                                  f 0.23(  3.05%)
 474. (0.00000) RY (16) C 15            s( 15.39%)p 0.43(  6.69%)d 4.20( 64.69%)
                                                  f 0.86( 13.23%)
 475. (0.00000) RY (17) C 15            s(  5.52%)p 3.51( 19.38%)d 7.88( 43.50%)
                                                  f 5.73( 31.61%)
 476. (0.00000) RY (18) C 15            s( 21.13%)p 0.34(  7.21%)d 2.32( 49.02%)
                                                  f 1.07( 22.64%)
 477. (0.00000) RY (19) C 15            s( 14.14%)p 2.02( 28.56%)d 2.46( 34.85%)
                                                  f 1.59( 22.45%)
 478. (0.00000) RY (20) C 15            s(  0.12%)p 2.66(  0.31%)d99.99( 48.26%)
                                                  f99.99( 51.32%)
 479. (0.00000) RY (21) C 15            s(  0.31%)p 9.03(  2.79%)d99.99( 30.97%)
                                                  f99.99( 65.93%)
 480. (0.00000) RY (22) C 15            s( 55.39%)p 0.02(  0.93%)d 0.18( 10.05%)
                                                  f 0.61( 33.63%)
 481. (0.00000) RY (23) C 15            s(  7.20%)p 3.55( 25.58%)d 1.78( 12.85%)
                                                  f 7.55( 54.36%)
 482. (0.00000) RY (24) C 15            s(  8.72%)p 0.27(  2.37%)d 1.60( 13.99%)
                                                  f 8.59( 74.92%)
 483. (0.00000) RY (25) C 15            s(  1.66%)p 0.28(  0.47%)d 4.83(  7.99%)
                                                  f54.30( 89.88%)
 484. (0.00000) RY (26) C 15            s( 23.20%)p 0.18(  4.28%)d 0.72( 16.66%)
                                                  f 2.41( 55.86%)
 485. (0.00040) RY ( 1) H 16            s( 95.75%)p 0.03(  3.31%)d 0.01(  0.94%)
                                         0.0003  0.9782 -0.0234 -0.0343  0.1059
                                        -0.0828 -0.0410  0.0054 -0.1103 -0.0837
                                        -0.0062 -0.0221 -0.0249  0.0355
 486. (0.00024) RY ( 2) H 16            s(  0.21%)p99.99( 96.40%)d16.39(  3.39%)
                                         0.0002  0.0416 -0.0183 -0.3957 -0.1167
                                         0.6212  0.2309 -0.5609 -0.1999  0.0822
                                         0.0080 -0.0607  0.0124  0.1524
 487. (0.00015) RY ( 3) H 16            s( 49.83%)p 0.86( 43.03%)d 0.14(  7.14%)
                                        -0.0014  0.0775  0.7016 -0.0252  0.1309
                                         0.1983  0.4254  0.2300  0.3732  0.0119
                                         0.0648  0.2114 -0.1342  0.0662
 488. (0.00008) RY ( 4) H 16            s( 20.89%)p 3.62( 75.67%)d 0.16(  3.44%)
 489. (0.00005) RY ( 5) H 16            s(  4.74%)p15.44( 73.10%)d 4.68( 22.17%)
 490. (0.00002) RY ( 6) H 16            s(  0.22%)p99.99( 79.08%)d93.25( 20.70%)
 491. (0.00001) RY ( 7) H 16            s( 10.60%)p 1.70( 18.05%)d 6.73( 71.36%)
 492. (0.00001) RY ( 8) H 16            s( 15.59%)p 4.20( 65.53%)d 1.21( 18.88%)
 493. (0.00000) RY ( 9) H 16            s(  0.16%)p 8.16(  1.31%)d99.99( 98.53%)
 494. (0.00000) RY (10) H 16            s(  1.08%)p58.22( 62.72%)d33.60( 36.20%)
 495. (0.00000) RY (11) H 16            s(  0.59%)p48.02( 28.17%)d99.99( 71.24%)
 496. (0.00000) RY (12) H 16            s(  0.40%)p76.09( 30.10%)d99.99( 69.50%)
 497. (0.00000) RY (13) H 16            s(  0.00%)p 1.00( 23.49%)d 3.26( 76.51%)
 498. (0.00063) RY ( 1) H 17            s( 95.22%)p 0.05(  4.34%)d 0.00(  0.44%)
                                         0.0003  0.9758  0.0010 -0.0662 -0.0959
                                         0.0280  0.1360  0.0782 -0.0663  0.0198
                                         0.0124 -0.0178  0.0103  0.0590
 499. (0.00010) RY ( 2) H 17            s(  2.53%)p30.91( 78.35%)d 7.54( 19.12%)
 500. (0.00009) RY ( 3) H 17            s(  8.32%)p 8.47( 70.48%)d 2.55( 21.21%)
 501. (0.00007) RY ( 4) H 17            s(  2.74%)p32.54( 89.20%)d 2.94(  8.06%)
 502. (0.00002) RY ( 5) H 17            s( 51.92%)p 0.60( 31.32%)d 0.32( 16.76%)
 503. (0.00000) RY ( 6) H 17            s(  3.69%)p23.40( 86.45%)d 2.67(  9.85%)
 504. (0.00000) RY ( 7) H 17            s(  0.18%)p63.20( 11.16%)d99.99( 88.66%)
 505. (0.00000) RY ( 8) H 17            s( 25.11%)p 2.58( 64.73%)d 0.40( 10.15%)
 506. (0.00000) RY ( 9) H 17            s(  5.20%)p17.87( 92.87%)d 0.37(  1.94%)
 507. (0.00000) RY (10) H 17            s(  0.64%)p21.36( 13.70%)d99.99( 85.66%)
 508. (0.00000) RY (11) H 17            s(  0.12%)p99.99( 22.84%)d99.99( 77.03%)
 509. (0.00000) RY (12) H 17            s(  3.05%)p 1.87(  5.70%)d29.92( 91.25%)
 510. (0.00000) RY (13) H 17            s(  1.32%)p21.83( 28.82%)d52.89( 69.85%)
 511. (0.00089) RY ( 1) H 18            s( 96.20%)p 0.03(  3.24%)d 0.01(  0.56%)
                                         0.0013  0.9808  0.0004  0.0309  0.0593
                                         0.0027 -0.1129  0.1024  0.0686  0.0258
                                         0.0230  0.0458 -0.0481  0.0062
 512. (0.00014) RY ( 2) H 18            s(  0.44%)p99.99( 94.72%)d10.95(  4.84%)
                                        -0.0008 -0.0241  0.0619  0.5630  0.7352
                                        -0.0315 -0.0080 -0.2631 -0.1398 -0.1149
                                        -0.1219  0.0987  0.0204  0.1009
 513. (0.00011) RY ( 3) H 18            s(  4.79%)p14.69( 70.34%)d 5.19( 24.87%)
                                         0.0046 -0.0440  0.2143  0.2479 -0.0076
                                        -0.5462 -0.0216  0.5759 -0.1070 -0.0894
                                        -0.1724 -0.3812 -0.1697 -0.1921
 514. (0.00006) RY ( 4) H 18            s(  1.00%)p68.12( 68.01%)d31.05( 30.99%)
 515. (0.00002) RY ( 5) H 18            s( 19.22%)p 2.82( 54.22%)d 1.38( 26.56%)
 516. (0.00001) RY ( 6) H 18            s(  0.27%)p90.58( 24.78%)d99.99( 74.95%)
 517. (0.00001) RY ( 7) H 18            s( 17.49%)p 3.25( 56.92%)d 1.46( 25.58%)
 518. (0.00000) RY ( 8) H 18            s(  7.84%)p 4.09( 32.06%)d 7.66( 60.10%)
 519. (0.00000) RY ( 9) H 18            s(  3.04%)p 7.08( 21.51%)d24.86( 75.46%)
 520. (0.00000) RY (10) H 18            s( 44.43%)p 0.94( 41.93%)d 0.31( 13.64%)
 521. (0.00000) RY (11) H 18            s(  3.09%)p23.78( 73.48%)d 7.58( 23.43%)
 522. (0.00000) RY (12) H 18            s(  0.17%)p99.99( 29.42%)d99.99( 70.40%)
 523. (0.00000) RY (13) H 18            s(  2.06%)p14.23( 29.34%)d33.28( 68.60%)
 524. (0.00090) RY ( 1) H 19            s( 97.36%)p 0.02(  2.18%)d 0.00(  0.46%)
                                         0.0020  0.9867  0.0003  0.0202 -0.0025
                                         0.0031  0.0760 -0.1013 -0.0727  0.0135
                                         0.0200  0.0486 -0.0411  0.0000
 525. (0.00013) RY ( 2) H 19            s(  0.49%)p99.99( 91.22%)d16.90(  8.29%)
                                         0.0040  0.0167  0.0679 -0.5928 -0.6266
                                         0.3257 -0.0379 -0.1567  0.1901 -0.1109
                                        -0.1996 -0.1134 -0.1135 -0.0710
 526. (0.00013) RY ( 3) H 19            s(  5.21%)p14.26( 74.31%)d 3.93( 20.48%)
                                         0.0025 -0.0343  0.2256  0.3056  0.2542
                                         0.3598 -0.0507 -0.6300  0.2370  0.0884
                                        -0.0365 -0.3803 -0.0592 -0.2180
 527. (0.00006) RY ( 4) H 19            s(  0.06%)p99.99( 73.76%)d99.99( 26.18%)
 528. (0.00002) RY ( 5) H 19            s(  8.00%)p 8.89( 71.06%)d 2.62( 20.95%)
 529. (0.00001) RY ( 6) H 19            s(  5.20%)p 8.40( 43.68%)d 9.83( 51.13%)
 530. (0.00001) RY ( 7) H 19            s( 14.12%)p 2.40( 33.95%)d 3.68( 51.94%)
 531. (0.00001) RY ( 8) H 19            s( 27.24%)p 1.82( 49.60%)d 0.85( 23.16%)
 532. (0.00000) RY ( 9) H 19            s(  0.91%)p78.78( 71.55%)d30.32( 27.54%)
 533. (0.00000) RY (10) H 19            s( 34.16%)p 0.75( 25.68%)d 1.18( 40.15%)
 534. (0.00000) RY (11) H 19            s(  3.73%)p 2.31(  8.61%)d23.49( 87.66%)
 535. (0.00000) RY (12) H 19            s(  1.03%)p27.01( 27.81%)d69.11( 71.16%)
 536. (0.00000) RY (13) H 19            s(  2.54%)p10.45( 26.56%)d27.90( 70.90%)
 537. (0.00094) RY ( 1) H 20            s( 96.62%)p 0.03(  2.86%)d 0.01(  0.51%)
                                         0.0031  0.9830 -0.0025 -0.0142 -0.0715
                                        -0.0391 -0.0825  0.1093  0.0552 -0.0089
                                         0.0177  0.0496 -0.0421  0.0223
 538. (0.00018) RY ( 2) H 20            s(  1.54%)p60.97( 94.08%)d 2.84(  4.38%)
                                        -0.0050  0.0797  0.0952  0.5634  0.7467
                                         0.0067 -0.1167 -0.1920 -0.1238  0.1249
                                        -0.1244  0.0843  0.0160  0.0731
 539. (0.00012) RY ( 3) H 20            s(  4.37%)p15.84( 69.23%)d 6.04( 26.40%)
                                         0.0036 -0.0059  0.2089  0.3935 -0.1769
                                        -0.4280  0.2789  0.3641 -0.3356 -0.2161
                                        -0.2178 -0.2797 -0.1428 -0.2669
 540. (0.00005) RY ( 4) H 20            s(  4.11%)p18.67( 76.70%)d 4.67( 19.19%)
 541. (0.00003) RY ( 5) H 20            s( 48.47%)p 0.80( 38.69%)d 0.26( 12.84%)
 542. (0.00002) RY ( 6) H 20            s( 21.87%)p 2.53( 55.45%)d 1.04( 22.68%)
 543. (0.00002) RY ( 7) H 20            s(  0.95%)p25.33( 23.97%)d79.32( 75.08%)
 544. (0.00001) RY ( 8) H 20            s(  5.78%)p 5.79( 33.44%)d10.52( 60.78%)
 545. (0.00000) RY ( 9) H 20            s(  9.92%)p 1.47( 14.55%)d 7.61( 75.53%)
 546. (0.00000) RY (10) H 20            s(  5.44%)p12.12( 65.91%)d 5.27( 28.65%)
 547. (0.00000) RY (11) H 20            s(  0.30%)p99.99( 71.76%)d94.17( 27.95%)
 548. (0.00000) RY (12) H 20            s(  0.48%)p61.36( 29.43%)d99.99( 70.09%)
 549. (0.00000) RY (13) H 20            s(  0.20%)p99.99( 23.88%)d99.99( 75.91%)
 550. (0.00145) RY ( 1) H 21            s( 92.81%)p 0.07(  6.09%)d 0.01(  1.10%)
                                         0.0167  0.9630 -0.0196 -0.1171  0.0692
                                        -0.1742  0.0405 -0.0578 -0.0840  0.0846
                                         0.0338  0.0071 -0.0138 -0.0497
 551. (0.00048) RY ( 2) H 21            s(  9.21%)p 9.72( 89.52%)d 0.14(  1.27%)
                                        -0.0136  0.1232  0.2770 -0.0973 -0.5966
                                         0.4784  0.3882  0.3632 -0.1355 -0.0500
                                        -0.0223 -0.0962 -0.0186  0.0083
 552. (0.00043) RY ( 3) H 21            s(  3.80%)p23.13( 87.98%)d 2.16(  8.21%)
                                        -0.0103  0.0844  0.1755  0.7979 -0.1841
                                        -0.0001  0.0856 -0.4106 -0.1826 -0.1652
                                        -0.0096  0.1314 -0.1828  0.0638
 553. (0.00029) RY ( 4) H 21            s(  3.81%)p24.50( 93.21%)d 0.78(  2.98%)
                                        -0.0115  0.1927 -0.0280  0.2502  0.0605
                                         0.3995 -0.2067  0.1263  0.8047 -0.0707
                                         0.1003  0.0497  0.0400  0.1034
 554. (0.00009) RY ( 5) H 21            s( 63.79%)p 0.52( 32.93%)d 0.05(  3.28%)
 555. (0.00004) RY ( 6) H 21            s( 15.26%)p 5.42( 82.72%)d 0.13(  2.01%)
 556. (0.00003) RY ( 7) H 21            s(  4.12%)p21.46( 88.51%)d 1.79(  7.36%)
 557. (0.00001) RY ( 8) H 21            s(  1.27%)p61.76( 78.65%)d15.77( 20.08%)
 558. (0.00001) RY ( 9) H 21            s(  2.09%)p 5.76( 12.06%)d40.99( 85.85%)
 559. (0.00000) RY (10) H 21            s(  1.26%)p 3.06(  3.85%)d75.54( 94.89%)
 560. (0.00000) RY (11) H 21            s(  2.14%)p 8.67( 18.56%)d37.03( 79.30%)
 561. (0.00000) RY (12) H 21            s(  0.48%)p 4.64(  2.23%)d99.99( 97.28%)
 562. (0.00000) RY (13) H 21            s(  0.04%)p81.13(  3.58%)d99.99( 96.37%)
 563. (0.00060) RY ( 1) H 22            s( 97.83%)p 0.01(  0.96%)d 0.01(  1.21%)
                                         0.0018  0.9891  0.0102  0.0780  0.0355
                                        -0.0083  0.0195 -0.0414  0.0107  0.0780
                                         0.0127 -0.0265  0.0405 -0.0588
 564. (0.00035) RY ( 2) H 22            s(  0.38%)p99.99( 92.25%)d19.62(  7.38%)
                                         0.0001  0.0504 -0.0349 -0.0018  0.0303
                                         0.5972  0.0268  0.7112  0.2418 -0.1606
                                        -0.1809  0.0391  0.0619  0.0994
 565. (0.00031) RY ( 3) H 22            s(  0.22%)p99.99( 97.55%)d 9.92(  2.22%)
                                         0.0006 -0.0173  0.0441  0.0434  0.4267
                                        -0.1756 -0.6600 -0.0247  0.5697 -0.0543
                                         0.0870  0.0485  0.0658 -0.0710
 566. (0.00018) RY ( 4) H 22            s( 92.68%)p 0.06(  5.85%)d 0.02(  1.47%)
                                        -0.0002 -0.0141  0.9626  0.0527  0.1246
                                         0.0671 -0.0329  0.0309 -0.1835 -0.0477
                                        -0.0408 -0.0952  0.0411 -0.0009
 567. (0.00007) RY ( 5) H 22            s(  3.39%)p26.59( 90.23%)d 1.88(  6.37%)
 568. (0.00003) RY ( 6) H 22            s(  0.21%)p99.99( 96.03%)d18.14(  3.76%)
 569. (0.00001) RY ( 7) H 22            s(  2.57%)p23.25( 59.78%)d14.65( 37.65%)
 570. (0.00001) RY ( 8) H 22            s(  0.26%)p99.99( 39.92%)d99.99( 59.82%)
 571. (0.00000) RY ( 9) H 22            s(  0.01%)p63.69(  0.86%)d99.99( 99.12%)
 572. (0.00000) RY (10) H 22            s(  1.38%)p 9.63( 13.28%)d61.91( 85.34%)
 573. (0.00000) RY (11) H 22            s(  0.85%)p99.99( 88.34%)d12.72( 10.81%)
 574. (0.00000) RY (12) H 22            s(  0.30%)p25.91(  7.75%)d99.99( 91.95%)
 575. (0.00000) RY (13) H 22            s(  0.02%)p99.99(  7.09%)d99.99( 92.89%)
 576. (0.00033) RY ( 1) H 23            s( 89.92%)p 0.11(  9.52%)d 0.01(  0.56%)
                                         0.0006  0.9481  0.0153 -0.0602  0.1756
                                         0.0406  0.2086  0.0559  0.1116 -0.0109
                                        -0.0626 -0.0046  0.0382  0.0080
 577. (0.00012) RY ( 2) H 23            s(  0.44%)p99.99( 81.86%)d40.68( 17.70%)
                                         0.0003  0.0639 -0.0163  0.4287 -0.1314
                                        -0.3970 -0.0819  0.6709 -0.0558 -0.1461
                                         0.2246  0.1363  0.1463 -0.2554
 578. (0.00009) RY ( 3) H 23            s(  1.06%)p76.73( 81.25%)d16.71( 17.70%)
 579. (0.00007) RY ( 4) H 23            s( 21.72%)p 3.29( 71.47%)d 0.31(  6.82%)
 580. (0.00003) RY ( 5) H 23            s( 70.19%)p 0.29( 20.04%)d 0.14(  9.77%)
 581. (0.00001) RY ( 6) H 23            s(  1.54%)p60.08( 92.77%)d 3.68(  5.68%)
 582. (0.00000) RY ( 7) H 23            s(  0.02%)p99.99( 43.49%)d99.99( 56.48%)
 583. (0.00000) RY ( 8) H 23            s(  9.49%)p 8.39( 79.66%)d 1.14( 10.85%)
 584. (0.00000) RY ( 9) H 23            s(  0.11%)p99.99( 54.42%)d99.99( 45.48%)
 585. (0.00000) RY (10) H 23            s(  3.47%)p 5.16( 17.90%)d22.68( 78.63%)
 586. (0.00000) RY (11) H 23            s(  0.75%)p26.06( 19.63%)d99.99( 79.61%)
 587. (0.00000) RY (12) H 23            s(  0.35%)p29.48( 10.37%)d99.99( 89.28%)
 588. (0.00000) RY (13) H 23            s(  0.98%)p17.87( 17.58%)d82.74( 81.43%)
 589. (0.00094) RY ( 1) H 24            s( 97.06%)p 0.03(  2.49%)d 0.00(  0.46%)
                                         0.0038  0.9852  0.0006 -0.0298 -0.1073
                                        -0.0469 -0.0893 -0.0190  0.0440  0.0116
                                         0.0525  0.0028 -0.0403  0.0053
 590. (0.00018) RY ( 2) H 24            s( 15.69%)p 5.26( 82.56%)d 0.11(  1.75%)
                                         0.0013  0.0463  0.3934  0.4599  0.5146
                                        -0.1594 -0.1967 -0.3719 -0.3832  0.0290
                                         0.1128 -0.0418 -0.0438 -0.0152
 591. (0.00011) RY ( 3) H 24            s( 28.60%)p 2.37( 67.70%)d 0.13(  3.69%)
                                         0.0003 -0.0426  0.5331 -0.7018 -0.1414
                                         0.1853 -0.1722 -0.2323 -0.2157  0.1139
                                         0.1193 -0.0413  0.0886  0.0135
 592. (0.00010) RY ( 4) H 24            s( 16.60%)p 4.69( 77.91%)d 0.33(  5.49%)
 593. (0.00006) RY ( 5) H 24            s( 22.71%)p 2.42( 54.95%)d 0.98( 22.34%)
 594. (0.00003) RY ( 6) H 24            s(  0.40%)p99.99( 75.88%)d59.18( 23.72%)
 595. (0.00001) RY ( 7) H 24            s(  8.74%)p 3.46( 30.22%)d 6.99( 61.05%)
 596. (0.00001) RY ( 8) H 24            s(  2.66%)p23.23( 61.81%)d13.35( 35.53%)
 597. (0.00000) RY ( 9) H 24            s(  1.78%)p12.76( 22.78%)d42.28( 75.44%)
 598. (0.00000) RY (10) H 24            s(  3.39%)p12.90( 43.68%)d15.63( 52.93%)
 599. (0.00000) RY (11) H 24            s(  2.16%)p12.46( 26.91%)d32.84( 70.93%)
 600. (0.00000) RY (12) H 24            s(  0.22%)p99.99( 43.70%)d99.99( 56.08%)
 601. (0.00000) RY (13) H 24            s(  0.03%)p99.99(  9.38%)d99.99( 90.60%)
 602. (0.00049) RY ( 1) H 25            s( 91.02%)p 0.09(  8.09%)d 0.01(  0.89%)
                                         0.0010  0.9540 -0.0037 -0.0411 -0.0734
                                         0.0503 -0.1791 -0.0214 -0.1969 -0.0042
                                        -0.0342 -0.0823 -0.0173  0.0261
 603. (0.00012) RY ( 2) H 25            s(  2.24%)p37.54( 84.24%)d 6.02( 13.52%)
                                         0.0003  0.1406  0.0515  0.5042  0.0228
                                        -0.5162  0.2874 -0.4648  0.1500 -0.1648
                                         0.1841  0.0862 -0.1759 -0.1891
 604. (0.00011) RY ( 3) H 25            s( 15.52%)p 4.52( 70.10%)d 0.93( 14.38%)
                                         0.0022 -0.0028  0.3939 -0.6820 -0.0646
                                        -0.2797  0.0739 -0.3827 -0.0386  0.2257
                                        -0.1355  0.1843  0.0220 -0.2001
 605. (0.00006) RY ( 4) H 25            s(  7.01%)p12.31( 86.26%)d 0.96(  6.73%)
 606. (0.00003) RY ( 5) H 25            s( 51.36%)p 0.70( 35.71%)d 0.25( 12.93%)
 607. (0.00002) RY ( 6) H 25            s(  6.31%)p12.95( 81.75%)d 1.89( 11.94%)
 608. (0.00000) RY ( 7) H 25            s(  2.65%)p29.13( 77.21%)d 7.60( 20.14%)
 609. (0.00000) RY ( 8) H 25            s( 16.64%)p 3.25( 54.15%)d 1.75( 29.21%)
 610. (0.00000) RY ( 9) H 25            s(  1.55%)p17.15( 26.64%)d46.24( 71.81%)
 611. (0.00000) RY (10) H 25            s(  1.26%)p17.78( 22.36%)d60.72( 76.38%)
 612. (0.00000) RY (11) H 25            s(  0.15%)p99.99( 25.54%)d99.99( 74.30%)
 613. (0.00000) RY (12) H 25            s(  1.50%)p 9.78( 14.70%)d55.75( 83.79%)
 614. (0.00000) RY (13) H 25            s(  2.82%)p 4.68( 13.20%)d29.74( 83.97%)
 615. (0.00061) RY ( 1) H 26            s( 95.64%)p 0.04(  3.90%)d 0.00(  0.47%)
                                         0.0005  0.9779  0.0001 -0.0822 -0.1081
                                        -0.0177  0.1280 -0.0286 -0.0548  0.0455
                                        -0.0034  0.0384 -0.0323 -0.0083
 616. (0.00011) RY ( 2) H 26            s(  8.74%)p 8.21( 71.78%)d 2.23( 19.48%)
                                         0.0041  0.0009  0.2956 -0.6806  0.1863
                                         0.4181 -0.1502 -0.1488 -0.0166 -0.3538
                                        -0.1992 -0.0954 -0.0895 -0.1135
 617. (0.00010) RY ( 3) H 26            s(  0.48%)p99.99( 78.34%)d44.14( 21.18%)
                                         0.0006 -0.0242  0.0649  0.3308 -0.0406
                                         0.2933  0.1312 -0.7227 -0.2162  0.1944
                                        -0.0006 -0.3130 -0.1052 -0.2549
 618. (0.00007) RY ( 4) H 26            s(  2.17%)p41.54( 90.06%)d 3.59(  7.77%)
 619. (0.00002) RY ( 5) H 26            s( 57.40%)p 0.52( 30.13%)d 0.22( 12.46%)
 620. (0.00001) RY ( 6) H 26            s(  1.50%)p58.00( 86.92%)d 7.73( 11.58%)
 621. (0.00000) RY ( 7) H 26            s(  0.74%)p22.90( 17.02%)d99.99( 82.24%)
 622. (0.00000) RY ( 8) H 26            s( 22.85%)p 2.78( 63.53%)d 0.60( 13.62%)
 623. (0.00000) RY ( 9) H 26            s(  4.85%)p18.02( 87.35%)d 1.61(  7.81%)
 624. (0.00000) RY (10) H 26            s(  4.19%)p 5.22( 21.88%)d17.65( 73.93%)
 625. (0.00000) RY (11) H 26            s(  0.02%)p99.99( 23.68%)d99.99( 76.30%)
 626. (0.00000) RY (12) H 26            s(  0.66%)p20.50( 13.48%)d99.99( 85.86%)
 627. (0.00000) RY (13) H 26            s(  0.81%)p14.68( 11.90%)d99.99( 87.29%)
 628. (0.00100) RY ( 1) H 27            s( 96.09%)p 0.04(  3.42%)d 0.01(  0.49%)
                                         0.0015  0.9802  0.0008  0.0080  0.0664
                                        -0.0906 -0.1184 -0.0630  0.0594  0.0001
                                         0.0410 -0.0053 -0.0101  0.0557
 629. (0.00012) RY ( 2) H 27            s(  0.44%)p99.99( 95.09%)d10.13(  4.46%)
                                         0.0014  0.0557 -0.0360 -0.6659 -0.6858
                                        -0.0472  0.0657  0.1248  0.1230 -0.0648
                                        -0.1320 -0.0512 -0.1206  0.0765
 630. (0.00010) RY ( 3) H 27            s(  3.88%)p18.70( 72.50%)d 6.09( 23.62%)
                                         0.0037 -0.0796  0.1801  0.1114  0.0118
                                        -0.8073 -0.0197  0.0165  0.2451 -0.0133
                                        -0.0498 -0.3862 -0.1374 -0.2559
 631. (0.00006) RY ( 4) H 27            s(  1.56%)p45.34( 70.67%)d17.82( 27.78%)
 632. (0.00002) RY ( 5) H 27            s( 18.10%)p 2.85( 51.61%)d 1.67( 30.29%)
 633. (0.00001) RY ( 6) H 27            s(  0.29%)p93.78( 27.32%)d99.99( 72.39%)
 634. (0.00001) RY ( 7) H 27            s(  0.58%)p43.29( 25.32%)d99.99( 74.10%)
 635. (0.00000) RY ( 8) H 27            s( 38.68%)p 1.17( 45.18%)d 0.42( 16.14%)
 636. (0.00000) RY ( 9) H 27            s( 35.80%)p 1.16( 41.41%)d 0.64( 22.78%)
 637. (0.00000) RY (10) H 27            s(  1.49%)p19.18( 28.50%)d47.10( 70.01%)
 638. (0.00000) RY (11) H 27            s(  1.08%)p54.32( 58.62%)d37.34( 40.30%)
 639. (0.00000) RY (12) H 27            s(  1.26%)p28.74( 36.13%)d49.82( 62.62%)
 640. (0.00000) RY (13) H 27            s(  0.81%)p54.77( 44.18%)d68.19( 55.01%)
 641. (0.00096) RY ( 1) H 28            s( 97.58%)p 0.02(  1.85%)d 0.01(  0.57%)
                                         0.0021  0.9878  0.0000  0.0232 -0.0072
                                         0.0818  0.0864  0.0465 -0.0396 -0.0068
                                         0.0433 -0.0053 -0.0005  0.0614
 642. (0.00013) RY ( 2) H 28            s(  0.49%)p99.99( 94.05%)d11.05(  5.46%)
                                        -0.0007  0.0124  0.0692  0.7285  0.5913
                                        -0.0373 -0.1518 -0.1507 -0.1142 -0.0649
                                        -0.1979  0.0117 -0.1003  0.0321
 643. (0.00011) RY ( 3) H 28            s(  6.73%)p10.36( 69.76%)d 3.49( 23.51%)
                                         0.0040 -0.0445  0.2556  0.0687 -0.1885
                                         0.7878 -0.1087 -0.0511 -0.1494 -0.0052
                                        -0.1602 -0.3907 -0.1160 -0.2081
 644. (0.00006) RY ( 4) H 28            s(  0.25%)p99.99( 70.66%)d99.99( 29.09%)
 645. (0.00002) RY ( 5) H 28            s( 20.90%)p 2.93( 61.28%)d 0.85( 17.82%)
 646. (0.00002) RY ( 6) H 28            s(  1.29%)p37.12( 47.86%)d39.45( 50.85%)
 647. (0.00001) RY ( 7) H 28            s(  0.28%)p99.99( 42.00%)d99.99( 57.72%)
 648. (0.00000) RY ( 8) H 28            s( 16.75%)p 2.77( 46.39%)d 2.20( 36.86%)
 649. (0.00000) RY ( 9) H 28            s( 32.11%)p 1.18( 37.77%)d 0.94( 30.12%)
 650. (0.00000) RY (10) H 28            s(  5.14%)p12.63( 64.97%)d 5.81( 29.89%)
 651. (0.00000) RY (11) H 28            s( 15.88%)p 0.87( 13.85%)d 4.42( 70.27%)
 652. (0.00000) RY (12) H 28            s(  0.87%)p35.46( 30.83%)d78.55( 68.30%)
 653. (0.00000) RY (13) H 28            s(  1.76%)p10.60( 18.70%)d45.09( 79.54%)
 654. (0.00102) RY ( 1) H 29            s( 94.33%)p 0.05(  4.87%)d 0.01(  0.80%)
                                         0.0028  0.9712  0.0017 -0.0457 -0.1399
                                        -0.0969 -0.1034 -0.0381  0.0741  0.0033
                                         0.0576  0.0151 -0.0121  0.0659
 655. (0.00018) RY ( 2) H 29            s(  1.93%)p49.07( 94.82%)d 1.68(  3.25%)
                                        -0.0014  0.1265 -0.0575  0.6818  0.6841
                                        -0.0526 -0.0023 -0.0940 -0.0609  0.1351
                                        -0.0193 -0.0639  0.0921  0.0364
 656. (0.00011) RY ( 3) H 29            s(  8.69%)p 7.31( 63.57%)d 3.19( 27.74%)
                                         0.0041 -0.0413  0.2919  0.0954 -0.0740
                                        -0.6967  0.2748  0.0578  0.2386 -0.1040
                                         0.0706 -0.4060 -0.0880 -0.2983
 657. (0.00004) RY ( 4) H 29            s(  4.01%)p18.20( 72.95%)d 5.75( 23.05%)
 658. (0.00003) RY ( 5) H 29            s(  9.63%)p 4.23( 40.75%)d 5.15( 49.63%)
 659. (0.00002) RY ( 6) H 29            s( 30.14%)p 1.22( 36.72%)d 1.10( 33.14%)
 660. (0.00001) RY ( 7) H 29            s(  4.77%)p10.58( 50.40%)d 9.41( 44.83%)
 661. (0.00001) RY ( 8) H 29            s(  8.96%)p 3.35( 29.99%)d 6.81( 61.04%)
 662. (0.00000) RY ( 9) H 29            s(  0.36%)p84.61( 30.25%)d99.99( 69.40%)
 663. (0.00000) RY (10) H 29            s( 26.09%)p 1.91( 49.86%)d 0.92( 24.06%)
 664. (0.00000) RY (11) H 29            s( 10.57%)p 7.15( 75.53%)d 1.32( 13.90%)
 665. (0.00000) RY (12) H 29            s(  0.12%)p99.99( 14.27%)d99.99( 85.60%)
 666. (0.00000) RY (13) H 29            s(  0.46%)p77.55( 35.98%)d99.99( 63.55%)
 667. (0.00052) RY ( 1) H 30            s( 94.03%)p 0.05(  4.92%)d 0.01(  1.05%)
                                         0.0006  0.9697 -0.0018  0.0470  0.0554
                                        -0.0331  0.1596 -0.0665  0.1137 -0.0074
                                        -0.0092 -0.0860  0.0220  0.0499
 668. (0.00011) RY ( 2) H 30            s(  0.23%)p99.99( 84.93%)d65.27( 14.84%)
                                         0.0003  0.0474 -0.0054 -0.7647  0.1829
                                         0.4183  0.1133  0.2024 -0.0476  0.0962
                                        -0.3110  0.1640  0.0099  0.1244
 669. (0.00009) RY ( 3) H 30            s( 12.29%)p 5.75( 70.73%)d 1.38( 16.97%)
 670. (0.00005) RY ( 4) H 30            s(  3.13%)p29.59( 92.68%)d 1.34(  4.18%)
 671. (0.00003) RY ( 5) H 30            s( 44.98%)p 0.94( 42.39%)d 0.28( 12.63%)
 672. (0.00002) RY ( 6) H 30            s( 17.96%)p 4.00( 71.91%)d 0.56( 10.13%)
 673. (0.00000) RY ( 7) H 30            s(  3.23%)p15.38( 49.61%)d14.62( 47.17%)
 674. (0.00000) RY ( 8) H 30            s(  6.28%)p13.47( 84.58%)d 1.46(  9.14%)
 675. (0.00000) RY ( 9) H 30            s( 10.76%)p 3.91( 42.08%)d 4.39( 47.16%)
 676. (0.00000) RY (10) H 30            s(  3.24%)p 2.97(  9.60%)d26.94( 87.16%)
 677. (0.00000) RY (11) H 30            s(  0.41%)p31.44( 12.94%)d99.99( 86.65%)
 678. (0.00000) RY (12) H 30            s(  1.77%)p 7.06( 12.48%)d48.50( 85.75%)
 679. (0.00000) RY (13) H 30            s(  1.75%)p12.09( 21.11%)d44.18( 77.15%)
 680. (0.00033) RY ( 1) H 31            s( 91.94%)p 0.08(  7.60%)d 0.01(  0.46%)
                                        -0.0006  0.9589  0.0042 -0.1386 -0.0794
                                        -0.0407 -0.1907  0.0022 -0.1114 -0.0268
                                        -0.0485  0.0061  0.0181  0.0344
 681. (0.00014) RY ( 2) H 31            s(  0.08%)p99.99( 87.76%)d99.99( 12.16%)
                                        -0.0005  0.0259  0.0100  0.5635 -0.1030
                                        -0.3208 -0.1064  0.6518 -0.1022 -0.1647
                                        -0.0369  0.0356  0.1171 -0.2795
 682. (0.00011) RY ( 3) H 31            s(  1.16%)p70.99( 82.55%)d14.01( 16.29%)
                                         0.0020 -0.0510  0.0950 -0.3347  0.1142
                                        -0.8290  0.0387 -0.0976  0.0466 -0.1257
                                         0.1983  0.2497 -0.2102 -0.0347
 683. (0.00005) RY ( 4) H 31            s( 20.59%)p 3.64( 75.04%)d 0.21(  4.38%)
 684. (0.00003) RY ( 5) H 31            s( 68.21%)p 0.35( 23.71%)d 0.12(  8.09%)
 685. (0.00000) RY ( 6) H 31            s(  0.23%)p99.99( 82.79%)d75.32( 16.99%)
 686. (0.00000) RY ( 7) H 31            s(  0.64%)p71.59( 45.62%)d84.32( 53.74%)
 687. (0.00000) RY ( 8) H 31            s( 10.08%)p 7.70( 77.66%)d 1.22( 12.26%)
 688. (0.00000) RY ( 9) H 31            s(  0.43%)p99.99( 59.75%)d91.79( 39.81%)
 689. (0.00000) RY (10) H 31            s(  0.96%)p11.41( 10.92%)d92.12( 88.12%)
 690. (0.00000) RY (11) H 31            s(  2.19%)p 8.98( 19.70%)d35.62( 78.11%)
 691. (0.00000) RY (12) H 31            s(  3.53%)p 1.32(  4.65%)d26.01( 91.82%)
 692. (0.00000) RY (13) H 31            s(  0.02%)p99.99( 22.21%)d99.99( 77.77%)
 693. (0.00049) RY ( 1) H 32            s( 93.58%)p 0.06(  5.69%)d 0.01(  0.73%)
                                         0.0007  0.9674 -0.0018  0.0281 -0.0414
                                        -0.0372 -0.2016  0.0206 -0.1094 -0.0554
                                         0.0249 -0.0246  0.0534 -0.0112
 694. (0.00013) RY ( 2) H 32            s(  0.73%)p99.99( 84.54%)d20.32( 14.73%)
                                        -0.0007  0.0804 -0.0280  0.3704 -0.0417
                                         0.0834  0.2134 -0.7827  0.2035  0.0060
                                         0.2221 -0.0797 -0.1874  0.2377
 695. (0.00011) RY ( 3) H 32            s( 15.33%)p 4.54( 69.56%)d 0.99( 15.10%)
                                         0.0031  0.0365  0.3899 -0.2983  0.0632
                                        -0.7271  0.0303 -0.1878  0.1944  0.3331
                                        -0.0027  0.1727  0.0771  0.0655
 696. (0.00006) RY ( 4) H 32            s(  4.05%)p21.85( 88.48%)d 1.84(  7.47%)
 697. (0.00002) RY ( 5) H 32            s( 55.73%)p 0.54( 30.14%)d 0.25( 14.13%)
 698. (0.00001) RY ( 6) H 32            s(  5.81%)p14.22( 82.57%)d 2.00( 11.62%)
 699. (0.00000) RY ( 7) H 32            s(  0.53%)p99.99( 77.40%)d41.37( 22.07%)
 700. (0.00000) RY ( 8) H 32            s( 13.95%)p 4.66( 65.08%)d 1.50( 20.97%)
 701. (0.00000) RY ( 9) H 32            s(  1.83%)p15.63( 28.62%)d37.99( 69.55%)
 702. (0.00000) RY (10) H 32            s(  0.18%)p99.99( 19.84%)d99.99( 79.98%)
 703. (0.00000) RY (11) H 32            s(  1.24%)p14.51( 18.03%)d64.99( 80.73%)
 704. (0.00000) RY (12) H 32            s(  6.43%)p 2.35( 15.11%)d12.20( 78.46%)
 705. (0.00000) RY (13) H 32            s(  0.64%)p23.16( 14.91%)d99.99( 84.45%)
 706. (0.00030) RY ( 1) H 33            s( 77.23%)p 0.28( 21.69%)d 0.01(  1.09%)
                                        -0.0024  0.8787  0.0082 -0.0656 -0.2696
                                        -0.0530  0.3448  0.0740 -0.1126  0.0441
                                        -0.0482  0.0107  0.0788 -0.0174
 707. (0.00011) RY ( 2) H 33            s(  8.25%)p 8.58( 70.82%)d 2.54( 20.93%)
                                         0.0038 -0.0333  0.2853  0.5678 -0.0374
                                        -0.2156 -0.0744  0.5491 -0.1759 -0.0851
                                         0.2332  0.2059  0.2079 -0.2491
 708. (0.00010) RY ( 3) H 33            s(  6.54%)p10.98( 71.87%)d 3.30( 21.59%)
                                         0.0029 -0.0473  0.2514  0.1582  0.0458
                                        -0.6321  0.2327 -0.4543  0.1774 -0.3519
                                        -0.1647  0.1086  0.1471  0.1774
 709. (0.00002) RY ( 4) H 33            s( 21.11%)p 3.50( 73.79%)d 0.24(  5.10%)
 710. (0.00001) RY ( 5) H 33            s( 48.27%)p 0.74( 35.66%)d 0.33( 16.06%)
 711. (0.00000) RY ( 6) H 33            s(  4.37%)p10.42( 45.48%)d11.49( 50.15%)
 712. (0.00000) RY ( 7) H 33            s(  5.52%)p 8.54( 47.14%)d 8.58( 47.35%)
 713. (0.00000) RY ( 8) H 33            s(  0.06%)p99.99( 92.78%)d99.99(  7.16%)
 714. (0.00000) RY ( 9) H 33            s(  2.84%)p10.71( 30.43%)d23.48( 66.73%)
 715. (0.00000) RY (10) H 33            s( 19.76%)p 3.43( 67.85%)d 0.63( 12.39%)
 716. (0.00000) RY (11) H 33            s(  2.28%)p 2.30(  5.23%)d40.63( 92.49%)
 717. (0.00000) RY (12) H 33            s(  3.77%)p 4.21( 15.88%)d21.30( 80.35%)
 718. (0.00000) RY (13) H 33            s(  0.07%)p99.99( 21.33%)d99.99( 78.60%)
 719. (0.00054) RY ( 1) H 34            s( 93.21%)p 0.06(  5.80%)d 0.01(  0.99%)
                                         0.0007  0.9654 -0.0040  0.0155  0.1109
                                        -0.0620  0.1490 -0.0612  0.1252 -0.0720
                                        -0.0008 -0.0494  0.0157 -0.0456
 720. (0.00014) RY ( 2) H 34            s(  1.83%)p45.98( 84.17%)d 7.65( 14.00%)
                                         0.0011  0.0367  0.1302  0.6053 -0.1021
                                         0.3749 -0.2230 -0.5240  0.0102  0.1884
                                         0.0892 -0.1779 -0.2537  0.0232
 721. (0.00010) RY ( 3) H 34            s(  9.55%)p 7.79( 74.38%)d 1.68( 16.07%)
                                         0.0026  0.0708  0.3008  0.2846  0.1534
                                         0.3703 -0.0745  0.6942  0.1214  0.1665
                                        -0.1553  0.2836 -0.1666 -0.0273
 722. (0.00004) RY ( 4) H 34            s(  4.49%)p20.21( 90.76%)d 1.06(  4.75%)
 723. (0.00003) RY ( 5) H 34            s( 55.55%)p 0.50( 27.91%)d 0.30( 16.53%)
 724. (0.00002) RY ( 6) H 34            s(  7.50%)p11.53( 86.49%)d 0.80(  6.01%)
 725. (0.00000) RY ( 7) H 34            s(  1.80%)p30.87( 55.50%)d23.75( 42.70%)
 726. (0.00000) RY ( 8) H 34            s(  5.55%)p12.98( 71.99%)d 4.05( 22.46%)
 727. (0.00000) RY ( 9) H 34            s( 13.40%)p 3.65( 48.90%)d 2.81( 37.69%)
 728. (0.00000) RY (10) H 34            s(  0.37%)p32.99( 12.19%)d99.99( 87.44%)
 729. (0.00000) RY (11) H 34            s(  2.61%)p 7.18( 18.71%)d30.18( 78.69%)
 730. (0.00000) RY (12) H 34            s(  2.53%)p 3.54(  8.96%)d35.01( 88.51%)
 731. (0.00000) RY (13) H 34            s(  1.67%)p 8.52( 14.20%)d50.47( 84.13%)


 NHO DIRECTIONALITY AND BOND BENDING (deviation from line of nuclear centers at
                                      the position of maximum hybrid amplitude)

         [Thresholds for printing:  angular deviation  >  1.0 degree]
                                    p- or d-character  > 25.0%
                                    orbital occupancy  >  0.10e

                        Line of Centers        Hybrid 1             Hybrid 2
                        ---------------  -------------------  ------------------
           NBO            Theta   Phi    Theta   Phi    Dev   Theta   Phi    Dev
 ===============================================================================
  16. LP ( 1) O 10          --     --     40.0  109.9   --      --     --    --
  17. LP ( 2) O 10          --     --     94.5  210.7   --      --     --    --
  18. LP ( 1) C 11          --     --    129.1  128.8   --      --     --    --
  26. BD ( 1) C  3- C  4   83.3  320.3     --     --    --     97.4  139.5   1.1
  29. BD ( 1) C  4- N  5  113.2   23.1     --     --    --     66.8  204.5   1.3
  32. BD ( 1) N  5- C 12  129.5  320.5   128.8  318.5   1.7    49.2  139.7   1.4
  33. BD ( 2) N  5- C 12  129.5  320.5   140.3  139.9  90.2   136.3  140.5  85.8
  34. BD ( 1) N  5- H 21   70.7   66.1    70.6   69.6   3.4     --     --    --
  35. BD ( 1) N  6- C  7   37.5  130.0     --     --    --    141.7  310.9   1.0
  36. BD ( 2) N  6- C  7   37.5  130.0   126.0  122.2  88.7   130.0  121.7  87.3
  40. BD ( 1) C  7- C  9   72.2  196.5     --     --    --    106.4   16.5   1.4
  45. BD ( 2) C  9- O 10   40.8  131.7   126.2  119.6  86.1   131.1  116.6  88.7
  46. BD ( 1) C  9- C 11  120.2  240.0   120.4  237.2   2.4    61.6   61.6   2.3
  47. BD ( 1) C 11- C 12   68.2  205.2    69.4  203.8   1.8   111.3   26.6   1.4
  52. BD ( 2) C 13- C 15  106.0   21.0    52.6  306.6  87.9    51.8  301.8  88.3


 3-Center, 4-Electron A:-B-:C Hyperbonds (A-B :C <=> A: B-C)
              [threshold for detection: 33.3%]

                                                  NBOs       3-center hybrids
                                              -------------  ----------------
       Hyperbond A:-B-:C   %A-B/%B-C   occ    BD(A-B) LP(C)  h(A)  h(B)  h(C)
      -------------------  ---------  ------  ------- -----  ----  ----  ----
   1.  O 10:- C  9-: C 11  50.9/49.1  3.5499      45     18    71    72    18
   2.  C 15:- C 13-: C 11  62.0/38.0  3.1058      52     18    85    86    18


 SECOND ORDER PERTURBATION THEORY ANALYSIS OF FOCK MATRIX IN NBO BASIS

     Threshold for printing:   0.50 kcal/mol
                                                          E(2) E(NL)-E(L) F(L,NL)
      Donor (L) NBO              Acceptor (NL) NBO      kcal/mol   a.u.    a.u.
 ===============================================================================

 within unit  1
   16. LP ( 1) O 10            72. BD*( 1) N  5- H 21      2.98    0.95   0.048
   16. LP ( 1) O 10            84. BD*( 1) C  9- C 11      3.70    1.02   0.055
   16. LP ( 1) O 10           303. RY ( 1) C  9            9.51    1.95   0.121
   17. LP ( 2) O 10            67. BD*( 1) C  4- N  5      0.57    0.59   0.016
   17. LP ( 2) O 10            72. BD*( 1) N  5- H 21     11.88    0.65   0.078
   17. LP ( 2) O 10            73. BD*( 1) N  6- C  7      0.84    0.75   0.022
   17. LP ( 2) O 10            78. BD*( 1) C  7- C  9     20.43    0.69   0.106
   17. LP ( 2) O 10            84. BD*( 1) C  9- C 11     16.07    0.72   0.096
   17. LP ( 2) O 10           305. RY ( 3) C  9            1.44    2.58   0.054
   17. LP ( 2) O 10           306. RY ( 4) C  9            0.78    2.21   0.037
   18. LP ( 1) C 11            70. BD*( 1) N  5- C 12      0.80    0.68   0.021
   18. LP ( 1) C 11            71. BD*( 2) N  5- C 12    141.50    0.10   0.107
   18. LP ( 1) C 11            83. BD*( 2) C  9- O 10    131.82    0.13   0.116
   18. LP ( 1) C 11            90. BD*( 2) C 13- C 15     90.81    0.15   0.105
   18. LP ( 1) C 11           304. RY ( 2) C  9            0.85    2.22   0.039
   18. LP ( 1) C 11           310. RY ( 8) C  9            0.76    2.53   0.039
   18. LP ( 1) C 11           357. RY ( 3) C 11            0.74    0.88   0.023
   18. LP ( 1) C 11           384. RY ( 4) C 12            1.48    1.67   0.044
   18. LP ( 1) C 11           409. RY ( 3) C 13            0.55    1.11   0.022
   18. LP ( 1) C 11           410. RY ( 4) C 13            0.70    2.90   0.040
   19. BD ( 1) C  1- C  2      64. BD*( 1) C  3- C  4      1.97    0.85   0.037
   19. BD ( 1) C  1- C  2     147. RY ( 1) C  3            1.05    1.82   0.039
   20. BD ( 1) C  1- H 17      63. BD*( 1) C  2- H 27      2.64    0.83   0.042
   21. BD ( 1) C  1- H 26      62. BD*( 1) C  2- H 18      2.65    0.82   0.042
   22. BD ( 1) C  1- H 33      61. BD*( 1) C  2- C  3      3.09    0.81   0.045
   23. BD ( 1) C  2- C  3      60. BD*( 1) C  1- H 33      1.48    0.91   0.033
   23. BD ( 1) C  2- C  3      67. BD*( 1) C  4- N  5      2.61    0.82   0.041
   23. BD ( 1) C  2- C  3      95. RY ( 1) C  1            0.54    1.80   0.028
   24. BD ( 1) C  2- H 18      59. BD*( 1) C  1- H 26      2.76    0.84   0.043
   24. BD ( 1) C  2- H 18      65. BD*( 1) C  3- H 19      2.87    0.82   0.043
   25. BD ( 1) C  2- H 27      58. BD*( 1) C  1- H 17      2.78    0.84   0.043
   25. BD ( 1) C  2- H 27      66. BD*( 1) C  3- H 28      2.87    0.82   0.043
   26. BD ( 1) C  3- C  4      57. BD*( 1) C  1- C  2      1.79    0.91   0.036
   26. BD ( 1) C  3- C  4      70. BD*( 1) N  5- C 12      1.86    1.07   0.040
   26. BD ( 1) C  3- C  4      71. BD*( 2) N  5- C 12      1.93    0.49   0.028
   26. BD ( 1) C  3- C  4     121. RY ( 1) C  2            0.75    2.06   0.035
   26. BD ( 1) C  3- C  4     199. RY ( 1) N  5            1.10    1.22   0.033
   27. BD ( 1) C  3- H 19      62. BD*( 1) C  2- H 18      2.63    0.84   0.042
   27. BD ( 1) C  3- H 19      68. BD*( 1) C  4- H 20      2.76    0.81   0.042
   28. BD ( 1) C  3- H 28      63. BD*( 1) C  2- H 27      2.56    0.84   0.041
   28. BD ( 1) C  3- H 28      69. BD*( 1) C  4- H 29      2.56    0.81   0.041
   29. BD ( 1) C  4- N  5      61. BD*( 1) C  2- C  3      1.15    1.05   0.031
   29. BD ( 1) C  4- N  5      85. BD*( 1) C 11- C 12      2.85    1.14   0.051
   29. BD ( 1) C  4- N  5      87. BD*( 1) C 12- H 24      0.66    1.05   0.023
   29. BD ( 1) C  4- N  5     381. RY ( 1) C 12            1.30    2.11   0.047
   30. BD ( 1) C  4- H 20      65. BD*( 1) C  3- H 19      2.27    0.86   0.039
   30. BD ( 1) C  4- H 20      72. BD*( 1) N  5- H 21      3.52    0.86   0.049
   31. BD ( 1) C  4- H 29      66. BD*( 1) C  3- H 28      2.51    0.85   0.041
   31. BD ( 1) C  4- H 29      70. BD*( 1) N  5- C 12      1.39    1.02   0.034
   31. BD ( 1) C  4- H 29      71. BD*( 2) N  5- C 12      4.22    0.44   0.038
   32. BD ( 1) N  5- C 12      85. BD*( 1) C 11- C 12      0.67    1.25   0.026
   32. BD ( 1) N  5- C 12      86. BD*( 1) C 11- C 13      1.56    1.29   0.040
   32. BD ( 1) N  5- C 12     173. RY ( 1) C  4            1.49    2.23   0.052
   32. BD ( 1) N  5- C 12     355. RY ( 1) C 11            0.99    2.14   0.041
   32. BD ( 1) N  5- C 12     552. RY ( 3) H 21            0.59    4.55   0.046
   33. BD ( 2) N  5- C 12      64. BD*( 1) C  3- C  4      2.51    0.73   0.038
   33. BD ( 2) N  5- C 12      69. BD*( 1) C  4- H 29      3.52    0.74   0.046
   34. BD ( 1) N  5- H 21      68. BD*( 1) C  4- H 20      1.43    0.98   0.033
   34. BD ( 1) N  5- H 21      85. BD*( 1) C 11- C 12      0.61    1.08   0.023
   34. BD ( 1) N  5- H 21      87. BD*( 1) C 12- H 24      4.38    0.99   0.059
   34. BD ( 1) N  5- H 21     173. RY ( 1) C  4            1.40    2.06   0.048
   34. BD ( 1) N  5- H 21     381. RY ( 1) C 12            2.04    2.05   0.058
   35. BD ( 1) N  6- C  7      75. BD*( 1) N  6- C 15      0.91    1.23   0.030
   35. BD ( 1) N  6- C  7      82. BD*( 1) C  9- O 10      1.42    1.33   0.039
   35. BD ( 1) N  6- C  7      94. BD*( 1) C 15- H 16      1.04    1.17   0.031
   35. BD ( 1) N  6- C  7     459. RY ( 1) C 15            1.56    2.42   0.055
   35. BD ( 1) N  6- C  7     461. RY ( 3) C 15            1.13    2.07   0.043
   36. BD ( 2) N  6- C  7      74. BD*( 2) N  6- C  7      1.03    0.34   0.017
   36. BD ( 2) N  6- C  7      80. BD*( 1) C  8- H 30      1.50    0.77   0.030
   36. BD ( 2) N  6- C  7      81. BD*( 1) C  8- H 34      1.69    0.77   0.032
   36. BD ( 2) N  6- C  7      83. BD*( 2) C  9- O 10     11.13    0.38   0.058
   36. BD ( 2) N  6- C  7      90. BD*( 2) C 13- C 15     14.91    0.40   0.069
   36. BD ( 2) N  6- C  7     460. RY ( 2) C 15            2.05    0.96   0.040
   37. BD ( 1) N  6- C 15      73. BD*( 1) N  6- C  7      0.89    1.24   0.030
   37. BD ( 1) N  6- C 15      77. BD*( 1) C  7- C  8      2.53    1.14   0.048
   37. BD ( 1) N  6- C 15      88. BD*( 1) C 13- C 14      2.57    1.14   0.048
   37. BD ( 1) N  6- C 15      89. BD*( 1) C 13- C 15      0.53    1.30   0.023
   37. BD ( 1) N  6- C 15     251. RY ( 1) C  7            1.35    2.53   0.052
   37. BD ( 1) N  6- C 15     252. RY ( 2) C  7            0.89    1.96   0.037
   37. BD ( 1) N  6- C 15     254. RY ( 4) C  7            0.57    2.40   0.033
   38. BD ( 1) N  6- H 22      78. BD*( 1) C  7- C  9      4.20    1.07   0.060
   38. BD ( 1) N  6- H 22      89. BD*( 1) C 13- C 15      2.98    1.20   0.053
   38. BD ( 1) N  6- H 22      94. BD*( 1) C 15- H 16      0.91    1.03   0.027
   38. BD ( 1) N  6- H 22     251. RY ( 1) C  7            2.63    2.42   0.071
   38. BD ( 1) N  6- H 22     459. RY ( 1) C 15            1.42    2.28   0.051
   38. BD ( 1) N  6- H 22     462. RY ( 4) C 15            0.56    2.61   0.034
   39. BD ( 1) C  7- C  8      75. BD*( 1) N  6- C 15      4.27    1.02   0.059
   39. BD ( 1) C  7- C  8      76. BD*( 1) N  6- H 22      0.66    0.95   0.022
   39. BD ( 1) C  7- C  8      84. BD*( 1) C  9- C 11      1.97    1.03   0.040
   39. BD ( 1) C  7- C  8     225. RY ( 1) N  6            1.07    2.07   0.042
   39. BD ( 1) C  7- C  8     307. RY ( 5) C  9            0.65    3.19   0.041
   40. BD ( 1) C  7- C  9      76. BD*( 1) N  6- H 22      3.06    0.97   0.049
   40. BD ( 1) C  7- C  9      79. BD*( 1) C  8- H 23      1.06    0.99   0.029
   40. BD ( 1) C  7- C  9      85. BD*( 1) C 11- C 12      2.60    1.07   0.047
   40. BD ( 1) C  7- C  9     225. RY ( 1) N  6            1.05    2.09   0.042
   40. BD ( 1) C  7- C  9     277. RY ( 1) C  8            1.01    1.76   0.038
   40. BD ( 1) C  7- C  9     330. RY ( 2) O 10            0.60    1.78   0.029
   40. BD ( 1) C  7- C  9     355. RY ( 1) C 11            0.99    1.96   0.039
   41. BD ( 1) C  8- H 23      73. BD*( 1) N  6- C  7      0.72    0.96   0.023
   41. BD ( 1) C  8- H 23      78. BD*( 1) C  7- C  9      4.62    0.90   0.058
   41. BD ( 1) C  8- H 23     252. RY ( 2) C  7            0.62    1.69   0.029
   42. BD ( 1) C  8- H 30      73. BD*( 1) N  6- C  7      2.57    0.95   0.044
   42. BD ( 1) C  8- H 30      74. BD*( 2) N  6- C  7      7.07    0.42   0.049
   43. BD ( 1) C  8- H 34      73. BD*( 1) N  6- C  7      2.04    0.95   0.039
   43. BD ( 1) C  8- H 34      74. BD*( 2) N  6- C  7      7.88    0.42   0.051
   44. BD ( 1) C  9- O 10      73. BD*( 1) N  6- C  7      1.32    1.34   0.038
   44. BD ( 1) C  9- O 10      78. BD*( 1) C  7- C  9      0.58    1.28   0.024
   44. BD ( 1) C  9- O 10      84. BD*( 1) C  9- C 11      0.84    1.31   0.030
   44. BD ( 1) C  9- O 10      86. BD*( 1) C 11- C 13      1.30    1.35   0.037
   44. BD ( 1) C  9- O 10     355. RY ( 1) C 11            0.52    2.20   0.030
   45. BD ( 2) C  9- O 10      74. BD*( 2) N  6- C  7      8.78    0.32   0.047
   45. BD ( 2) C  9- O 10      83. BD*( 2) C  9- O 10      1.16    0.35   0.018
   46. BD ( 1) C  9- C 11      77. BD*( 1) C  7- C  8      2.44    0.98   0.044
   46. BD ( 1) C  9- C 11      86. BD*( 1) C 11- C 13      1.17    1.09   0.032
   46. BD ( 1) C  9- C 11      87. BD*( 1) C 12- H 24      2.07    0.97   0.040
   46. BD ( 1) C  9- C 11      88. BD*( 1) C 13- C 14      3.21    0.99   0.050
   46. BD ( 1) C  9- C 11     252. RY ( 2) C  7            0.84    1.81   0.035
   46. BD ( 1) C  9- C 11     330. RY ( 2) O 10            0.70    1.77   0.032
   46. BD ( 1) C  9- C 11     382. RY ( 2) C 12            0.70    1.90   0.032
   46. BD ( 1) C  9- C 11     407. RY ( 1) C 13            0.90    2.24   0.040
   46. BD ( 1) C  9- C 11     408. RY ( 2) C 13            0.51    1.95   0.028
   47. BD ( 1) C 11- C 12      67. BD*( 1) C  4- N  5      4.35    0.94   0.057
   47. BD ( 1) C 11- C 12      70. BD*( 1) N  5- C 12      0.56    1.16   0.023
   47. BD ( 1) C 11- C 12      78. BD*( 1) C  7- C  9      2.01    1.04   0.041
   47. BD ( 1) C 11- C 12      84. BD*( 1) C  9- C 11      0.59    1.07   0.022
   47. BD ( 1) C 11- C 12      86. BD*( 1) C 11- C 13      1.10    1.11   0.031
   47. BD ( 1) C 11- C 12      89. BD*( 1) C 13- C 15      2.37    1.16   0.047
   47. BD ( 1) C 11- C 12     200. RY ( 2) N  5            1.59    2.07   0.051
   47. BD ( 1) C 11- C 12     407. RY ( 1) C 13            1.81    2.26   0.057
   48. BD ( 1) C 11- C 13      70. BD*( 1) N  5- C 12      2.10    1.15   0.044
   48. BD ( 1) C 11- C 13      82. BD*( 1) C  9- O 10      2.36    1.14   0.046
   48. BD ( 1) C 11- C 13      84. BD*( 1) C  9- C 11      0.84    1.06   0.027
   48. BD ( 1) C 11- C 13      85. BD*( 1) C 11- C 12      1.01    1.06   0.029
   48. BD ( 1) C 11- C 13      89. BD*( 1) C 13- C 15      0.65    1.15   0.024
   48. BD ( 1) C 11- C 13      92. BD*( 1) C 14- H 31      0.87    1.00   0.026
   48. BD ( 1) C 11- C 13      94. BD*( 1) C 15- H 16      2.75    0.99   0.047
   48. BD ( 1) C 11- C 13     306. RY ( 4) C  9            0.64    2.55   0.036
   48. BD ( 1) C 11- C 13     382. RY ( 2) C 12            0.65    1.90   0.031
   48. BD ( 1) C 11- C 13     433. RY ( 1) C 14            0.65    1.77   0.030
   48. BD ( 1) C 11- C 13     459. RY ( 1) C 15            0.57    2.24   0.032
   48. BD ( 1) C 11- C 13     461. RY ( 3) C 15            0.72    1.88   0.033
   49. BD ( 1) C 12- H 24      72. BD*( 1) N  5- H 21      4.57    0.91   0.057
   49. BD ( 1) C 12- H 24      84. BD*( 1) C  9- C 11      3.58    0.98   0.053
   49. BD ( 1) C 12- H 24     200. RY ( 2) N  5            1.50    1.97   0.049
   49. BD ( 1) C 12- H 24     355. RY ( 1) C 11            1.58    1.87   0.049
   50. BD ( 1) C 13- C 14      75. BD*( 1) N  6- C 15      3.21    0.99   0.050
   50. BD ( 1) C 13- C 14      84. BD*( 1) C  9- C 11      2.98    1.01   0.049
   50. BD ( 1) C 13- C 14      86. BD*( 1) C 11- C 13      0.50    1.05   0.020
   50. BD ( 1) C 13- C 14      89. BD*( 1) C 13- C 15      0.62    1.10   0.023
   50. BD ( 1) C 13- C 14     356. RY ( 2) C 11            1.18    1.99   0.043
   50. BD ( 1) C 13- C 14     459. RY ( 1) C 15            0.87    2.19   0.039
   51. BD ( 1) C 13- C 15      76. BD*( 1) N  6- H 22      1.95    1.00   0.039
   51. BD ( 1) C 13- C 15      85. BD*( 1) C 11- C 12      3.08    1.09   0.052
   51. BD ( 1) C 13- C 15      86. BD*( 1) C 11- C 13      0.89    1.13   0.028
   51. BD ( 1) C 13- C 15      88. BD*( 1) C 13- C 14      0.56    1.02   0.021
   51. BD ( 1) C 13- C 15      94. BD*( 1) C 15- H 16      0.76    1.01   0.025
   51. BD ( 1) C 13- C 15     225. RY ( 1) N  6            0.90    2.12   0.039
   51. BD ( 1) C 13- C 15     356. RY ( 2) C 11            1.65    2.06   0.052
   51. BD ( 1) C 13- C 15     433. RY ( 1) C 14            0.62    1.79   0.030
   52. BD ( 2) C 13- C 15      74. BD*( 2) N  6- C  7     19.12    0.23   0.060
   52. BD ( 2) C 13- C 15      91. BD*( 1) C 14- H 25      2.93    0.66   0.039
   52. BD ( 2) C 13- C 15      93. BD*( 1) C 14- H 32      2.96    0.66   0.039
   52. BD ( 2) C 13- C 15     226. RY ( 2) N  6            1.24    1.58   0.040
   52. BD ( 2) C 13- C 15     357. RY ( 3) C 11            0.57    1.03   0.022
   53. BD ( 1) C 14- H 25      89. BD*( 1) C 13- C 15      1.73    1.01   0.037
   53. BD ( 1) C 14- H 25      90. BD*( 2) C 13- C 15      5.00    0.48   0.044
   53. BD ( 1) C 14- H 25     409. RY ( 3) C 13            0.78    1.44   0.030
   54. BD ( 1) C 14- H 31      86. BD*( 1) C 11- C 13      5.36    0.96   0.064
   54. BD ( 1) C 14- H 31     408. RY ( 2) C 13            0.73    1.82   0.032
   55. BD ( 1) C 14- H 32      89. BD*( 1) C 13- C 15      1.80    1.01   0.038
   55. BD ( 1) C 14- H 32      90. BD*( 2) C 13- C 15      4.86    0.48   0.043
   55. BD ( 1) C 14- H 32     409. RY ( 3) C 13            0.51    1.44   0.024
   56. BD ( 1) C 15- H 16      73. BD*( 1) N  6- C  7      5.01    0.99   0.063
   56. BD ( 1) C 15- H 16      76. BD*( 1) N  6- H 22      0.76    0.87   0.023
   56. BD ( 1) C 15- H 16      86. BD*( 1) C 11- C 13      4.23    1.00   0.058
   56. BD ( 1) C 15- H 16      89. BD*( 1) C 13- C 15      0.54    1.05   0.021
   56. BD ( 1) C 15- H 16     225. RY ( 1) N  6            0.86    1.99   0.037
   56. BD ( 1) C 15- H 16     407. RY ( 1) C 13            1.67    2.15   0.053


 NATURAL BOND ORBITALS (Summary):

                                                     Principal Delocalizations
           NBO                 Occupancy    Energy   (geminal,vicinal,remote)
 ===============================================================================
 Molecular unit  1  (C12H19N2O)
 ------ Lewis --------------------------------------
    1. CR ( 1) C  1             1.99999   -10.16092
    2. CR ( 1) C  2             1.99999   -10.17651
    3. CR ( 1) C  3             1.99999   -10.18632
    4. CR ( 1) C  4             1.99999   -10.23599
    5. CR ( 1) N  5             1.99999   -14.41623
    6. CR ( 1) N  6             1.99999   -14.44805
    7. CR ( 1) C  7             1.99999   -10.27747
    8. CR ( 1) C  8             1.99999   -10.19957
    9. CR ( 1) C  9             1.99999   -10.28118
   10. CR ( 1) O 10             2.00000   -19.12641
   11. CR ( 1) C 11             1.99999   -10.22830
   12. CR ( 1) C 12             1.99999   -10.28436
   13. CR ( 1) C 13             1.99999   -10.24015
   14. CR ( 1) C 14             1.99999   -10.19527
   15. CR ( 1) C 15             1.99999   -10.24706
   16. LP ( 1) O 10             1.97434    -0.61030  303(v),84(v),72(r)
   17. LP ( 2) O 10             1.86897    -0.30584  78(v),84(v),72(r),305(v)
                                                     73(r),306(v),67(r)
   18. LP ( 1) C 11             1.11485    -0.17623  71(v),83(v),90(v),384(v)
                                                     304(v),70(v),310(v),357(g)
                                                     410(v),409(v)
   19. BD ( 1) C  1- C  2       1.99007    -0.53864  64(v),147(v)
   20. BD ( 1) C  1- H 17       1.99017    -0.47542  63(v)
   21. BD ( 1) C  1- H 26       1.99012    -0.47516  62(v)
   22. BD ( 1) C  1- H 33       1.98837    -0.47412  61(v)
   23. BD ( 1) C  2- C  3       1.98146    -0.54258  67(v),60(v),95(v)
   24. BD ( 1) C  2- H 18       1.97969    -0.47476  65(v),59(v)
   25. BD ( 1) C  2- H 27       1.97942    -0.47430  66(v),58(v)
   26. BD ( 1) C  3- C  4       1.97704    -0.56598  71(v),70(v),57(v),199(v)
                                                     121(v)
   27. BD ( 1) C  3- H 19       1.97895    -0.48657  68(v),62(v)
   28. BD ( 1) C  3- H 28       1.98043    -0.48692  69(v),63(v)
   29. BD ( 1) C  4- N  5       1.98778    -0.71691  85(v),381(v),61(v),87(v)
   30. BD ( 1) C  4- H 20       1.98179    -0.51840  72(v),65(v)
   31. BD ( 1) C  4- H 29       1.96858    -0.51186  71(v),66(v),70(v)
   32. BD ( 1) N  5- C 12       1.99165    -0.83172  86(v),173(v),355(v),85(g)
                                                     552(v)
   33. BD ( 2) N  5- C 12       1.95420    -0.42001  69(v),64(v)
   34. BD ( 1) N  5- H 21       1.97935    -0.65872  87(v),381(v),68(v),173(v)
                                                     85(v)
   35. BD ( 1) N  6- C  7       1.98947    -0.82878  459(v),82(v),461(v),94(v)
                                                     75(g)
   36. BD ( 2) N  6- C  7       1.88146    -0.42598  90(v),83(v),460(v),81(v)
                                                     80(v),74(g)
   37. BD ( 1) N  6- C 15       1.98746    -0.79343  88(v),77(v),251(v),73(g)
                                                     252(v),254(v),89(g)
   38. BD ( 1) N  6- H 22       1.98258    -0.68917  78(v),89(v),251(v),459(v)
                                                     94(v),462(v)
   39. BD ( 1) C  7- C  8       1.98387    -0.62008  75(v),84(v),225(v),76(v)
                                                     307(v)
   40. BD ( 1) C  7- C  9       1.97875    -0.64776  76(v),85(v),79(v),225(v)
                                                     277(v),355(v),330(v)
   41. BD ( 1) C  8- H 23       1.98598    -0.51505  78(v),73(v),252(v)
   42. BD ( 1) C  8- H 30       1.96562    -0.50543  74(v),73(v)
   43. BD ( 1) C  8- H 34       1.96353    -0.50562  74(v),73(v)
   44. BD ( 1) C  9- O 10       1.99328    -0.89252  73(v),86(v),84(g),78(g)
                                                     355(v)
   45. BD ( 2) C  9- O 10       1.97320    -0.40203  74(v),83(g)
   46. BD ( 1) C  9- C 11       1.97674    -0.63961  88(v),77(v),87(v),86(g)
                                                     407(v),252(v),330(v),382(v)
                                                     408(v)
   47. BD ( 1) C 11- C 12       1.97833    -0.65645  67(v),89(v),78(v),407(v)
                                                     200(v),86(g),84(g),70(g)
   48. BD ( 1) C 11- C 13       1.97394    -0.64382  94(v),82(v),70(v),85(g)
                                                     92(v),84(g),461(v),382(v)
                                                     433(v),89(g),306(v),459(v)
   49. BD ( 1) C 12- H 24       1.97945    -0.56368  72(v),84(v),355(v),200(v)
   50. BD ( 1) C 13- C 14       1.98197    -0.59673  75(v),84(v),356(v),459(v)
                                                     89(g),86(g)
   51. BD ( 1) C 13- C 15       1.98080    -0.67014  85(v),76(v),356(v),225(v)
                                                     86(g),94(g),433(v),88(g)
   52. BD ( 2) C 13- C 15       1.70599    -0.31970  74(v),93(v),91(v),226(v)
                                                     357(v)
   53. BD ( 1) C 14- H 25       1.97292    -0.50510  90(v),89(v),409(v)
   54. BD ( 1) C 14- H 31       1.98601    -0.50434  86(v),408(v)
   55. BD ( 1) C 14- H 32       1.97542    -0.50437  90(v),89(v),409(v)
   56. BD ( 1) C 15- H 16       1.97853    -0.54734  73(v),86(v),407(v),225(v)
                                                     76(v),89(g)
 ------ non-Lewis ----------------------------------
   57. BD*( 1) C  1- C  2       0.00451     0.34347
   58. BD*( 1) C  1- H 17       0.00875     0.36451
   59. BD*( 1) C  1- H 26       0.00871     0.36461
   60. BD*( 1) C  1- H 33       0.00530     0.37058
   61. BD*( 1) C  2- C  3       0.01142     0.33298
   62. BD*( 1) C  2- H 18       0.01671     0.34846
   63. BD*( 1) C  2- H 27       0.01665     0.35023
   64. BD*( 1) C  3- C  4       0.01364     0.31447
   65. BD*( 1) C  3- H 19       0.01605     0.34136
   66. BD*( 1) C  3- H 28       0.01634     0.34229
   67. BD*( 1) C  4- N  5       0.02275     0.27993
   68. BD*( 1) C  4- H 20       0.01546     0.31983
   69. BD*( 1) C  4- H 29       0.01993     0.31925
   70. BD*( 1) N  5- C 12       0.01178     0.50389
   71. BD*( 2) N  5- C 12       0.25598    -0.07375
   72. BD*( 1) N  5- H 21       0.05265     0.34355
   73. BD*( 1) N  6- C  7       0.02607     0.44484
   74. BD*( 2) N  6- C  7       0.42803    -0.08604
   75. BD*( 1) N  6- C 15       0.01862     0.39627
   76. BD*( 1) N  6- H 22       0.01724     0.32648
   77. BD*( 1) C  7- C  8       0.01063     0.34440
   78. BD*( 1) C  7- C  9       0.06426     0.38411
   79. BD*( 1) C  8- H 23       0.00419     0.34187
   80. BD*( 1) C  8- H 30       0.00777     0.34128
   81. BD*( 1) C  8- H 34       0.00840     0.33930
   82. BD*( 1) C  9- O 10       0.00823     0.49694
   83. BD*( 2) C  9- O 10       0.46182    -0.04792
   84. BD*( 1) C  9- C 11       0.05863     0.41255
   85. BD*( 1) C 11- C 12       0.01865     0.41980
   86. BD*( 1) C 11- C 13       0.02583     0.45486
   87. BD*( 1) C 12- H 24       0.01866     0.33320
   88. BD*( 1) C 13- C 14       0.01200     0.34748
   89. BD*( 1) C 13- C 15       0.01616     0.50717
   90. BD*( 2) C 13- C 15       0.28494    -0.02452
   91. BD*( 1) C 14- H 25       0.00898     0.33767
   92. BD*( 1) C 14- H 31       0.00458     0.35374
   93. BD*( 1) C 14- H 32       0.00867     0.34045
   94. BD*( 1) C 15- H 16       0.01208     0.34468
   95. RY ( 1) C  1             0.00105     1.26188
   96. RY ( 2) C  1             0.00068     1.35937
   97. RY ( 3) C  1             0.00015     1.65678
   98. RY ( 4) C  1             0.00009     1.38711
   99. RY ( 5) C  1             0.00005     1.79461
  100. RY ( 6) C  1             0.00002     1.84092
  101. RY ( 7) C  1             0.00001     1.94767
  102. RY ( 8) C  1             0.00001     2.03045
  103. RY ( 9) C  1             0.00000     2.03166
  104. RY (10) C  1             0.00000     2.78271
  105. RY (11) C  1             0.00000    17.61280
  106. RY (12) C  1             0.00000     2.76472
  107. RY (13) C  1             0.00000     3.43163
  108. RY (14) C  1             0.00000     3.51928
  109. RY (15) C  1             0.00000     2.88730
  110. RY (16) C  1             0.00000     3.37720
  111. RY (17) C  1             0.00000     2.78940
  112. RY (18) C  1             0.00000     2.47799
  113. RY (19) C  1             0.00000     3.56937
  114. RY (20) C  1             0.00000     3.18401
  115. RY (21) C  1             0.00000     3.65025
  116. RY (22) C  1             0.00000     3.25040
  117. RY (23) C  1             0.00000     3.52814
  118. RY (24) C  1             0.00000     4.99385
  119. RY (25) C  1             0.00000     2.54041
  120. RY (26) C  1             0.00000     2.80776
  121. RY ( 1) C  2             0.00161     1.49091
  122. RY ( 2) C  2             0.00151     1.31179
  123. RY ( 3) C  2             0.00049     1.35469
  124. RY ( 4) C  2             0.00034     3.10717
  125. RY ( 5) C  2             0.00016     3.36479
  126. RY ( 6) C  2             0.00009     2.88234
  127. RY ( 7) C  2             0.00004     2.21164
  128. RY ( 8) C  2             0.00003     2.51248
  129. RY ( 9) C  2             0.00001     2.36622
  130. RY (10) C  2             0.00000     1.96850
  131. RY (11) C  2             0.00000     1.72015
  132. RY (12) C  2             0.00000     4.47075
  133. RY (13) C  2             0.00000     2.89610
  134. RY (14) C  2             0.00000     2.19781
  135. RY (15) C  2             0.00000     4.15684
  136. RY (16) C  2             0.00000     2.48573
  137. RY (17) C  2             0.00000     5.14227
  138. RY (18) C  2             0.00000     4.60722
  139. RY (19) C  2             0.00000     8.90377
  140. RY (20) C  2             0.00000     3.97077
  141. RY (21) C  2             0.00000     3.90075
  142. RY (22) C  2             0.00000     3.67130
  143. RY (23) C  2             0.00000     3.43794
  144. RY (24) C  2             0.00000     3.16755
  145. RY (25) C  2             0.00000     3.68185
  146. RY (26) C  2             0.00000     3.85278
  147. RY ( 1) C  3             0.00186     1.27804
  148. RY ( 2) C  3             0.00132     1.34701
  149. RY ( 3) C  3             0.00102     1.10952
  150. RY ( 4) C  3             0.00035     3.00542
  151. RY ( 5) C  3             0.00023     3.02880
  152. RY ( 6) C  3             0.00018     1.65118
  153. RY ( 7) C  3             0.00008     2.71594
  154. RY ( 8) C  3             0.00005     2.22512
  155. RY ( 9) C  3             0.00004     2.48754
  156. RY (10) C  3             0.00002     2.13799
  157. RY (11) C  3             0.00001     2.97738
  158. RY (12) C  3             0.00001     1.70784
  159. RY (13) C  3             0.00000     2.98550
  160. RY (14) C  3             0.00000     2.66824
  161. RY (15) C  3             0.00000     2.56895
  162. RY (16) C  3             0.00000    14.11271
  163. RY (17) C  3             0.00000     4.87917
  164. RY (18) C  3             0.00000     3.46480
  165. RY (19) C  3             0.00000     3.97777
  166. RY (20) C  3             0.00000     3.35787
  167. RY (21) C  3             0.00000     3.33411
  168. RY (22) C  3             0.00000     3.40770
  169. RY (23) C  3             0.00000     3.66009
  170. RY (24) C  3             0.00000     2.93609
  171. RY (25) C  3             0.00000     5.64371
  172. RY (26) C  3             0.00000     3.15816
  173. RY ( 1) C  4             0.00306     1.40132
  174. RY ( 2) C  4             0.00161     1.53060
  175. RY ( 3) C  4             0.00093     1.28415
  176. RY ( 4) C  4             0.00044     2.05228
  177. RY ( 5) C  4             0.00028     2.87649
  178. RY ( 6) C  4             0.00023     2.24878
  179. RY ( 7) C  4             0.00011     2.61586
  180. RY ( 8) C  4             0.00008     2.42580
  181. RY ( 9) C  4             0.00005     1.87573
  182. RY (10) C  4             0.00004     2.81845
  183. RY (11) C  4             0.00002     2.57995
  184. RY (12) C  4             0.00001     2.14479
  185. RY (13) C  4             0.00001     1.93401
  186. RY (14) C  4             0.00001     2.89101
  187. RY (15) C  4             0.00001     2.70749
  188. RY (16) C  4             0.00000     3.31469
  189. RY (17) C  4             0.00000     2.45903
  190. RY (18) C  4             0.00000     4.57251
  191. RY (19) C  4             0.00000    10.42567
  192. RY (20) C  4             0.00000     9.46066
  193. RY (21) C  4             0.00000     3.10766
  194. RY (22) C  4             0.00000     3.67551
  195. RY (23) C  4             0.00000     7.03582
  196. RY (24) C  4             0.00000     2.76988
  197. RY (25) C  4             0.00000     3.35409
  198. RY (26) C  4             0.00000     3.55846
  199. RY ( 1) N  5             0.00371     0.65178
  200. RY ( 2) N  5             0.00321     1.40866
  201. RY ( 3) N  5             0.00118     1.14172
  202. RY ( 4) N  5             0.00066     1.69693
  203. RY ( 5) N  5             0.00035     1.99521
  204. RY ( 6) N  5             0.00028     3.03857
  205. RY ( 7) N  5             0.00012     3.56434
  206. RY ( 8) N  5             0.00011     2.02622
  207. RY ( 9) N  5             0.00005     3.75534
  208. RY (10) N  5             0.00004     3.78403
  209. RY (11) N  5             0.00003     3.63846
  210. RY (12) N  5             0.00002     3.43521
  211. RY (13) N  5             0.00002     3.36510
  212. RY (14) N  5             0.00001     3.00967
  213. RY (15) N  5             0.00000     2.88253
  214. RY (16) N  5             0.00000     4.89296
  215. RY (17) N  5             0.00000     3.90785
  216. RY (18) N  5             0.00000     4.40153
  217. RY (19) N  5             0.00000     4.96653
  218. RY (20) N  5             0.00000    18.22588
  219. RY (21) N  5             0.00000     4.24070
  220. RY (22) N  5             0.00000     6.99030
  221. RY (23) N  5             0.00000     4.42868
  222. RY (24) N  5             0.00000     9.17978
  223. RY (25) N  5             0.00000     4.77506
  224. RY (26) N  5             0.00000     5.70882
  225. RY ( 1) N  6             0.00420     1.44531
  226. RY ( 2) N  6             0.00104     1.25753
  227. RY ( 3) N  6             0.00088     1.58754
  228. RY ( 4) N  6             0.00079     1.61679
  229. RY ( 5) N  6             0.00033     1.63125
  230. RY ( 6) N  6             0.00019     2.83431
  231. RY ( 7) N  6             0.00015     1.41044
  232. RY ( 8) N  6             0.00007     3.98804
  233. RY ( 9) N  6             0.00005     3.41603
  234. RY (10) N  6             0.00002     2.96735
  235. RY (11) N  6             0.00001     3.17261
  236. RY (12) N  6             0.00001     4.46721
  237. RY (13) N  6             0.00001     3.70837
  238. RY (14) N  6             0.00000     3.58134
  239. RY (15) N  6             0.00000     4.36693
  240. RY (16) N  6             0.00000     4.45601
  241. RY (17) N  6             0.00000     3.63407
  242. RY (18) N  6             0.00000    15.26721
  243. RY (19) N  6             0.00000    11.58503
  244. RY (20) N  6             0.00000     3.36555
  245. RY (21) N  6             0.00000     3.96079
  246. RY (22) N  6             0.00000     8.69016
  247. RY (23) N  6             0.00000     4.70730
  248. RY (24) N  6             0.00000     4.10534
  249. RY (25) N  6             0.00000     4.55560
  250. RY (26) N  6             0.00000     4.26610
  251. RY ( 1) C  7             0.00360     1.73239
  252. RY ( 2) C  7             0.00291     1.17119
  253. RY ( 3) C  7             0.00254     0.81518
  254. RY ( 4) C  7             0.00117     1.60735
  255. RY ( 5) C  7             0.00077     2.62347
  256. RY ( 6) C  7             0.00043     2.99693
  257. RY ( 7) C  7             0.00033     1.57260
  258. RY ( 8) C  7             0.00024     2.96904
  259. RY ( 9) C  7             0.00020     2.80890
  260. RY (10) C  7             0.00015     3.46294
  261. RY (11) C  7             0.00010     2.38107
  262. RY (12) C  7             0.00004     3.10475
  263. RY (13) C  7             0.00003     3.54881
  264. RY (14) C  7             0.00001     3.97691
  265. RY (15) C  7             0.00001     2.20540
  266. RY (16) C  7             0.00001     2.07216
  267. RY (17) C  7             0.00001     2.75330
  268. RY (18) C  7             0.00000     3.35526
  269. RY (19) C  7             0.00000     3.35918
  270. RY (20) C  7             0.00000     3.55469
  271. RY (21) C  7             0.00000    16.25535
  272. RY (22) C  7             0.00000     3.32145
  273. RY (23) C  7             0.00000     3.87495
  274. RY (24) C  7             0.00000     4.85718
  275. RY (25) C  7             0.00000     4.01273
  276. RY (26) C  7             0.00000     3.37692
  277. RY ( 1) C  8             0.00196     1.11472
  278. RY ( 2) C  8             0.00086     1.70402
  279. RY ( 3) C  8             0.00069     1.01152
  280. RY ( 4) C  8             0.00016     1.86267
  281. RY ( 5) C  8             0.00011     1.65652
  282. RY ( 6) C  8             0.00009     1.43431
  283. RY ( 7) C  8             0.00006     1.68157
  284. RY ( 8) C  8             0.00006     2.09475
  285. RY ( 9) C  8             0.00003     1.80080
  286. RY (10) C  8             0.00002     2.69812
  287. RY (11) C  8             0.00001     1.85414
  288. RY (12) C  8             0.00001     2.84662
  289. RY (13) C  8             0.00000     1.62007
  290. RY (14) C  8             0.00000     2.88512
  291. RY (15) C  8             0.00000     3.68978
  292. RY (16) C  8             0.00000     4.94200
  293. RY (17) C  8             0.00000     4.27210
  294. RY (18) C  8             0.00000     3.75612
  295. RY (19) C  8             0.00000     3.45299
  296. RY (20) C  8             0.00000    14.69763
  297. RY (21) C  8             0.00000     2.26174
  298. RY (22) C  8             0.00000     3.19853
  299. RY (23) C  8             0.00000     5.75840
  300. RY (24) C  8             0.00000     3.56042
  301. RY (25) C  8             0.00000     3.28983
  302. RY (26) C  8             0.00000     3.55590
  303. RY ( 1) C  9             0.01006     1.33551
  304. RY ( 2) C  9             0.00377     2.04215
  305. RY ( 3) C  9             0.00336     2.27577
  306. RY ( 4) C  9             0.00145     1.90563
  307. RY ( 5) C  9             0.00106     2.56982
  308. RY ( 6) C  9             0.00027     1.73830
  309. RY ( 7) C  9             0.00027     2.01607
  310. RY ( 8) C  9             0.00022     2.35243
  311. RY ( 9) C  9             0.00021     2.00336
  312. RY (10) C  9             0.00013     3.04118
  313. RY (11) C  9             0.00008     2.98078
  314. RY (12) C  9             0.00007     2.49755
  315. RY (13) C  9             0.00006     2.39216
  316. RY (14) C  9             0.00005     2.56052
  317. RY (15) C  9             0.00002     3.11956
  318. RY (16) C  9             0.00001     3.03344
  319. RY (17) C  9             0.00001     3.10694
  320. RY (18) C  9             0.00001     3.27781
  321. RY (19) C  9             0.00000     2.42483
  322. RY (20) C  9             0.00000     8.89420
  323. RY (21) C  9             0.00000     7.32589
  324. RY (22) C  9             0.00000     5.44350
  325. RY (23) C  9             0.00000     4.11219
  326. RY (24) C  9             0.00000     3.43755
  327. RY (25) C  9             0.00000     3.20346
  328. RY (26) C  9             0.00000     4.75907
  329. RY ( 1) O 10             0.00252     0.67164
  330. RY ( 2) O 10             0.00158     1.13374
  331. RY ( 3) O 10             0.00023     1.36659
  332. RY ( 4) O 10             0.00009     2.19633
  333. RY ( 5) O 10             0.00007     2.20847
  334. RY ( 6) O 10             0.00005     1.97252
  335. RY ( 7) O 10             0.00004     2.94323
  336. RY ( 8) O 10             0.00001     5.36672
  337. RY ( 9) O 10             0.00001     3.49942
  338. RY (10) O 10             0.00001     3.07044
  339. RY (11) O 10             0.00000     3.99246
  340. RY (12) O 10             0.00000     2.25968
  341. RY (13) O 10             0.00000     3.94354
  342. RY (14) O 10             0.00000     6.90686
  343. RY (15) O 10             0.00000    28.14367
  344. RY (16) O 10             0.00000     7.14814
  345. RY (17) O 10             0.00000     7.91880
  346. RY (18) O 10             0.00000     5.29364
  347. RY (19) O 10             0.00000     6.37174
  348. RY (20) O 10             0.00000     6.97504
  349. RY (21) O 10             0.00000     7.26403
  350. RY (22) O 10             0.00000     6.13020
  351. RY (23) O 10             0.00000     5.98610
  352. RY (24) O 10             0.00000     4.91348
  353. RY (25) O 10             0.00000     7.38290
  354. RY (26) O 10             0.00000     7.63341
  355. RY ( 1) C 11             0.00471     1.30869
  356. RY ( 2) C 11             0.00306     1.39222
  357. RY ( 3) C 11             0.00210     0.70561
  358. RY ( 4) C 11             0.00062     1.88807
  359. RY ( 5) C 11             0.00051     2.34445
  360. RY ( 6) C 11             0.00040     2.20397
  361. RY ( 7) C 11             0.00035     2.88722
  362. RY ( 8) C 11             0.00022     2.39202
  363. RY ( 9) C 11             0.00018     2.35169
  364. RY (10) C 11             0.00014     2.73643
  365. RY (11) C 11             0.00009     3.05141
  366. RY (12) C 11             0.00008     2.57857
  367. RY (13) C 11             0.00007     3.72120
  368. RY (14) C 11             0.00004     3.08735
  369. RY (15) C 11             0.00004     3.20740
  370. RY (16) C 11             0.00002     3.50923
  371. RY (17) C 11             0.00001     3.18393
  372. RY (18) C 11             0.00001     3.51350
  373. RY (19) C 11             0.00000     2.08504
  374. RY (20) C 11             0.00000     3.27030
  375. RY (21) C 11             0.00000     4.21744
  376. RY (22) C 11             0.00000     3.37447
  377. RY (23) C 11             0.00000     5.96362
  378. RY (24) C 11             0.00000     3.27567
  379. RY (25) C 11             0.00000    16.66875
  380. RY (26) C 11             0.00000     3.69197
  381. RY ( 1) C 12             0.00473     1.38863
  382. RY ( 2) C 12             0.00216     1.25821
  383. RY ( 3) C 12             0.00138     1.82455
  384. RY ( 4) C 12             0.00085     1.49541
  385. RY ( 5) C 12             0.00070     1.19252
  386. RY ( 6) C 12             0.00023     3.02319
  387. RY ( 7) C 12             0.00018     2.09660
  388. RY ( 8) C 12             0.00012     2.01179
  389. RY ( 9) C 12             0.00012     2.03252
  390. RY (10) C 12             0.00008     2.57653
  391. RY (11) C 12             0.00005     2.09213
  392. RY (12) C 12             0.00004     2.46335
  393. RY (13) C 12             0.00003     3.02889
  394. RY (14) C 12             0.00002     2.16650
  395. RY (15) C 12             0.00001     2.57297
  396. RY (16) C 12             0.00001     3.02174
  397. RY (17) C 12             0.00001     3.47556
  398. RY (18) C 12             0.00000     3.22515
  399. RY (19) C 12             0.00000    10.66551
  400. RY (20) C 12             0.00000     4.18800
  401. RY (21) C 12             0.00000    10.65865
  402. RY (22) C 12             0.00000     3.59461
  403. RY (23) C 12             0.00000     3.16675
  404. RY (24) C 12             0.00000     3.90346
  405. RY (25) C 12             0.00000     3.46931
  406. RY (26) C 12             0.00000     3.93637
  407. RY ( 1) C 13             0.00360     1.59959
  408. RY ( 2) C 13             0.00206     1.31349
  409. RY ( 3) C 13             0.00149     0.93815
  410. RY ( 4) C 13             0.00054     2.72756
  411. RY ( 5) C 13             0.00054     2.46080
  412. RY ( 6) C 13             0.00037     3.20574
  413. RY ( 7) C 13             0.00022     2.10501
  414. RY ( 8) C 13             0.00017     2.77962
  415. RY ( 9) C 13             0.00010     2.72994
  416. RY (10) C 13             0.00006     2.22896
  417. RY (11) C 13             0.00005     3.39602
  418. RY (12) C 13             0.00004     3.27167
  419. RY (13) C 13             0.00004     2.82395
  420. RY (14) C 13             0.00002     2.65337
  421. RY (15) C 13             0.00001     3.69742
  422. RY (16) C 13             0.00001     2.97244
  423. RY (17) C 13             0.00000     3.07566
  424. RY (18) C 13             0.00000     2.46045
  425. RY (19) C 13             0.00000     2.94831
  426. RY (20) C 13             0.00000     3.88986
  427. RY (21) C 13             0.00000    15.69886
  428. RY (22) C 13             0.00000     3.26616
  429. RY (23) C 13             0.00000     3.86313
  430. RY (24) C 13             0.00000     3.37651
  431. RY (25) C 13             0.00000     3.22519
  432. RY (26) C 13             0.00000     4.84747
  433. RY ( 1) C 14             0.00153     1.12165
  434. RY ( 2) C 14             0.00075     0.91810
  435. RY ( 3) C 14             0.00045     1.97604
  436. RY ( 4) C 14             0.00019     1.61263
  437. RY ( 5) C 14             0.00016     1.56777
  438. RY ( 6) C 14             0.00007     1.63617
  439. RY ( 7) C 14             0.00003     2.57507
  440. RY ( 8) C 14             0.00002     1.69119
  441. RY ( 9) C 14             0.00002     1.42301
  442. RY (10) C 14             0.00001     2.43629
  443. RY (11) C 14             0.00001     2.09701
  444. RY (12) C 14             0.00000     2.01404
  445. RY (13) C 14             0.00000     2.69852
  446. RY (14) C 14             0.00000     2.27676
  447. RY (15) C 14             0.00000     2.79193
  448. RY (16) C 14             0.00000     4.99032
  449. RY (17) C 14             0.00000     3.39579
  450. RY (18) C 14             0.00000    12.22220
  451. RY (19) C 14             0.00000     7.21212
  452. RY (20) C 14             0.00000     3.63750
  453. RY (21) C 14             0.00000     5.25025
  454. RY (22) C 14             0.00000     3.46863
  455. RY (23) C 14             0.00000     3.31838
  456. RY (24) C 14             0.00000     3.13673
  457. RY (25) C 14             0.00000     4.04937
  458. RY (26) C 14             0.00000     3.62379
  459. RY ( 1) C 15             0.00378     1.59512
  460. RY ( 2) C 15             0.00289     0.53771
  461. RY ( 3) C 15             0.00209     1.23939
  462. RY ( 4) C 15             0.00060     1.92238
  463. RY ( 5) C 15             0.00050     2.62122
  464. RY ( 6) C 15             0.00020     3.20978
  465. RY ( 7) C 15             0.00011     2.89538
  466. RY ( 8) C 15             0.00010     2.64422
  467. RY ( 9) C 15             0.00009     1.40604
  468. RY (10) C 15             0.00005     2.67173
  469. RY (11) C 15             0.00001     1.92476
  470. RY (12) C 15             0.00001     2.40649
  471. RY (13) C 15             0.00001     3.18662
  472. RY (14) C 15             0.00001     2.97469
  473. RY (15) C 15             0.00000     1.80233
  474. RY (16) C 15             0.00000     3.55551
  475. RY (17) C 15             0.00000     2.82465
  476. RY (18) C 15             0.00000     3.23612
  477. RY (19) C 15             0.00000     2.83803
  478. RY (20) C 15             0.00000     3.38284
  479. RY (21) C 15             0.00000     3.15542
  480. RY (22) C 15             0.00000    13.10914
  481. RY (23) C 15             0.00000     3.95250
  482. RY (24) C 15             0.00000     4.23265
  483. RY (25) C 15             0.00000     3.61260
  484. RY (26) C 15             0.00000     7.25362
  485. RY ( 1) H 16             0.00040     0.70379
  486. RY ( 2) H 16             0.00024     1.63457
  487. RY ( 3) H 16             0.00015     2.89689
  488. RY ( 4) H 16             0.00008     1.97959
  489. RY ( 5) H 16             0.00005     3.56661
  490. RY ( 6) H 16             0.00002     3.34024
  491. RY ( 7) H 16             0.00001     3.80514
  492. RY ( 8) H 16             0.00001     3.28820
  493. RY ( 9) H 16             0.00000     3.53307
  494. RY (10) H 16             0.00000     4.06190
  495. RY (11) H 16             0.00000     4.15809
  496. RY (12) H 16             0.00000     4.03699
  497. RY (13) H 16             0.00000     4.21090
  498. RY ( 1) H 17             0.00063     0.83313
  499. RY ( 2) H 17             0.00010     3.45819
  500. RY ( 3) H 17             0.00009     3.74513
  501. RY ( 4) H 17             0.00007     1.96270
  502. RY ( 5) H 17             0.00002     2.66302
  503. RY ( 6) H 17             0.00000     2.76536
  504. RY ( 7) H 17             0.00000     3.71997
  505. RY ( 8) H 17             0.00000     2.93593
  506. RY ( 9) H 17             0.00000     2.44108
  507. RY (10) H 17             0.00000     4.08806
  508. RY (11) H 17             0.00000     4.46671
  509. RY (12) H 17             0.00000     3.72134
  510. RY (13) H 17             0.00000     4.00425
  511. RY ( 1) H 18             0.00089     0.84660
  512. RY ( 2) H 18             0.00014     2.19717
  513. RY ( 3) H 18             0.00011     3.80389
  514. RY ( 4) H 18             0.00006     3.55729
  515. RY ( 5) H 18             0.00002     3.34754
  516. RY ( 6) H 18             0.00001     3.50557
  517. RY ( 7) H 18             0.00001     2.36299
  518. RY ( 8) H 18             0.00000     3.27900
  519. RY ( 9) H 18             0.00000     3.56152
  520. RY (10) H 18             0.00000     3.06027
  521. RY (11) H 18             0.00000     2.99422
  522. RY (12) H 18             0.00000     4.53869
  523. RY (13) H 18             0.00000     4.15356
  524. RY ( 1) H 19             0.00090     0.86102
  525. RY ( 2) H 19             0.00013     2.54458
  526. RY ( 3) H 19             0.00013     3.58353
  527. RY ( 4) H 19             0.00006     3.42591
  528. RY ( 5) H 19             0.00002     2.74418
  529. RY ( 6) H 19             0.00001     3.42624
  530. RY ( 7) H 19             0.00001     3.64263
  531. RY ( 8) H 19             0.00001     2.39254
  532. RY ( 9) H 19             0.00000     3.31280
  533. RY (10) H 19             0.00000     3.47782
  534. RY (11) H 19             0.00000     3.64572
  535. RY (12) H 19             0.00000     4.01449
  536. RY (13) H 19             0.00000     4.29234
  537. RY ( 1) H 20             0.00094     0.78703
  538. RY ( 2) H 20             0.00018     1.75199
  539. RY ( 3) H 20             0.00012     3.86687
  540. RY ( 4) H 20             0.00005     3.54271
  541. RY ( 5) H 20             0.00003     2.88393
  542. RY ( 6) H 20             0.00002     2.27270
  543. RY ( 7) H 20             0.00002     3.78197
  544. RY ( 8) H 20             0.00001     3.36153
  545. RY ( 9) H 20             0.00000     3.68708
  546. RY (10) H 20             0.00000     3.42335
  547. RY (11) H 20             0.00000     3.02145
  548. RY (12) H 20             0.00000     4.35825
  549. RY (13) H 20             0.00000     4.47799
  550. RY ( 1) H 21             0.00145     2.35328
  551. RY ( 2) H 21             0.00048     2.19292
  552. RY ( 3) H 21             0.00043     3.71490
  553. RY ( 4) H 21             0.00029     2.66238
  554. RY ( 5) H 21             0.00009     1.86219
  555. RY ( 6) H 21             0.00004     2.48345
  556. RY ( 7) H 21             0.00003     2.91305
  557. RY ( 8) H 21             0.00001     5.09265
  558. RY ( 9) H 21             0.00001     4.07676
  559. RY (10) H 21             0.00000     3.64373
  560. RY (11) H 21             0.00000     4.15091
  561. RY (12) H 21             0.00000     3.85579
  562. RY (13) H 21             0.00000     4.46967
  563. RY ( 1) H 22             0.00060     1.19147
  564. RY ( 2) H 22             0.00035     2.66196
  565. RY ( 3) H 22             0.00031     2.17824
  566. RY ( 4) H 22             0.00018     1.73330
  567. RY ( 5) H 22             0.00007     3.06896
  568. RY ( 6) H 22             0.00003     2.81122
  569. RY ( 7) H 22             0.00001     3.21036
  570. RY ( 8) H 22             0.00001     3.83265
  571. RY ( 9) H 22             0.00000     3.47597
  572. RY (10) H 22             0.00000     4.41464
  573. RY (11) H 22             0.00000     5.11064
  574. RY (12) H 22             0.00000     4.00466
  575. RY (13) H 22             0.00000     4.51291
  576. RY ( 1) H 23             0.00033     0.92972
  577. RY ( 2) H 23             0.00012     3.85087
  578. RY ( 3) H 23             0.00009     3.59245
  579. RY ( 4) H 23             0.00007     1.77393
  580. RY ( 5) H 23             0.00003     2.15092
  581. RY ( 6) H 23             0.00001     2.62906
  582. RY ( 7) H 23             0.00000     2.66128
  583. RY ( 8) H 23             0.00000     4.25101
  584. RY ( 9) H 23             0.00000     2.33289
  585. RY (10) H 23             0.00000     4.53664
  586. RY (11) H 23             0.00000     4.36415
  587. RY (12) H 23             0.00000     3.68680
  588. RY (13) H 23             0.00000     4.20260
  589. RY ( 1) H 24             0.00094     0.79569
  590. RY ( 2) H 24             0.00018     1.75977
  591. RY ( 3) H 24             0.00011     2.50184
  592. RY ( 4) H 24             0.00010     2.40891
  593. RY ( 5) H 24             0.00006     3.70825
  594. RY ( 6) H 24             0.00003     3.04775
  595. RY ( 7) H 24             0.00001     3.82464
  596. RY ( 8) H 24             0.00001     3.82173
  597. RY ( 9) H 24             0.00000     3.37767
  598. RY (10) H 24             0.00000     3.49392
  599. RY (11) H 24             0.00000     4.23445
  600. RY (12) H 24             0.00000     4.29968
  601. RY (13) H 24             0.00000     4.26010
  602. RY ( 1) H 25             0.00049     0.90758
  603. RY ( 2) H 25             0.00012     3.68068
  604. RY ( 3) H 25             0.00011     3.62896
  605. RY ( 4) H 25             0.00006     1.97450
  606. RY ( 5) H 25             0.00003     2.18118
  607. RY ( 6) H 25             0.00002     2.14676
  608. RY ( 7) H 25             0.00000     3.14303
  609. RY ( 8) H 25             0.00000     3.74480
  610. RY ( 9) H 25             0.00000     3.46855
  611. RY (10) H 25             0.00000     4.48693
  612. RY (11) H 25             0.00000     3.44706
  613. RY (12) H 25             0.00000     4.01243
  614. RY (13) H 25             0.00000     4.24501
  615. RY ( 1) H 26             0.00061     0.86521
  616. RY ( 2) H 26             0.00011     3.48435
  617. RY ( 3) H 26             0.00010     3.90071
  618. RY ( 4) H 26             0.00007     1.85287
  619. RY ( 5) H 26             0.00002     2.46960
  620. RY ( 6) H 26             0.00001     2.91275
  621. RY ( 7) H 26             0.00000     3.69066
  622. RY ( 8) H 26             0.00000     3.04526
  623. RY ( 9) H 26             0.00000     2.37733
  624. RY (10) H 26             0.00000     3.98541
  625. RY (11) H 26             0.00000     4.47424
  626. RY (12) H 26             0.00000     4.04503
  627. RY (13) H 26             0.00000     3.75204
  628. RY ( 1) H 27             0.00100     0.82209
  629. RY ( 2) H 27             0.00012     2.23566
  630. RY ( 3) H 27             0.00010     3.70218
  631. RY ( 4) H 27             0.00006     3.51661
  632. RY ( 5) H 27             0.00002     3.46128
  633. RY ( 6) H 27             0.00001     3.55232
  634. RY ( 7) H 27             0.00001     3.36347
  635. RY ( 8) H 27             0.00000     2.09095
  636. RY ( 9) H 27             0.00000     3.26340
  637. RY (10) H 27             0.00000     3.56848
  638. RY (11) H 27             0.00000     3.10160
  639. RY (12) H 27             0.00000     4.07383
  640. RY (13) H 27             0.00000     4.45164
  641. RY ( 1) H 28             0.00096     0.81595
  642. RY ( 2) H 28             0.00013     2.32679
  643. RY ( 3) H 28             0.00011     3.71528
  644. RY ( 4) H 28             0.00006     3.55837
  645. RY ( 5) H 28             0.00002     2.80498
  646. RY ( 6) H 28             0.00002     3.27001
  647. RY ( 7) H 28             0.00001     3.72155
  648. RY ( 8) H 28             0.00000     2.59246
  649. RY ( 9) H 28             0.00000     3.45233
  650. RY (10) H 28             0.00000     3.02915
  651. RY (11) H 28             0.00000     3.49859
  652. RY (12) H 28             0.00000     4.25717
  653. RY (13) H 28             0.00000     4.31894
  654. RY ( 1) H 29             0.00102     0.90074
  655. RY ( 2) H 29             0.00018     1.88892
  656. RY ( 3) H 29             0.00011     3.67698
  657. RY ( 4) H 29             0.00004     3.18284
  658. RY ( 5) H 29             0.00003     3.56106
  659. RY ( 6) H 29             0.00002     3.03415
  660. RY ( 7) H 29             0.00001     2.61866
  661. RY ( 8) H 29             0.00001     3.78447
  662. RY ( 9) H 29             0.00000     3.37261
  663. RY (10) H 29             0.00000     3.08956
  664. RY (11) H 29             0.00000     3.56649
  665. RY (12) H 29             0.00000     4.31430
  666. RY (13) H 29             0.00000     4.21171
  667. RY ( 1) H 30             0.00052     0.76945
  668. RY ( 2) H 30             0.00011     3.71075
  669. RY ( 3) H 30             0.00009     3.77163
  670. RY ( 4) H 30             0.00005     1.59072
  671. RY ( 5) H 30             0.00003     2.12827
  672. RY ( 6) H 30             0.00002     2.23414
  673. RY ( 7) H 30             0.00000     3.59327
  674. RY ( 8) H 30             0.00000     3.15014
  675. RY ( 9) H 30             0.00000     3.64956
  676. RY (10) H 30             0.00000     4.05823
  677. RY (11) H 30             0.00000     4.09336
  678. RY (12) H 30             0.00000     3.72473
  679. RY (13) H 30             0.00000     4.32891
  680. RY ( 1) H 31             0.00033     1.05552
  681. RY ( 2) H 31             0.00014     3.68966
  682. RY ( 3) H 31             0.00011     3.76807
  683. RY ( 4) H 31             0.00005     1.53906
  684. RY ( 5) H 31             0.00003     2.16399
  685. RY ( 6) H 31             0.00000     2.21572
  686. RY ( 7) H 31             0.00000     3.40607
  687. RY ( 8) H 31             0.00000     4.19389
  688. RY ( 9) H 31             0.00000     2.65769
  689. RY (10) H 31             0.00000     3.77777
  690. RY (11) H 31             0.00000     4.28868
  691. RY (12) H 31             0.00000     3.93249
  692. RY (13) H 31             0.00000     4.52088
  693. RY ( 1) H 32             0.00049     0.90884
  694. RY ( 2) H 32             0.00013     3.61060
  695. RY ( 3) H 32             0.00011     3.53469
  696. RY ( 4) H 32             0.00006     2.09205
  697. RY ( 5) H 32             0.00002     2.28203
  698. RY ( 6) H 32             0.00001     1.87978
  699. RY ( 7) H 32             0.00000     3.21120
  700. RY ( 8) H 32             0.00000     3.90562
  701. RY ( 9) H 32             0.00000     3.37273
  702. RY (10) H 32             0.00000     4.49940
  703. RY (11) H 32             0.00000     3.60181
  704. RY (12) H 32             0.00000     4.27837
  705. RY (13) H 32             0.00000     3.89416
  706. RY ( 1) H 33             0.00030     0.93389
  707. RY ( 2) H 33             0.00011     3.70896
  708. RY ( 3) H 33             0.00010     3.78903
  709. RY ( 4) H 33             0.00002     1.71406
  710. RY ( 5) H 33             0.00001     2.92374
  711. RY ( 6) H 33             0.00000     3.17920
  712. RY ( 7) H 33             0.00000     3.11658
  713. RY ( 8) H 33             0.00000     1.48639
  714. RY ( 9) H 33             0.00000     4.03309
  715. RY (10) H 33             0.00000     3.76364
  716. RY (11) H 33             0.00000     3.56624
  717. RY (12) H 33             0.00000     4.16710
  718. RY (13) H 33             0.00000     4.50823
  719. RY ( 1) H 34             0.00054     0.75436
  720. RY ( 2) H 34             0.00014     3.65086
  721. RY ( 3) H 34             0.00010     3.82394
  722. RY ( 4) H 34             0.00004     1.58944
  723. RY ( 5) H 34             0.00003     2.53526
  724. RY ( 6) H 34             0.00002     1.81165
  725. RY ( 7) H 34             0.00000     3.35092
  726. RY ( 8) H 34             0.00000     3.50965
  727. RY ( 9) H 34             0.00000     3.56296
  728. RY (10) H 34             0.00000     4.08064
  729. RY (11) H 34             0.00000     4.31857
  730. RY (12) H 34             0.00000     4.02411
  731. RY (13) H 34             0.00000     3.82050
          -------------------------------
                 Total Lewis  109.83236  ( 98.0646%)
           Valence non-Lewis    2.02107  (  1.8045%)
           Rydberg non-Lewis    0.14657  (  0.1309%)
          -------------------------------
               Total unit  1  112.00000  (100.0000%)
              Charge unit  1    1.00000

 $CHOOSE
   LONE 10 2 11 1 END
   BOND S 1 2 S 1 17 S 1 26 S 1 33 S 2 3 S 2 18 S 2 27 S 3 4 S 3 19 S 3 28
        S 4 5 S 4 20 S 4 29 D 5 12 S 5 21 D 6 7 S 6 15 S 6 22 S 7 8 S 7 9
        S 8 23 S 8 30 S 8 34 D 9 10 S 9 11 S 11 12 S 11 13 S 12 24 S 13 14
        D 13 15 S 14 25 S 14 31 S 14 32 S 15 16 END
 $END

 Maximum scratch memory used by NBO was 4516461 words
 Maximum scratch memory used by GENNBO was 806356 words
